# Supplementary material for: Erythropoietin re-wires cognition-associated transcriptional networks
Source: Nat Commun. 2023 Aug 21;14:4777. doi: 10.1038/s41467-023-40332-8 (PMC10442354; doi:10.1038/s41467-023-40332-8)
Supplement: Supplementary file 4 — Supplementary Data 1 [file 41467_2023_40332_MOESM4_ESM.xlsx]

## Sheet: markers of lineages harmony
log2 FC cw ROC	Fraction of nuclei expressing	adjusted p-value	Lineage	gene
3.07383	0.762	0	Oligodendrocytes	Plp1
2.99618	0.784	0	Oligodendrocytes	Mbp				FC=Fold change, cw= compared with
2.99092	0.952	0	Oligodendrocytes	Pde4b				ROC=Rest of Clusters
2.50969	0.775	0	Oligodendrocytes	St18
2.39486	0.975	0	Oligodendrocytes	Tmeff2
2.31924	0.652	0	Oligodendrocytes	Prr5l
2.13551	0.703	0	Oligodendrocytes	Rnf220
2.12571	0.979	0	Oligodendrocytes	Qk
2.028	0.937	0	Oligodendrocytes	Dock10
1.91435	0.954	0	Oligodendrocytes	Plcl1
1.89596	0.602	0	Oligodendrocytes	Mobp
1.87456	0.824	0	Oligodendrocytes	Sox2ot
1.823	0.647	0	Oligodendrocytes	Bcas1
1.80648	0.999	0	Oligodendrocytes	Pcdh9
1.79564	0.617	0	Oligodendrocytes	Mag
1.68422	0.928	0	Oligodendrocytes	Edil3
1.67746	0.807	0	Oligodendrocytes	Sep 7
1.6753	0.587	0	Oligodendrocytes	Trf
1.64601	0.939	0	Oligodendrocytes	Phlpp1
1.64593	0.581	0	Oligodendrocytes	Mog
1.6386	0.732	0	Oligodendrocytes	Enpp2
1.637	0.989	0	Oligodendrocytes	Nkain2
1.6182	0.949	0	Oligodendrocytes	Frmd5
1.5939	0.67	0	Oligodendrocytes	Phldb1
1.58623	0.622	0	Oligodendrocytes	Gjc3
1.55841	0.975	0	Oligodendrocytes	Slc24a2
1.53617	0.553	0	Oligodendrocytes	Aspa
1.53539	0.874	0	Oligodendrocytes	Fnbp1
1.53092	0.778	0	Oligodendrocytes	Zfp536
1.53026	0.59	0	Oligodendrocytes	Gm16168
1.52571	0.926	0	Oligodendrocytes	Dnm3
1.45853	0.847	0	Oligodendrocytes	Map7
1.42546	0.669	0	Oligodendrocytes	Erbin
1.4148	0.554	0	Oligodendrocytes	Ugt8a
1.38716	0.948	0	Oligodendrocytes	Mast4
1.38077	0.51	0	Oligodendrocytes	D7Ertd443e
1.37299	0.626	0	Oligodendrocytes	Tubb4a
1.33258	0.806	0	Oligodendrocytes	Ano4
1.29678	0.529	0	Oligodendrocytes	Fa2h
1.29601	0.646	0	Oligodendrocytes	Cdk19
1.29383	0.644	0	Oligodendrocytes	Arhgap23
1.28741	0.504	0	Oligodendrocytes	Pde8a
1.27679	0.583	0	Oligodendrocytes	Gab1
1.23953	0.918	0	Oligodendrocytes	St6galnac3
1.23484	0.834	0	Oligodendrocytes	Rtn4
1.19748	0.57	0	Oligodendrocytes	Ypel2
1.18077	0.527	0	Oligodendrocytes	Gatm
1.14807	0.942	0	Oligodendrocytes	Mapt
1.1404	0.517	0	Oligodendrocytes	Sox10
1.13023	0.712	0	Oligodendrocytes	Elmo1
1.1272	0.609	0	Oligodendrocytes	Aatk
1.12713	0.623	0	Oligodendrocytes	Ppp1r16b
1.11483	0.739	0	Oligodendrocytes	Cdc37l1
1.1061	0.899	0	Oligodendrocytes	Ctnna3
1.10233	0.508	0	Oligodendrocytes	44808
1.09765	0.628	0	Oligodendrocytes	Pak1
1.06959	0.7	0	Oligodendrocytes	Ttll7
1.06703	0.758	0	Oligodendrocytes	Plxdc2
1.06568	0.653	0	Oligodendrocytes	Cdh20
1.058	0.608	0	Oligodendrocytes	Kif13a
1.04259	0.887	0	Oligodendrocytes	Pak7
1.04193	0.629	0	Oligodendrocytes	Kif13b
1.03093	0.999	0	Oligodendrocytes	Magi2
1.02625	0.867	0	Oligodendrocytes	Tbc1d5
1.02574	0.722	0	Oligodendrocytes	Bin1
1.01988	0.551	0	Oligodendrocytes	Plekhg1
1.01276	0.816	0	Oligodendrocytes	Grm3
1.01141	0.703	0	Oligodendrocytes	Sh3d19
0.997435	0.613	0	Oligodendrocytes	Pacrg
0.981112	0.764	0	Oligodendrocytes	Frmd4b
0.969597	0.514	0	Oligodendrocytes	Sema6a
0.960626	0.832	0	Oligodendrocytes	Gm4258
0.958855	0.653	0	Oligodendrocytes	Vmp1
0.957492	0.827	0	Oligodendrocytes	Nfasc
0.953081	0.552	0	Oligodendrocytes	Slc12a2
0.951928	0.653	0	Oligodendrocytes	Sorcs1
0.938703	0.937	0	Oligodendrocytes	Tcf12
0.93449	0.577	0	Oligodendrocytes	Dock1
0.933382	0.74	0	Oligodendrocytes	Epn2
0.919874	0.962	0	Oligodendrocytes	Fgfr2
0.905813	0.988	0	Oligodendrocytes	Zeb2
0.905004	0.839	0	Oligodendrocytes	Agap1
0.900626	0.769	0	Oligodendrocytes	Naaladl2
0.900402	0.753	0	Oligodendrocytes	Tulp4
0.893101	0.808	0	Oligodendrocytes	Wnk1
0.879658	0.529	0	Oligodendrocytes	Rab31
0.876186	0.914	0	Oligodendrocytes	Sik3
0.868913	0.628	0	Oligodendrocytes	Hipk2
0.863311	0.736	0	Oligodendrocytes	Ankrd28
0.863148	0.865	0	Oligodendrocytes	Erbb4
0.850879	0.985	0	Oligodendrocytes	Ncam1
0.810623	0.758	0	Oligodendrocytes	Shtn1
0.808044	0.812	0	Oligodendrocytes	Klhl2
0.80519	0.951	0	Oligodendrocytes	Clasp2
0.805063	0.846	0	Oligodendrocytes	Foxn3
0.800754	0.537	0	Oligodendrocytes	Otud7b
0.795266	0.659	0	Oligodendrocytes	Daam1
0.790803	0.599	0	Oligodendrocytes	Ptn
0.771429	0.977	0	Oligodendrocytes	Mbnl2
0.76679	0.574	0	Oligodendrocytes	Nbas
0.755094	0.917	0	Oligodendrocytes	Baz2b
0.753695	0.98	0	Oligodendrocytes	Ncam2
0.753665	0.583	0	Oligodendrocytes	Abhd17b
0.752127	0.881	0	Oligodendrocytes	Ptprk
0.750915	0.877	0	Oligodendrocytes	Limch1
0.744383	0.93	0	Oligodendrocytes	Atp8a1
0.737371	0.587	0	Oligodendrocytes	Tmcc3
0.736527	0.954	0	Oligodendrocytes	Prickle2
0.731358	0.508	0	Oligodendrocytes	Clmn
0.731244	0.504	0	Oligodendrocytes	Plekha1
0.728345	0.978	0	Oligodendrocytes	Dst
0.721574	0.616	0	Oligodendrocytes	Myo6
0.702992	0.956	0	Oligodendrocytes	Grid2
0.69939	0.592	0	Oligodendrocytes	Zdhhc20
0.698015	0.912	0	Oligodendrocytes	Pex5l
0.694259	0.963	0	Oligodendrocytes	Kif1b
0.682403	0.706	0	Oligodendrocytes	Mast3
0.676289	0.952	0	Oligodendrocytes	Tmcc1
0.668624	0.708	0	Oligodendrocytes	Dleu2
0.664071	0.937	0	Oligodendrocytes	Exoc6b
0.659275	0.533	0	Oligodendrocytes	Slc22a23
0.656846	0.995	0	Oligodendrocytes	Lrp1b
0.648461	0.597	0	Oligodendrocytes	Ppp2r3a
0.643122	0.67	0	Oligodendrocytes	Map4k4
0.641149	0.531	0	Oligodendrocytes	Pip4k2a
0.639952	0.511	0	Oligodendrocytes	Grb14
0.637479	0.948	0	Oligodendrocytes	Dscaml1
0.636656	0.523	0	Oligodendrocytes	Slc38a2
0.62369	0.524	0	Oligodendrocytes	Picalm
0.619174	0.653	0	Oligodendrocytes	Pard3
0.612573	0.726	0	Oligodendrocytes	Map4
0.612556	0.727	0	Oligodendrocytes	Slc44a1
0.605935	0.851	0	Oligodendrocytes	Dlg1
0.603149	0.553	0	Oligodendrocytes	Tmod2
0.598821	0.805	0	Oligodendrocytes	Zdhhc14
0.592136	0.717	0	Oligodendrocytes	Itch
0.584245	0.824	0	Oligodendrocytes	Npas3
0.581495	0.827	0	Oligodendrocytes	Fmnl2
0.580949	0.916	0	Oligodendrocytes	App
0.56956	0.888	0	Oligodendrocytes	Dip2b
0.567239	0.957	0	Oligodendrocytes	Cdc42bpa
0.560848	0.501	0	Oligodendrocytes	Ttll5
0.559834	0.836	0	Oligodendrocytes	Zfp638
0.548653	0.903	0	Oligodendrocytes	Gm42418
0.53597	0.833	0	Oligodendrocytes	Hecw2
0.524657	0.888	0	Oligodendrocytes	Mir100hg
0.507994	0.779	0	Oligodendrocytes	Pakap
0.506134	0.742	0	Oligodendrocytes	Il1rap
0.751939	0.895	1	Oligodendrocytes	Tnr
1.8367	0.997	0	Intermediates cells	Zbtb20
1.54742	0.994	0	Intermediates cells	Nfib
1.52546	0.994	0	Intermediates cells	Mir99ahg
1.27424	0.71	0	Intermediates cells	Ttc28
1.13691	0.974	0	Intermediates cells	Gm42418
1.11125	0.561	0	Intermediates cells	Sncaip
1.29285	0.987	3.97193e-303	Intermediates cells	Nfia
1.20248	0.997	7.30398e-298	Intermediates cells	Ctnna2
1.11008	0.999	6.07658e-282	Intermediates cells	Tcf4
1.69484	0.989	8.47249e-281	Intermediates cells	Dcc
1.1164	0.918	4.12328e-211	Intermediates cells	Nol4
1.11127	0.945	1.70814e-202	Intermediates cells	Zfpm2
0.965385	0.999	2.42744e-194	Intermediates cells	Auts2
0.90938	0.991	1.03934e-179	Intermediates cells	Pbx1
0.858532	0.55	1.21403e-170	Intermediates cells	Mtss1
0.903971	0.538	1.23038e-170	Intermediates cells	Prox1
0.573587	1	4.54576e-161	Intermediates cells	Nrxn1
1.21435	0.63	4.46818e-155	Intermediates cells	Sema5a
1.18014	0.52	2.19186e-153	Intermediates cells	Ptpro
0.669781	0.991	7.73263e-152	Intermediates cells	Map2
0.745066	0.885	8.59188e-124	Intermediates cells	C130071C03Rik
1.0122	0.679	1.79677e-113	Intermediates cells	Plxna2
0.799049	0.767	3.04263e-112	Intermediates cells	Nav1
0.691058	0.935	1.35164e-111	Intermediates cells	Nedd4l
0.729685	0.856	4.47495e-107	Intermediates cells	Pcdh15
0.658809	0.824	4.63926e-99	Intermediates cells	Klf12
0.528087	0.987	1.48795e-95	Intermediates cells	Ncam1
0.733925	0.928	1.07174e-94	Intermediates cells	Sema6d
0.747397	0.526	2.09005e-92	Intermediates cells	Nnat
0.673501	0.518	8.53094e-90	Intermediates cells	Zmiz1
0.695427	0.626	1.06331e-88	Intermediates cells	Nfix
0.74792	0.687	1.00229e-86	Intermediates cells	Bach2
0.545746	0.891	6.72811e-84	Intermediates cells	Hnrnpa2b1
0.826366	0.708	1.85277e-80	Intermediates cells	Frmd4b
0.632468	0.57	1.52642e-74	Intermediates cells	Fgf13
0.638186	0.982	3.23256e-74	Intermediates cells	Ccser1
0.885982	0.872	4.86419e-72	Intermediates cells	Mctp1
0.606888	0.787	1.14285e-71	Intermediates cells	Fmnl2
0.681941	0.967	1.41577e-69	Intermediates cells	Setbp1
0.531177	0.973	2.50992e-69	Intermediates cells	Tanc2
0.617838	0.556	4.6571e-63	Intermediates cells	C530008M17Rik
0.65441	0.582	5.85681e-62	Intermediates cells	Lncppara
0.934558	0.877	4.12034e-60	Intermediates cells	Cntnap5a
0.561211	0.824	2.07285e-58	Intermediates cells	Ptprs
0.57436	0.961	2.76629e-57	Intermediates cells	Cacna1c
0.653913	0.516	3.83417e-55	Intermediates cells	Tead1
0.611176	0.514	9.8323e-55	Intermediates cells	Sh3kbp1
0.54924	0.967	1.08589e-51	Intermediates cells	Kcnb2
0.500695	0.684	2.72125e-49	Intermediates cells	Igf1r
0.72947	0.706	3.51105e-48	Intermediates cells	Zeb1
0.547812	0.552	3.87199e-44	Intermediates cells	Maml3
0.530046	0.915	9.21539e-44	Intermediates cells	Robo1
0.552622	0.619	1.15621e-41	Intermediates cells	Neo1
0.501391	0.578	3.0048e-39	Intermediates cells	Akap9
0.647923	0.851	2.62775e-36	Intermediates cells	Mir100hg
0.552625	0.754	3.23404e-35	Intermediates cells	Hecw1
0.528629	0.625	4.32998e-35	Intermediates cells	Dleu2
0.52801	0.671	5.35923e-32	Intermediates cells	Gramd1b
0.620317	0.694	2.73093e-23	Intermediates cells	Nrp1
1.97289	0.989	0	Dendate_gyrus neurons	Rfx3
1.82245	0.974	0	Dendate_gyrus neurons	Ahcyl2
1.75948	1	0	Dendate_gyrus neurons	Lrrtm4
1.68483	0.99	0	Dendate_gyrus neurons	Tafa2
1.62379	1	0	Dendate_gyrus neurons	Ppfia2
1.60501	0.967	0	Dendate_gyrus neurons	Dgkh
1.54104	0.899	0	Dendate_gyrus neurons	Glis3
1.48777	0.917	0	Dendate_gyrus neurons	Stxbp6
1.43525	0.951	0	Dendate_gyrus neurons	Ccdc85a
1.4176	0.907	0	Dendate_gyrus neurons	Sema5a
1.41231	0.929	0	Dendate_gyrus neurons	Synpr
1.39873	0.917	0	Dendate_gyrus neurons	Cdh9
1.30736	0.961	0	Dendate_gyrus neurons	Maml2
1.30621	0.989	0	Dendate_gyrus neurons	Trpm3
1.27294	0.976	0	Dendate_gyrus neurons	Epha7
1.27027	0.987	0	Dendate_gyrus neurons	Plxna4
1.25708	0.999	0	Dendate_gyrus neurons	Slit3
1.25427	0.976	0	Dendate_gyrus neurons	Btbd9
1.25391	1	0	Dendate_gyrus neurons	Erc2
1.24652	0.892	0	Dendate_gyrus neurons	Thsd7a
1.24423	0.982	0	Dendate_gyrus neurons	Zfpm2
1.2403	0.963	0	Dendate_gyrus neurons	Sphkap
1.23275	0.974	0	Dendate_gyrus neurons	Tmem108
1.23112	1	0	Dendate_gyrus neurons	Lingo2
1.23054	1	0	Dendate_gyrus neurons	Ppp3ca
1.23051	0.907	0	Dendate_gyrus neurons	Tiam1
1.22992	0.982	0	Dendate_gyrus neurons	Adarb2
1.22532	0.99	0	Dendate_gyrus neurons	Gm20754
1.21558	0.916	0	Dendate_gyrus neurons	Shisa9
1.21061	0.774	0	Dendate_gyrus neurons	C1ql3
1.20355	1	0	Dendate_gyrus neurons	Dab1
1.19146	0.977	0	Dendate_gyrus neurons	Mctp1
1.18272	0.91	0	Dendate_gyrus neurons	Pip5k1b
1.17983	0.903	0	Dendate_gyrus neurons	Il1rap
1.17919	0.976	0	Dendate_gyrus neurons	Cntnap5a
1.17198	0.697	0	Dendate_gyrus neurons	Trpc6
1.16631	0.881	0	Dendate_gyrus neurons	Lyst
1.16462	0.925	0	Dendate_gyrus neurons	Slc4a4
1.14195	1	0	Dendate_gyrus neurons	Ryr2
1.13786	0.997	0	Dendate_gyrus neurons	Prkce
1.12516	0.955	0	Dendate_gyrus neurons	Grm1
1.12112	0.989	0	Dendate_gyrus neurons	Galnt17
1.11681	0.811	0	Dendate_gyrus neurons	Pdzd2
1.11585	0.998	0	Dendate_gyrus neurons	Kirrel3
1.08664	0.969	0	Dendate_gyrus neurons	Rasal2
1.08575	1	0	Dendate_gyrus neurons	Negr1
1.08434	0.995	0	Dendate_gyrus neurons	Cacna1c
1.07418	0.658	0	Dendate_gyrus neurons	Chst9
1.06706	1	0	Dendate_gyrus neurons	Zbtb20
1.06271	0.911	0	Dendate_gyrus neurons	Gm28376
1.04814	1	0	Dendate_gyrus neurons	Auts2
1.02233	1	0	Dendate_gyrus neurons	Grin2a
0.988006	0.825	0	Dendate_gyrus neurons	Jph1
0.980324	0.995	0	Dendate_gyrus neurons	Cacna1e
0.972606	0.984	0	Dendate_gyrus neurons	Nr3c2
0.970141	0.883	0	Dendate_gyrus neurons	2010300C02Rik
0.965065	0.968	0	Dendate_gyrus neurons	Map1b
0.96313	0.958	0	Dendate_gyrus neurons	Cdh8
0.959702	0.894	0	Dendate_gyrus neurons	Camk2b
0.95969	1	0	Dendate_gyrus neurons	Kcnip4
0.949111	0.998	0	Dendate_gyrus neurons	Dpp6
0.948895	0.789	0	Dendate_gyrus neurons	Pitpnm2
0.944125	0.998	0	Dendate_gyrus neurons	Camk2a
0.940657	0.993	0	Dendate_gyrus neurons	Egfem1
0.938484	0.81	0	Dendate_gyrus neurons	Cntnap5b
0.934936	0.987	0	Dendate_gyrus neurons	Ntrk3
0.928637	0.973	0	Dendate_gyrus neurons	Mmp16
0.928608	0.922	0	Dendate_gyrus neurons	Kcnj6
0.928007	0.812	0	Dendate_gyrus neurons	Prkd1
0.919573	0.743	0	Dendate_gyrus neurons	Cyp7b1
0.911466	1	0	Dendate_gyrus neurons	Dlgap1
0.908586	0.916	0	Dendate_gyrus neurons	Vps13c
0.908049	0.864	0	Dendate_gyrus neurons	Tanc1
0.906748	0.806	0	Dendate_gyrus neurons	Maml3
0.894789	1	0	Dendate_gyrus neurons	Lrp1b
0.894266	1	0	Dendate_gyrus neurons	Kcnd2
0.893356	1	0	Dendate_gyrus neurons	Kalrn
0.891345	0.779	0	Dendate_gyrus neurons	Nrg2
0.887497	0.81	0	Dendate_gyrus neurons	Ptchd4
0.882415	0.806	0	Dendate_gyrus neurons	Plekhg5
0.878507	0.783	0	Dendate_gyrus neurons	Adcy1
0.875731	0.772	0	Dendate_gyrus neurons	Slc7a14
0.8743	0.832	0	Dendate_gyrus neurons	Slit1
0.873824	0.67	0	Dendate_gyrus neurons	Prox1
0.872063	0.692	0	Dendate_gyrus neurons	Htr4
0.870478	0.951	0	Dendate_gyrus neurons	Nsf
0.868856	0.794	0	Dendate_gyrus neurons	Itga8
0.865099	1	0	Dendate_gyrus neurons	Gria1
0.859379	0.916	0	Dendate_gyrus neurons	Ak5
0.859199	0.888	0	Dendate_gyrus neurons	Slc2a13
0.818547	0.988	0	Dendate_gyrus neurons	Clstn2
0.818097	0.933	0	Dendate_gyrus neurons	Fam135b
0.816423	0.997	0	Dendate_gyrus neurons	Lrfn5
0.809258	0.999	0	Dendate_gyrus neurons	Grik2
0.808301	0.901	0	Dendate_gyrus neurons	Tenm1
0.797674	0.892	0	Dendate_gyrus neurons	Slc35f3
0.793164	0.95	0	Dendate_gyrus neurons	Rasgrf1
0.792464	0.681	0	Dendate_gyrus neurons	Vav3
0.783993	0.864	0	Dendate_gyrus neurons	Frmd4b
0.782953	1	0	Dendate_gyrus neurons	Fgf14
0.777488	1	0	Dendate_gyrus neurons	Celf2
0.777458	0.736	0	Dendate_gyrus neurons	Pgbd5
0.776506	0.603	0	Dendate_gyrus neurons	F730043M19Rik
0.776487	0.999	0	Dendate_gyrus neurons	Il1rapl1
0.775697	0.819	0	Dendate_gyrus neurons	Ptk2b
0.774717	0.998	0	Dendate_gyrus neurons	Cttnbp2
0.771779	0.92	0	Dendate_gyrus neurons	Mrtfb
0.771497	0.683	0	Dendate_gyrus neurons	Adamts17
0.762049	0.776	0	Dendate_gyrus neurons	4930509J09Rik
0.75862	0.734	0	Dendate_gyrus neurons	Olfm1
0.757357	0.724	0	Dendate_gyrus neurons	Pde7b
0.753513	1	0	Dendate_gyrus neurons	Cadm2
0.748332	0.791	0	Dendate_gyrus neurons	Lgi1
0.744725	0.937	0	Dendate_gyrus neurons	Kcnj3
0.73741	0.996	0	Dendate_gyrus neurons	Gabrb3
0.736832	0.79	0	Dendate_gyrus neurons	Wipf3
0.736224	0.967	0	Dendate_gyrus neurons	Dock10
0.728994	0.858	0	Dendate_gyrus neurons	Add2
0.727697	0.849	0	Dendate_gyrus neurons	Dapk1
0.717875	0.999	0	Dendate_gyrus neurons	Mycbp2
0.71682	0.779	0	Dendate_gyrus neurons	Slc44a5
0.708878	0.9	0	Dendate_gyrus neurons	Iqgap2
0.706166	0.593	0	Dendate_gyrus neurons	Kif26b
0.700817	0.932	0	Dendate_gyrus neurons	Nedd4l
0.700111	0.788	0	Dendate_gyrus neurons	Dpyd
0.698928	0.891	0	Dendate_gyrus neurons	A830018L16Rik
0.697661	0.981	0	Dendate_gyrus neurons	Nebl
0.696159	0.981	0	Dendate_gyrus neurons	Dgki
0.695888	0.893	0	Dendate_gyrus neurons	Ano3
0.694621	0.912	0	Dendate_gyrus neurons	Rgs7bp
0.693385	0.686	0	Dendate_gyrus neurons	Cblb
0.692123	0.752	0	Dendate_gyrus neurons	Ntng1
0.691188	1	0	Dendate_gyrus neurons	Dlgap2
0.673865	0.968	0	Dendate_gyrus neurons	Nell2
0.67094	0.726	0	Dendate_gyrus neurons	Bcl11b
0.670892	0.99	0	Dendate_gyrus neurons	Kctd16
0.668759	0.704	0	Dendate_gyrus neurons	Pcdh17
0.664117	0.877	0	Dendate_gyrus neurons	Rtn1
0.658297	0.621	0	Dendate_gyrus neurons	Cep112
0.654964	0.868	0	Dendate_gyrus neurons	Ptprj
0.651509	0.504	0	Dendate_gyrus neurons	Calb1
0.649425	0.639	0	Dendate_gyrus neurons	Sntb2
0.64805	0.988	0	Dendate_gyrus neurons	Ncam2
0.644112	0.601	0	Dendate_gyrus neurons	Rasgrf2
0.642422	0.821	0	Dendate_gyrus neurons	Elmod1
0.641423	0.911	0	Dendate_gyrus neurons	Chn1
0.639345	0.702	0	Dendate_gyrus neurons	Snca
0.637538	0.941	0	Dendate_gyrus neurons	Plekha5
0.630818	0.676	0	Dendate_gyrus neurons	Scn3a
0.627807	0.8	0	Dendate_gyrus neurons	Syt7
0.627267	0.714	0	Dendate_gyrus neurons	Osbp2
0.626862	0.878	0	Dendate_gyrus neurons	Epha4
0.626683	0.81	0	Dendate_gyrus neurons	Ralgapa2
0.624357	1	0	Dendate_gyrus neurons	Nbea
0.622827	0.824	0	Dendate_gyrus neurons	Cers6
0.619886	0.644	0	Dendate_gyrus neurons	Arhgap20
0.619794	0.637	0	Dendate_gyrus neurons	Clvs2
0.607104	0.721	0	Dendate_gyrus neurons	Ppp1r13b
0.603561	0.877	0	Dendate_gyrus neurons	Eml5
0.603268	0.873	0	Dendate_gyrus neurons	Nkain3
0.597785	0.558	0	Dendate_gyrus neurons	Hectd2
0.597716	0.967	0	Dendate_gyrus neurons	Dscam
0.596172	0.532	0	Dendate_gyrus neurons	Mkx
0.595077	0.629	0	Dendate_gyrus neurons	Gabra4
0.594807	0.737	0	Dendate_gyrus neurons	Lmo7
0.593634	0.712	0	Dendate_gyrus neurons	Gfod1
0.593104	0.87	0	Dendate_gyrus neurons	Tmem132b
0.591789	0.547	0	Dendate_gyrus neurons	Gnal
0.590766	0.957	0	Dendate_gyrus neurons	Cacna1d
0.586979	0.987	0	Dendate_gyrus neurons	Tnik
0.584284	1	0	Dendate_gyrus neurons	Fam155a
0.583415	0.712	0	Dendate_gyrus neurons	Gabrg2
0.581331	1	0	Dendate_gyrus neurons	Dlg2
0.576666	0.586	0	Dendate_gyrus neurons	Rras2
0.574961	0.548	0	Dendate_gyrus neurons	Cplx2
0.574246	0.811	0	Dendate_gyrus neurons	Nrp1
0.574211	0.866	0	Dendate_gyrus neurons	Diaph2
0.573959	0.52	0	Dendate_gyrus neurons	Ablim3
0.573593	0.865	0	Dendate_gyrus neurons	Kcnt2
0.572858	0.922	0	Dendate_gyrus neurons	Sorbs1
0.572324	0.673	0	Dendate_gyrus neurons	Carmil1
0.565239	0.715	0	Dendate_gyrus neurons	Fstl4
0.563621	0.982	0	Dendate_gyrus neurons	Nfib
0.563511	0.873	0	Dendate_gyrus neurons	Sybu
0.56167	0.957	0	Dendate_gyrus neurons	Sorbs2
0.559853	0.915	0	Dendate_gyrus neurons	Rbfox3
0.557935	0.527	0	Dendate_gyrus neurons	Kcnc3
0.556333	0.905	0	Dendate_gyrus neurons	Atrnl1
0.554701	0.696	0	Dendate_gyrus neurons	Baiap2
0.554102	0.788	0	Dendate_gyrus neurons	Sez6l
0.552944	1	0	Dendate_gyrus neurons	Ank3
0.55165	0.769	0	Dendate_gyrus neurons	Wasf1
0.541569	0.737	0	Dendate_gyrus neurons	Ndrg4
0.538564	0.953	0	Dendate_gyrus neurons	Tnr
0.535458	0.858	0	Dendate_gyrus neurons	Gabra2
0.534425	0.702	0	Dendate_gyrus neurons	Gm15738
0.533593	0.548	0	Dendate_gyrus neurons	Btbd3
0.533452	0.611	0	Dendate_gyrus neurons	Mtmr12
0.53258	0.727	0	Dendate_gyrus neurons	Sipa1l3
0.531551	0.897	0	Dendate_gyrus neurons	Gabbr2
0.530056	0.771	0	Dendate_gyrus neurons	Rnf112
0.528768	0.65	0	Dendate_gyrus neurons	Arsb
0.520515	0.729	0	Dendate_gyrus neurons	Spock3
0.518536	1	0	Dendate_gyrus neurons	Lrrc7
0.518466	0.979	0	Dendate_gyrus neurons	Cacna2d1
0.516861	0.635	0	Dendate_gyrus neurons	Ptpre
0.511427	0.999	0	Dendate_gyrus neurons	Gria2
0.511231	0.846	0	Dendate_gyrus neurons	Cdh12
0.511106	0.762	0	Dendate_gyrus neurons	Kcnd3
0.509255	0.866	0	Dendate_gyrus neurons	Dgkg
0.508932	0.657	0	Dendate_gyrus neurons	Xpr1
0.50817	0.912	0	Dendate_gyrus neurons	Pde4dip
0.506339	0.972	0	Dendate_gyrus neurons	Syne1
0.504697	0.582	0	Dendate_gyrus neurons	Syn3
0.503026	0.816	0	Dendate_gyrus neurons	Pakap
0.502204	0.954	0	Dendate_gyrus neurons	Cdk14
0.500977	0.894	0	Dendate_gyrus neurons	Rapgef2
3.0225	0.879	0	Interneurons	Erbb4
2.56441	0.984	0	Interneurons	Grip1
2.46605	0.764	0	Interneurons	Nxph1
2.43988	0.647	0	Interneurons	Adarb2
2.2291	0.774	0	Interneurons	Grik1
2.14963	0.747	0	Interneurons	Kcnmb2
2.0658	0.921	0	Interneurons	Rbms3
2.05165	0.836	0	Interneurons	Kcnc2
1.78783	0.581	0	Interneurons	C130073E24Rik
1.72453	0.61	0	Interneurons	Col25a1
1.64069	0.551	0	Interneurons	Col19a1
1.62822	0.894	0	Interneurons	Gabrg3
1.6015	0.741	0	Interneurons	Ptprm
1.50742	0.683	0	Interneurons	Fgf13
1.50685	0.932	0	Interneurons	Galntl6
1.47097	0.697	0	Interneurons	Kcnip1
1.41947	0.587	0	Interneurons	Dlx6os1
1.39135	0.619	0	Interneurons	Cntnap4
1.37687	0.629	0	Interneurons	Alk
1.32286	0.814	0	Interneurons	Unc5d
1.31047	0.975	0	Interneurons	Gria4
1.27701	0.657	0	Interneurons	Gad2
1.21912	0.585	0	Interneurons	Zfp804b
1.2156	0.781	0	Interneurons	Elavl2
1.20673	0.556	0	Interneurons	Btbd11
1.19291	0.941	0	Interneurons	Robo1
1.18365	0.996	0	Interneurons	Nrxn3
1.17733	1	0	Interneurons	Snhg11
1.15687	0.789	0	Interneurons	Cit
1.14737	0.988	0	Interneurons	Fgf12
1.11204	0.647	0	Interneurons	Gad1
1.09834	0.999	0	Interneurons	Meg3
1.09667	0.873	0	Interneurons	Cntn5
1.02504	0.519	0	Interneurons	Kctd8
1.01953	0.522	0	Interneurons	Gm38505
1.01331	0.795	0	Interneurons	Sox2ot
1.00884	0.629	0	Interneurons	Nhs
1.00301	0.895	0	Interneurons	Etl4
0.997194	0.8	0	Interneurons	Usp29
0.994024	0.554	0	Interneurons	Maf
0.963753	0.887	0	Interneurons	Astn2
0.95315	0.663	0	Interneurons	Cdh13
0.942827	0.841	0	Interneurons	Spock3
0.938858	0.992	0	Interneurons	Cntnap2
0.919906	0.822	0	Interneurons	Sgcz
0.919239	0.872	0	Interneurons	5330434G04Rik
0.913739	0.588	0	Interneurons	Sdk1
0.911725	0.787	0	Interneurons	Zfp536
0.90825	0.761	0	Interneurons	Npas3
0.888989	0.828	0	Interneurons	Peg3
0.887152	0.627	0	Interneurons	Myo16
0.879379	0.816	0	Interneurons	Rab3c
0.86777	0.866	0	Interneurons	A330076H08Rik
0.857625	0.708	0	Interneurons	Dner
0.855749	0.584	0	Interneurons	Fstl5
0.852956	0.866	0	Interneurons	Tenm3
0.852734	0.633	0	Interneurons	Cdh18
0.838777	0.745	0	Interneurons	Esrrg
0.830616	0.652	0	Interneurons	Slc6a1
0.822793	0.877	0	Interneurons	Tenm1
0.804978	0.988	0	Interneurons	Rian
0.799037	0.873	0	Interneurons	Slc2a13
0.797225	0.992	0	Interneurons	Xkr4
0.792842	0.943	0	Interneurons	Asic2
0.788852	0.801	0	Interneurons	Zmat4
0.788653	0.594	0	Interneurons	Vstm2a
0.786659	0.577	0	Interneurons	Kcnc1
0.765211	0.715	0	Interneurons	Nyap2
0.764061	0.954	0	Interneurons	A230057D06Rik
0.751227	0.613	0	Interneurons	Ubash3b
0.75068	0.656	0	Interneurons	Thsd7a
0.740245	0.646	0	Interneurons	Rasgrf2
0.732156	0.991	0	Interneurons	Sntg1
0.72797	0.983	0	Interneurons	Rims2
0.724432	0.894	0	Interneurons	Hcn1
0.721243	0.876	0	Interneurons	Pam
0.707588	0.549	0	Interneurons	Cntn6
0.703161	0.761	0	Interneurons	Ptchd4
0.699064	0.772	0	Interneurons	Sh3rf3
0.6963	0.538	0	Interneurons	Grm8
0.690982	0.989	0	Interneurons	Pde4d
0.680931	0.571	0	Interneurons	Osbpl3
0.679134	0.859	0	Interneurons	Thrb
0.662837	0.707	0	Interneurons	Garnl3
0.658136	0.687	0	Interneurons	Slc44a5
0.655633	0.584	0	Interneurons	Serpini1
0.655622	0.703	0	Interneurons	Cntnap5c
0.637231	0.52	0	Interneurons	Ank1
0.633433	0.732	0	Interneurons	Mirg
0.632795	0.858	0	Interneurons	Zfp385b
0.623716	0.814	0	Interneurons	Slc35f1
0.620485	0.994	0	Interneurons	Ube3a
0.615235	0.739	0	Interneurons	Dlc1
0.613279	0.839	0	Interneurons	Scn1a
0.608037	0.602	0	Interneurons	Tmem132d
0.603601	0.763	0	Interneurons	Cntn4
0.603151	0.962	0	Interneurons	Pclo
0.598451	0.993	0	Interneurons	Dpp6
0.597553	0.994	0	Interneurons	Snhg14
0.596779	0.707	0	Interneurons	Zfp804a
0.596156	0.728	0	Interneurons	C530008M17Rik
0.591605	0.735	0	Interneurons	Srrm4
0.590607	0.633	0	Interneurons	Synpr
0.587057	0.993	0	Interneurons	Cadps
0.583482	0.519	0	Interneurons	Ccdc136
0.583128	0.565	0	Interneurons	Plcb4
0.577415	0.508	0	Interneurons	Ankrd24
0.570511	0.516	0	Interneurons	Utrn
0.56013	0.711	0	Interneurons	Neto1
0.556102	0.87	0	Interneurons	Klf12
0.555928	0.522	0	Interneurons	Cux2
0.55527	0.705	0	Interneurons	Ripor2
0.554374	0.722	0	Interneurons	B830012L14Rik
0.55431	0.769	0	Interneurons	A830018L16Rik
0.550643	0.54	0	Interneurons	Efna5
0.544859	0.799	0	Interneurons	A230006K03Rik
0.542442	0.505	0	Interneurons	Abat
0.530627	0.52	0	Interneurons	Dcx
0.530409	0.979	0	Interneurons	Grik2
0.527246	0.8	0	Interneurons	Pcdh15
0.526216	0.51	0	Interneurons	9630014M24Rik
0.525436	0.84	0	Interneurons	Mef2c
0.525319	0.777	0	Interneurons	Xkr6
0.52234	0.805	0	Interneurons	Atp8a2
0.520332	0.571	0	Interneurons	Las1l
0.514998	0.565	0	Interneurons	Tmtc2
0.505784	0.579	0	Interneurons	Pdzrn4
0.524759	0.661	4.8182e-297	Interneurons	Ptprt
0.522028	0.522	3.87651e-89	Interneurons	Ntng1
1.87589	0.582	0	Pyramidal neurons	Dpp10
1.85249	0.906	0	Pyramidal neurons	Hs6st3
1.66041	0.935	0	Pyramidal neurons	Kcnq5
1.61815	0.875	0	Pyramidal neurons	Tafa1
1.61481	0.718	0	Pyramidal neurons	Hs3st4
1.61422	0.941	0	Pyramidal neurons	Epha6
1.54662	0.937	0	Pyramidal neurons	Khdrbs3
1.53073	0.901	0	Pyramidal neurons	Pde1a
1.52035	0.88	0	Pyramidal neurons	Chrm3
1.40693	0.98	0	Pyramidal neurons	Cntnap2
1.39392	0.766	0	Pyramidal neurons	Nrg1
1.39125	0.727	0	Pyramidal neurons	Gm49678
1.36923	0.835	0	Pyramidal neurons	Kcnh7
1.35259	0.999	0	Pyramidal neurons	Meg3
1.33187	0.747	0	Pyramidal neurons	Mgat4c
1.32825	0.986	0	Pyramidal neurons	Ralyl
1.30713	0.788	0	Pyramidal neurons	Sv2b
1.30049	0.997	0	Pyramidal neurons	Snhg11
1.26588	0.998	0	Pyramidal neurons	Phactr1
1.25278	0.896	0	Pyramidal neurons	Ryr3
1.25099	0.991	0	Pyramidal neurons	Arpp21
1.22626	0.994	0	Pyramidal neurons	Tenm2
1.19034	0.983	0	Pyramidal neurons	Cnksr2
1.14532	0.947	0	Pyramidal neurons	Tenm4
1.14523	0.944	0	Pyramidal neurons	Atp2b1
1.12701	0.987	0	Pyramidal neurons	Dmd
1.1076	0.983	0	Pyramidal neurons	Nrxn3
1.09998	0.641	0	Pyramidal neurons	Ldb2
1.0908	0.928	0	Pyramidal neurons	Cacna2d3
1.07744	0.725	0	Pyramidal neurons	Homer1
1.07613	0.973	0	Pyramidal neurons	Epha5
1.07126	0.967	0	Pyramidal neurons	Schip1
1.07036	0.522	0	Pyramidal neurons	Cpne7
1.06934	0.727	0	Pyramidal neurons	Galntl6
1.06867	1	0	Pyramidal neurons	Celf2
1.06663	0.968	0	Pyramidal neurons	Pcsk2
1.05697	0.994	0	Pyramidal neurons	Rbfox1
1.05345	0.565	0	Pyramidal neurons	Cntnap5c
1.04486	0.982	0	Pyramidal neurons	R3hdm1
1.03513	0.991	0	Pyramidal neurons	Hivep2
1.03295	0.915	0	Pyramidal neurons	Agbl4
1.02421	0.542	0	Pyramidal neurons	Ndst3
1.01872	0.9	0	Pyramidal neurons	Prkcb
1.01162	0.84	0	Pyramidal neurons	Hcn1
0.991009	0.605	0	Pyramidal neurons	Nell1
0.988365	0.998	0	Pyramidal neurons	Syt1
0.982761	0.989	0	Pyramidal neurons	Kcnip4
0.981424	0.996	0	Pyramidal neurons	Opcml
0.978038	0.998	0	Pyramidal neurons	Nav3
0.974014	0.977	0	Pyramidal neurons	Slc8a1
0.952714	0.872	0	Pyramidal neurons	Cacnb2
0.950482	0.859	0	Pyramidal neurons	Khdrbs2
0.949825	0.997	0	Pyramidal neurons	Kcnma1
0.948872	0.598	0	Pyramidal neurons	Trhde
0.943769	0.869	0	Pyramidal neurons	Etl4
0.934383	0.999	0	Pyramidal neurons	Nrg3
0.923255	0.945	0	Pyramidal neurons	Pde10a
0.918211	0.928	0	Pyramidal neurons	Ext1
0.907305	0.763	0	Pyramidal neurons	Runx1t1
0.906547	0.998	0	Pyramidal neurons	Grin2b
0.901928	0.665	0	Pyramidal neurons	Prkcg
0.900177	0.918	0	Pyramidal neurons	Asic2
0.892251	0.892	0	Pyramidal neurons	5730522E02Rik
0.886627	0.979	0	Pyramidal neurons	Ptprn2
0.885323	0.975	0	Pyramidal neurons	Frmpd4
0.882795	0.717	0	Pyramidal neurons	Camk4
0.875961	0.611	0	Pyramidal neurons	Cadps2
0.868232	0.947	0	Pyramidal neurons	Msra
0.852491	0.706	0	Pyramidal neurons	Cntn4
0.849509	0.595	0	Pyramidal neurons	Rasgrp1
0.849136	0.995	0	Pyramidal neurons	Grm5
0.846422	0.999	0	Pyramidal neurons	Csmd1
0.840907	0.883	0	Pyramidal neurons	Fam189a1
0.839696	0.972	0	Pyramidal neurons	Rian
0.835034	0.978	0	Pyramidal neurons	Cacna1a
0.834798	0.504	0	Pyramidal neurons	Satb2
0.828183	0.998	0	Pyramidal neurons	Lrrc7
0.825787	0.589	0	Pyramidal neurons	Man1a
0.82292	0.507	0	Pyramidal neurons	Sema3e
0.821555	0.896	0	Pyramidal neurons	Arl15
0.803311	0.954	0	Pyramidal neurons	Snap25
0.802928	0.878	0	Pyramidal neurons	Bcl11a
0.795623	0.955	0	Pyramidal neurons	Pde4d
0.794286	0.522	0	Pyramidal neurons	Htr1f
0.790622	0.842	0	Pyramidal neurons	Sh3gl2
0.789367	0.771	0	Pyramidal neurons	A230006K03Rik
0.782067	0.989	0	Pyramidal neurons	Cadps
0.78166	0.959	0	Pyramidal neurons	Brinp1
0.781353	0.96	0	Pyramidal neurons	Stxbp5l
0.780363	0.569	0	Pyramidal neurons	Rasgef1b
0.778472	0.544	0	Pyramidal neurons	Nwd2
0.76169	0.817	0	Pyramidal neurons	Nos1ap
0.757786	0.959	0	Pyramidal neurons	Gria3
0.757043	0.519	0	Pyramidal neurons	Raver2
0.752905	0.642	0	Pyramidal neurons	Sorcs3
0.749939	0.605	0	Pyramidal neurons	Brinp2
0.748738	0.841	0	Pyramidal neurons	Zfp385b
0.745105	0.606	0	Pyramidal neurons	Thsd7b
0.740275	0.882	0	Pyramidal neurons	Aff3
0.737716	0.554	0	Pyramidal neurons	Samd5
0.736196	0.999	0	Pyramidal neurons	Dlg2
0.734837	0.994	0	Pyramidal neurons	Ahi1
0.734443	0.92	0	Pyramidal neurons	Gm26871
0.732865	0.653	0	Pyramidal neurons	Efr3a
0.727417	0.993	0	Pyramidal neurons	Grin2a
0.725326	0.933	0	Pyramidal neurons	Kcnb2
0.721812	0.544	0	Pyramidal neurons	Grik4
0.721617	0.731	0	Pyramidal neurons	Slc17a7
0.721168	0.733	0	Pyramidal neurons	Sgcd
0.715422	0.934	0	Pyramidal neurons	Ppm1e
0.715172	0.811	0	Pyramidal neurons	Cntn3
0.712755	0.998	0	Pyramidal neurons	Kalrn
0.709926	0.598	0	Pyramidal neurons	Lingo1
0.70392	0.944	0	Pyramidal neurons	Dok6
0.701502	0.587	0	Pyramidal neurons	Ankrd33b
0.699793	0.864	0	Pyramidal neurons	Cdh11
0.69952	0.947	0	Pyramidal neurons	Oxr1
0.689643	0.939	0	Pyramidal neurons	44621
0.688164	0.635	0	Pyramidal neurons	Sh3rf1
0.678956	0.528	0	Pyramidal neurons	Dkk3
0.676955	0.664	0	Pyramidal neurons	Dgkz
0.676785	0.61	0	Pyramidal neurons	Pcnx2
0.672352	0.71	0	Pyramidal neurons	Tenm3
0.669895	0.66	0	Pyramidal neurons	Nyap2
0.669427	0.996	0	Pyramidal neurons	Grm7
0.665849	0.933	0	Pyramidal neurons	Nell2
0.665049	0.716	0	Pyramidal neurons	Nin
0.662781	0.512	0	Pyramidal neurons	Mpped1
0.661418	0.99	0	Pyramidal neurons	Ube3a
0.660621	0.996	0	Pyramidal neurons	Nlgn1
0.655247	0.835	0	Pyramidal neurons	9530059O14Rik
0.652348	0.976	0	Pyramidal neurons	Mapk10
0.651213	0.938	0	Pyramidal neurons	Nrg3os
0.649558	0.74	0	Pyramidal neurons	Vsnl1
0.648715	0.945	0	Pyramidal neurons	Ptprd
0.640618	0.983	0	Pyramidal neurons	Camk2a
0.638988	0.995	0	Pyramidal neurons	Fam155a
0.638646	0.611	0	Pyramidal neurons	Epha3
0.638409	0.998	0	Pyramidal neurons	Adgrb3
0.637693	0.649	0	Pyramidal neurons	Unc13b
0.633671	0.573	0	Pyramidal neurons	Mlip
0.633504	0.924	0	Pyramidal neurons	Gm20642
0.633368	0.897	0	Pyramidal neurons	Brd9
0.630338	0.842	0	Pyramidal neurons	Pex5l
0.621928	0.852	0	Pyramidal neurons	Osbpl6
0.617473	0.635	0	Pyramidal neurons	Pde2a
0.616804	0.61	0	Pyramidal neurons	Spock1
0.614154	0.912	0	Pyramidal neurons	Dync1i1
0.601299	0.817	0	Pyramidal neurons	Asap1
0.600978	0.784	0	Pyramidal neurons	Caln1
0.600041	0.989	0	Pyramidal neurons	Gabrb3
0.597723	0.999	0	Pyramidal neurons	Anks1b
0.591167	0.622	0	Pyramidal neurons	Flrt2
0.590385	0.983	0	Pyramidal neurons	Snhg14
0.58973	0.992	0	Pyramidal neurons	Dlgap2
0.589061	0.995	0	Pyramidal neurons	Kcnd2
0.584594	0.974	0	Pyramidal neurons	Large1
0.581257	0.982	0	Pyramidal neurons	Adgrl3
0.576869	0.673	0	Pyramidal neurons	Kcnq2
0.576073	0.501	0	Pyramidal neurons	Tbc1d1
0.575668	0.617	0	Pyramidal neurons	Runx2
0.574729	0.501	0	Pyramidal neurons	Chrd
0.573461	0.649	0	Pyramidal neurons	Trpc5
0.572534	0.908	0	Pyramidal neurons	Celf4
0.568476	0.98	0	Pyramidal neurons	Myt1l
0.56669	0.707	0	Pyramidal neurons	Shisa6
0.564853	0.667	0	Pyramidal neurons	Phf24
0.564038	0.658	0	Pyramidal neurons	Shank1
0.56388	0.767	0	Pyramidal neurons	Rnf150
0.563754	0.882	0	Pyramidal neurons	Miat
0.561286	0.959	0	Pyramidal neurons	Cacna2d1
0.554645	0.573	0	Pyramidal neurons	Actr3b
0.553686	0.564	0	Pyramidal neurons	4930419G24Rik
0.553256	0.936	0	Pyramidal neurons	Rims2
0.552963	0.629	0	Pyramidal neurons	Rab3c
0.551319	0.8	0	Pyramidal neurons	Ptprn
0.55101	0.839	0	Pyramidal neurons	Pigk
0.550155	0.647	0	Pyramidal neurons	Plcl2
0.547836	0.504	0	Pyramidal neurons	Gm13269
0.547229	0.848	0	Pyramidal neurons	St6galnac5
0.546679	0.605	0	Pyramidal neurons	Sptbn2
0.546478	0.995	0	Pyramidal neurons	Macrod2
0.545617	0.897	0	Pyramidal neurons	Camk1d
0.545103	0.791	0	Pyramidal neurons	Kcnn2
0.545007	0.868	0	Pyramidal neurons	Dcc
0.542495	0.523	0	Pyramidal neurons	Lmo4
0.5393	0.651	0	Pyramidal neurons	Tmem181a
0.53559	0.987	0	Pyramidal neurons	Rims1
0.532065	0.767	0	Pyramidal neurons	Focad
0.53101	0.607	0	Pyramidal neurons	B830012L14Rik
0.526544	0.985	0	Pyramidal neurons	Lrfn5
0.524368	0.636	0	Pyramidal neurons	Fbxw7
0.52427	0.917	0	Pyramidal neurons	Mical2
0.523567	0.641	0	Pyramidal neurons	Dlgap4
0.521753	0.505	0	Pyramidal neurons	Serpini1
0.519495	0.573	0	Pyramidal neurons	Ptprr
0.518568	0.708	0	Pyramidal neurons	Syt16
0.51854	0.867	0	Pyramidal neurons	Fat3
0.518475	0.954	0	Pyramidal neurons	Unc80
0.515381	0.612	0	Pyramidal neurons	Camkv
0.514963	0.925	0	Pyramidal neurons	Samd12
0.514548	0.922	0	Pyramidal neurons	Gria1
0.513995	0.514	0	Pyramidal neurons	Catspere2
0.512911	0.899	0	Pyramidal neurons	Gpr158
0.512782	0.953	0	Pyramidal neurons	Ppp2r2b
0.5097	0.929	0	Pyramidal neurons	Cdr1os
0.507371	0.766	0	Pyramidal neurons	Adcy9
0.506444	0.652	0	Pyramidal neurons	Cdkl5
0.506386	0.61	0	Pyramidal neurons	Ly6h
0.505309	0.921	0	Pyramidal neurons	Prkg1
0.505046	0.605	0	Pyramidal neurons	Susd6
0.503229	0.818	0	Pyramidal neurons	Gucy1a2
0.501658	0.817	0	Pyramidal neurons	Prkag2
0.501247	0.77	0	Pyramidal neurons	Calm2
0.50119	0.964	0	Pyramidal neurons	Cacna1e
0.500487	0.655	0	Pyramidal neurons	Iqgap2
0.500461	0.811	0	Pyramidal neurons	Galnt18
0.622993	0.585	2.2758e-244	Pyramidal neurons	Car10
0.941186	0.54	3.04959e-190	Pyramidal neurons	Sgcz
3.64592	0.999	0	Astrocytes	Slc1a2
3.33253	0.995	0	Astrocytes	Gpc5
3.12471	0.929	0	Astrocytes	Apoe
2.60769	0.945	0	Astrocytes	Slc1a3
2.54007	0.993	0	Astrocytes	Wdr17
2.51006	0.812	0	Astrocytes	Cst3
2.39186	0.911	0	Astrocytes	Atp1a2
2.38193	0.898	0	Astrocytes	Plpp3
2.33335	0.916	0	Astrocytes	Prex2
2.29899	0.892	0	Astrocytes	Rgs20
2.28476	0.993	0	Astrocytes	Npas3
2.2372	0.985	0	Astrocytes	Gm3764
2.23684	0.873	0	Astrocytes	Rorb
2.18587	0.989	0	Astrocytes	Msi2
2.12749	0.989	0	Astrocytes	Tspan7
2.10444	0.944	0	Astrocytes	Ptprz1
2.06911	1	0	Astrocytes	Ntm
2.01702	1	0	Astrocytes	Nrxn1
1.94019	0.832	0	Astrocytes	Sparcl1
1.89774	0.901	0	Astrocytes	Pitpnc1
1.86204	0.996	0	Astrocytes	Dtna
1.85176	0.999	0	Astrocytes	Rora
1.85037	0.775	0	Astrocytes	Mertk
1.8254	0.982	0	Astrocytes	Cpe
1.81527	0.955	0	Astrocytes	Slc4a4
1.79907	0.898	0	Astrocytes	Farp1
1.78907	0.663	0	Astrocytes	Clu
1.76316	0.748	0	Astrocytes	Gm6145
1.74797	0.901	0	Astrocytes	Luzp2
1.69795	0.805	0	Astrocytes	Lama2
1.6895	0.947	0	Astrocytes	Gm42418
1.6857	0.764	0	Astrocytes	Acsl3
1.66113	1	0	Astrocytes	Gabrb1
1.63508	0.798	0	Astrocytes	Sfxn5
1.62388	0.727	0	Astrocytes	Gm20713
1.60291	0.993	0	Astrocytes	Nfia
1.60182	0.999	0	Astrocytes	Mir99ahg
1.59318	0.701	0	Astrocytes	Nwd1
1.57154	0.741	0	Astrocytes	Bcan
1.52764	0.765	0	Astrocytes	Cspg5
1.51302	0.656	0	Astrocytes	Pla2g7
1.5015	0.632	0	Astrocytes	Nhsl1
1.49438	0.567	0	Astrocytes	Mt1
1.48938	1	0	Astrocytes	Son
1.48171	0.648	0	Astrocytes	Bmpr1b
1.47378	0.634	0	Astrocytes	Gli3
1.46838	1	0	Astrocytes	Ctnnd2
1.45617	0.628	0	Astrocytes	Htra1
1.45436	0.957	0	Astrocytes	Grm3
1.44084	0.999	0	Astrocytes	Macf1
1.4345	0.91	0	Astrocytes	Hdac8
1.43297	1	0	Astrocytes	Lsamp
1.42006	0.991	0	Astrocytes	Mir100hg
1.4051	0.656	0	Astrocytes	Paqr8
1.40218	0.622	0	Astrocytes	Phka1
1.38022	0.95	0	Astrocytes	Ptprt
1.37394	0.763	0	Astrocytes	Sash1
1.37129	0.62	0	Astrocytes	Phkg1
1.36344	0.61	0	Astrocytes	Ndrg2
1.35982	0.798	0	Astrocytes	Nckap5
1.35796	0.765	0	Astrocytes	Sox6
1.32713	0.529	0	Astrocytes	Gja1
1.3251	0.589	0	Astrocytes	Ntsr2
1.31767	0.675	0	Astrocytes	Appl2
1.31761	0.671	0	Astrocytes	Ckb
1.31725	0.982	0	Astrocytes	Gnao1
1.30155	0.573	0	Astrocytes	Slco1c1
1.29065	0.999	0	Astrocytes	B3galt1
1.28167	0.994	0	Astrocytes	Gpm6b
1.28119	0.775	0	Astrocytes	Arhgap5
1.2529	0.936	0	Astrocytes	Trps1
1.23859	0.712	0	Astrocytes	Cmss1
1.22975	0.648	0	Astrocytes	Rmst
1.22594	0.572	0	Astrocytes	Glul
1.20684	0.998	0	Astrocytes	Pbx1
1.17306	0.692	0	Astrocytes	Ttyh1
1.17259	0.512	0	Astrocytes	Slc39a12
1.16943	0.731	0	Astrocytes	Ptn
1.16892	0.508	0	Astrocytes	F3
1.1673	0.632	0	Astrocytes	Glud1
1.15667	0.769	0	Astrocytes	Myo6
1.1386	0.993	0	Astrocytes	Dgkb
1.12995	0.589	0	Astrocytes	Arhgef26
1.12876	0.517	0	Astrocytes	Tprkb
1.11934	0.6	0	Astrocytes	Hepacam
1.10848	0.688	0	Astrocytes	Ddhd1
1.09571	0.516	0	Astrocytes	Prdm16
1.09342	0.707	0	Astrocytes	Adk
1.08012	0.533	0	Astrocytes	Prdx6
1.07168	0.986	0	Astrocytes	Qk
1.06867	0.719	0	Astrocytes	Gm35188
1.05904	0.586	0	Astrocytes	Daam2
1.05198	0.956	0	Astrocytes	Maml2
1.04978	0.958	0	Astrocytes	Fmn2
1.0398	0.996	0	Astrocytes	Syne1
1.01643	0.559	0	Astrocytes	Pard3b
1.01589	0.906	0	Astrocytes	Zeb1
1.01453	0.524	0	Astrocytes	Myo10
1.0127	0.546	0	Astrocytes	Slc27a1
1.00084	0.844	0	Astrocytes	Gpc6
0.999865	0.962	0	Astrocytes	Stox2
0.967075	0.987	0	Astrocytes	Gpm6a
0.964975	0.678	0	Astrocytes	Cpeb4
0.964789	0.624	0	Astrocytes	Dock1
0.939448	0.998	0	Astrocytes	Tnik
0.934957	0.687	0	Astrocytes	Prkd1
0.932142	0.999	0	Astrocytes	Frmd4a
0.92558	0.602	0	Astrocytes	Csgalnact1
0.914316	0.513	0	Astrocytes	Ugp2
0.88749	0.579	0	Astrocytes	Camk2g
0.885764	0.611	0	Astrocytes	Clmn
0.882248	0.535	0	Astrocytes	Slc6a1
0.878638	0.539	0	Astrocytes	Mmd2
0.876306	0.991	0	Astrocytes	Zbtb20
0.872444	0.531	0	Astrocytes	Vcl
0.865435	0.638	0	Astrocytes	Ahcyl1
0.863321	0.823	0	Astrocytes	Arhgef12
0.862669	0.55	0	Astrocytes	Pygb
0.859702	0.535	0	Astrocytes	Arhgef4
0.843616	0.973	0	Astrocytes	Pcdh7
0.824104	0.568	0	Astrocytes	Mgll
0.818133	0.988	0	Astrocytes	Ntrk2
0.81643	0.953	0	Astrocytes	Hnrnpa2b1
0.811758	0.951	0	Astrocytes	C130071C03Rik
0.809108	0.994	0	Astrocytes	Cadm1
0.808891	0.999	0	Astrocytes	Mdga2
0.808352	0.593	0	Astrocytes	Cdk8
0.792107	0.975	0	Astrocytes	Trpm3
0.79122	0.641	0	Astrocytes	Cdh20
0.790718	0.594	0	Astrocytes	Add3
0.783526	0.518	0	Astrocytes	Psap
0.767124	0.617	0	Astrocytes	Mgat5
0.763302	0.999	0	Astrocytes	Dclk1
0.753492	0.552	0	Astrocytes	Eps15
0.74562	0.522	0	Astrocytes	Cep85l
0.742687	0.985	0	Astrocytes	4930402H24Rik
0.735038	0.623	0	Astrocytes	Tle4
0.731512	0.969	0	Astrocytes	Hivep3
0.73102	0.986	0	Astrocytes	Dennd1a
0.729858	0.547	0	Astrocytes	Plekhg1
0.727285	0.526	0	Astrocytes	Acsl6
0.723109	0.694	0	Astrocytes	Spire1
0.722915	0.981	0	Astrocytes	Grid2
0.692648	0.991	0	Astrocytes	Nfib
0.683449	0.964	0	Astrocytes	Ncoa1
0.673091	0.546	0	Astrocytes	Fermt2
0.671381	0.998	0	Astrocytes	Plcb1
0.666755	0.969	0	Astrocytes	Spag9
0.665128	0.967	0	Astrocytes	Phlpp1
0.660306	0.591	0	Astrocytes	Garem1
0.658163	0.547	0	Astrocytes	Mapk4
0.656622	0.965	0	Astrocytes	Chd9
0.653723	0.798	0	Astrocytes	Fut9
0.653612	0.99	0	Astrocytes	Ppp2r2b
0.64746	0.996	0	Astrocytes	Gphn
0.642384	0.954	0	Astrocytes	Cdh10
0.638456	0.538	0	Astrocytes	Lpp
0.635748	0.973	0	Astrocytes	Trim9
0.632809	0.75	0	Astrocytes	Pde8b
0.628734	0.5	0	Astrocytes	Stard13
0.623432	0.545	0	Astrocytes	Meis2
0.619428	0.855	0	Astrocytes	Klf12
0.614762	0.903	0	Astrocytes	Kcnn2
0.60708	0.622	0	Astrocytes	Arap2
0.606479	0.989	0	Astrocytes	Kif1b
0.592337	0.665	0	Astrocytes	Phactr3
0.590927	0.532	0	Astrocytes	Fam171b
0.588616	0.886	0	Astrocytes	Abr
0.585288	0.599	0	Astrocytes	Glis3
0.575857	0.983	0	Astrocytes	Fgfr2
0.573023	0.953	0	Astrocytes	Sema6d
0.569843	0.56	0	Astrocytes	Tmtc2
0.569282	0.96	0	Astrocytes	Adcy2
0.550006	0.811	0	Astrocytes	Xylt1
0.547755	0.505	0	Astrocytes	Pou2f1
0.538324	0.871	0	Astrocytes	Kmt2c
0.532149	0.938	0	Astrocytes	Fnbp1
0.52537	0.955	0	Astrocytes	Sorbs1
0.518085	0.915	0	Astrocytes	Phf21a
0.516153	0.836	0	Astrocytes	Sox5
0.503544	0.654	0	Astrocytes	Itsn1
0.5033	0.966	0	Astrocytes	Apc
2.75671	0.919	0	Microglia	Tgfbr1
2.64217	0.992	0	Microglia	Plxdc2
2.60111	0.885	0	Microglia	Inpp5d
2.52671	0.912	0	Microglia	Zfhx3
2.47726	0.964	0	Microglia	Elmo1
2.39179	0.855	0	Microglia	Hexb
2.37745	0.998	0	Microglia	Srgap2
2.28045	0.869	0	Microglia	Epb41l2
2.27332	0.81	0	Microglia	Apbb1ip
2.18848	0.866	0	Microglia	Mertk
2.15668	0.887	0	Microglia	Tmcc3
2.05971	0.984	0	Microglia	Mef2a
2.04975	0.747	0	Microglia	Dock8
2.03968	1	0	Microglia	Nav2
2.00172	1	0	Microglia	Tanc2
1.95555	0.689	0	Microglia	Lrmda
1.94453	0.781	0	Microglia	Pde3b
1.94175	0.698	0	Microglia	Siglech
1.93442	0.732	0	Microglia	Csf1r
1.88202	0.646	0	Microglia	Ly86
1.87152	0.849	0	Microglia	Mbnl1
1.85895	0.707	0	Microglia	Cx3cr1
1.85679	0.761	0	Microglia	Lyn
1.84535	0.677	0	Microglia	Ikzf1
1.8291	0.698	0	Microglia	Dock2
1.79117	0.649	0	Microglia	Fyb
1.79086	0.995	0	Microglia	Ldlrad4
1.77005	0.761	0	Microglia	Pag1
1.75213	0.657	0	Microglia	Gm10790
1.74458	0.855	0	Microglia	Numb
1.72697	0.658	0	Microglia	Fli1
1.68975	0.637	0	Microglia	Slco2b1
1.68742	0.647	0	Microglia	Arhgap45
1.67537	0.831	0	Microglia	Maml3
1.67085	0.699	0	Microglia	Rreb1
1.63653	0.615	0	Microglia	Selplg
1.63466	1	0	Microglia	Csmd3
1.62684	0.616	0	Microglia	Itgb5
1.62314	0.654	0	Microglia	P2ry12
1.61324	0.577	0	Microglia	Runx1
1.6101	0.609	0	Microglia	Entpd1
1.60754	0.747	0	Microglia	Ophn1
1.58839	0.728	0	Microglia	4933406I18Rik
1.57323	0.956	0	Microglia	Dleu2
1.56725	0.64	0	Microglia	Hpgds
1.55538	0.706	0	Microglia	Ankrd44
1.54173	0.642	0	Microglia	Ivns1abp
1.52944	0.638	0	Microglia	Zfp710
1.52913	0.607	0	Microglia	Gm2629
1.52835	0.609	0	Microglia	E230029C05Rik
1.51457	0.613	0	Microglia	Lpcat2
1.51454	0.717	0	Microglia	Gab2
1.50798	0.596	0	Microglia	Cyth4
1.50406	0.75	0	Microglia	Fchsd2
1.49526	0.584	0	Microglia	Adap2
1.49483	0.587	0	Microglia	Lair1
1.4884	0.569	0	Microglia	Hk2
1.48351	0.56	0	Microglia	Cfh
1.47637	0.991	0	Microglia	Foxn3
1.4704	0.998	0	Microglia	Ssh2
1.46292	0.608	0	Microglia	Lgmn
1.45979	0.996	0	Microglia	Mef2c
1.42003	0.744	0	Microglia	Pip4k2a
1.40599	0.572	0	Microglia	St3gal6
1.39328	0.999	0	Microglia	Chd9
1.38823	0.552	0	Microglia	Agmo
1.36255	0.529	0	Microglia	Fgd2
1.35687	0.621	0	Microglia	Sirpa
1.34813	0.98	0	Microglia	Slc9a9
1.33929	0.51	0	Microglia	Tbxas1
1.33348	0.992	0	Microglia	Rapgef5
1.32454	0.799	0	Microglia	Inpp4b
1.31123	0.517	0	Microglia	Ccnd3
1.30415	0.682	0	Microglia	Plcl2
1.30363	0.904	0	Microglia	Fam49b
1.29953	0.513	0	Microglia	Unc93b1
1.29613	0.593	0	Microglia	Bmp2k
1.28709	0.684	0	Microglia	Snx29
1.27588	0.687	0	Microglia	Cst3
1.26038	0.504	0	Microglia	Rasgrp3
1.25015	0.602	0	Microglia	Ubash3b
1.24441	0.586	0	Microglia	Chn2
1.22742	1	0	Microglia	Slc8a1
1.21577	0.822	0	Microglia	Dennd4a
1.20728	0.541	0	Microglia	Serinc3
1.17242	0.943	0	Microglia	Rap1gds1
1.16652	0.501	0	Microglia	Cttnbp2nl
1.14722	0.513	0	Microglia	Wasf2
1.14289	0.997	0	Microglia	Dip2b
1.13471	0.534	0	Microglia	Rrbp1
1.11018	1	0	Microglia	Dock4
1.06869	0.99	0	Microglia	Ptprj
1.05868	0.944	0	Microglia	Frmd4b
1.04887	0.993	0	Microglia	Diaph2
1.02399	0.999	0	Microglia	Qk
1.00981	0.996	0	Microglia	Gm42418
0.97702	0.952	0	Microglia	Zswim6
0.963206	0.96	0	Microglia	Wnk1
0.929977	0.987	0	Microglia	Tbc1d5
0.912403	1	0	Microglia	Macf1
0.848863	1	0	Microglia	Mir99ahg
0.657157	0.995	0	Microglia	Dock10
1.23048	0.644	2.30968e-302	Microglia	Picalm
0.741785	0.996	1.25501e-301	Microglia	Plcl1
1.21886	0.703	9.55368e-296	Microglia	Arhgap5
1.2007	0.659	1.05807e-290	Microglia	Lrch1
0.820931	0.977	3.94627e-289	Microglia	Phf14
0.850669	0.875	9.73771e-288	Microglia	Bin1
0.99056	0.831	5.63271e-284	Microglia	Atp8a2
0.863753	0.921	5.9228e-280	Microglia	Ppm1h
1.06074	0.759	6.80876e-279	Microglia	Cyfip1
0.833105	0.999	3.8927e-270	Microglia	Ddx5
0.81692	0.999	5.19837e-264	Microglia	Dst
1.09655	0.557	5.55346e-253	Microglia	Smap2
1.07611	0.6	1.98717e-245	Microglia	Akap13
0.785607	0.99	2.41356e-242	Microglia	Asap1
0.661535	0.999	7.69726e-237	Microglia	Son
0.756113	0.991	1.10552e-236	Microglia	Jmjd1c
0.820395	0.87	1.16967e-228	Microglia	Tacc1
0.773162	0.938	2.96611e-227	Microglia	Pan3
0.795667	0.993	2.91841e-211	Microglia	AC149090.1
0.760568	0.979	4.81373e-209	Microglia	Herc2
0.934785	0.588	3.09269e-203	Microglia	Camk2d
0.642039	0.966	4.81493e-200	Microglia	Rock2
0.628915	0.948	6.01152e-195	Microglia	Nipbl
0.79292	0.764	9.01003e-191	Microglia	Mtdh
0.680057	0.983	4.27417e-178	Microglia	Specc1
0.784984	0.795	1.67917e-175	Microglia	Ulk2
0.626669	1	1.91295e-173	Microglia	Zeb2
0.9313	0.516	5.74606e-173	Microglia	Etv6
0.523361	0.958	5.46308e-169	Microglia	Zeb1
1.0107	0.542	1.26966e-166	Microglia	Abhd12
0.667196	0.993	6.46737e-165	Microglia	Ppp1r9a
0.572083	0.992	8.68e-162	Microglia	Hnrnpa2b1
0.700665	0.789	4.0626e-161	Microglia	Pid1
0.604243	0.996	6.05018e-161	Microglia	Gnaq
0.604085	0.861	3.27901e-160	Microglia	Zfand3
0.566515	0.861	9.53541e-159	Microglia	Srsf5
0.598497	0.996	4.83864e-158	Microglia	Kansl1
0.613434	0.954	7.28178e-158	Microglia	Smyd3
0.646158	0.838	1.00562e-157	Microglia	Pten
0.712422	1	4.14883e-154	Microglia	Nav3
0.634201	0.872	4.29271e-152	Microglia	Chd2
0.521732	0.999	2.18955e-149	Microglia	Rbm39
0.528589	0.998	3.67696e-149	Microglia	Nfia
0.584633	0.957	2.29303e-144	Microglia	Dnmt3a
0.545229	0.886	2.9877e-144	Microglia	Smg1
0.623233	0.994	1.05835e-141	Microglia	Rsrp1
0.53458	0.974	1.61098e-141	Microglia	Klf12
0.587088	0.984	1.37058e-132	Microglia	Fam172a
0.529512	0.979	5.12581e-128	Microglia	Nf1
0.609773	0.982	6.25055e-127	Microglia	Wdfy3
0.864274	0.603	1.03333e-123	Microglia	Gm35188
0.534194	0.982	2.60706e-122	Microglia	Arhgap39
1.01627	0.521	7.15897e-120	Microglia	Fhit
0.537725	0.994	1.37528e-119	Microglia	Atp6v0b
0.787578	0.589	9.45124e-117	Microglia	Basp1
0.508043	0.866	5.14095e-114	Microglia	Map4
0.555258	0.949	1.71856e-113	Microglia	Wwox
0.934809	0.522	9.6105e-112	Microglia	Fgf13
0.537364	0.99	1.32933e-111	Microglia	Fus
0.585189	0.72	3.94779e-108	Microglia	Map4k4
0.524896	0.991	4.38056e-96	Microglia	Nsd1
0.795338	0.56	5.47452e-93	Microglia	Slc12a6
0.759304	0.549	2.25365e-84	Microglia	Tmem135
0.584237	0.706	1.18491e-83	Microglia	Rnf169
0.59042	0.617	1.89547e-75	Microglia	Mgat5
0.549118	0.559	9.24534e-45	Microglia	Uvrag
4.45751	0.994	0	Endothelial cells	Gm42418
4.34542	0.99	0	Endothelial cells	Flt1
3.81693	0.857	0	Endothelial cells	Bsg
3.61962	0.969	0	Endothelial cells	Slco1a4
3.36848	0.933	0	Endothelial cells	Cmss1
3.33883	0.716	0	Endothelial cells	Rgs5
3.29608	0.833	0	Endothelial cells	Cldn5
3.14826	0.861	0	Endothelial cells	AY036118
3.04075	0.934	0	Endothelial cells	Ebf1
2.95284	0.921	0	Endothelial cells	Mecom
2.89452	0.674	0	Endothelial cells	Cxcl12
2.81121	0.894	0	Endothelial cells	Ptprb
2.78246	0.839	0	Endothelial cells	Hmcn1
2.7621	0.867	0	Endothelial cells	Spock2
2.69606	0.882	0	Endothelial cells	Adgrl4
2.59344	0.775	0	Endothelial cells	Igfbp7
2.58332	0.889	0	Endothelial cells	Ccdc141
2.57813	0.859	0	Endothelial cells	Slco1c1
2.56494	0.977	0	Endothelial cells	Igf1r
2.55593	0.831	0	Endothelial cells	Pltp
2.45603	0.516	0	Endothelial cells	Vtn
2.44713	0.911	0	Endothelial cells	Cdk8
2.42994	0.943	0	Endothelial cells	Utrn
2.42149	0.892	0	Endothelial cells	Egfl7
2.355	0.866	0	Endothelial cells	Lef1
2.26295	0.946	0	Endothelial cells	Gpcpd1
2.24434	0.713	0	Endothelial cells	Tmsb4x
2.24218	0.942	0	Endothelial cells	Ptprm
2.20292	0.942	0	Endothelial cells	Sgms1
2.13564	0.997	0	Endothelial cells	Ptprg
2.13103	0.801	0	Endothelial cells	Abcb1a
2.10069	0.681	0	Endothelial cells	Sparc
2.09988	0.998	0	Endothelial cells	Sptbn1
2.09663	0.791	0	Endothelial cells	Slc2a1
2.09647	0.795	0	Endothelial cells	Epas1
2.09369	0.79	0	Endothelial cells	Cyyr1
2.00221	0.742	0	Endothelial cells	Slc7a5
1.98252	0.77	0	Endothelial cells	Atp10a
1.97857	0.827	0	Endothelial cells	Abcg2
1.97143	0.767	0	Endothelial cells	Adgrf5
1.96577	0.64	0	Endothelial cells	Itm2a
1.93915	0.708	0	Endothelial cells	Actb
1.92977	0.772	0	Endothelial cells	Kitl
1.8973	0.613	0	Endothelial cells	Ly6c1
1.88332	0.726	0	Endothelial cells	Sema3c
1.86162	0.707	0	Endothelial cells	Ets1
1.8495	0.765	0	Endothelial cells	Fli1
1.83916	0.657	0	Endothelial cells	Klf2
1.82418	0.852	0	Endothelial cells	Arhgap31
1.81781	0.782	0	Endothelial cells	Slc39a10
1.79468	0.88	0	Endothelial cells	Tmtc2
1.79045	0.741	0	Endothelial cells	Tbc1d4
1.78943	0.668	0	Endothelial cells	Rpl13
1.75606	0.671	0	Endothelial cells	Ubb
1.74781	0.7	0	Endothelial cells	Itga1
1.7403	0.754	0	Endothelial cells	Lars2
1.72525	0.78	0	Endothelial cells	St3gal6
1.72453	0.7	0	Endothelial cells	Jcad
1.71305	0.778	0	Endothelial cells	Heg1
1.69188	0.625	0	Endothelial cells	Ramp2
1.66923	0.666	0	Endothelial cells	Clec2d
1.65776	0.61	0	Endothelial cells	Id1
1.65039	0.638	0	Endothelial cells	Slc7a1
1.64694	0.834	0	Endothelial cells	Slc6a6
1.64384	0.874	0	Endothelial cells	Ablim1
1.63181	0.688	0	Endothelial cells	Nostrin
1.63015	0.692	0	Endothelial cells	Calm1
1.61994	0.836	0	Endothelial cells	Hip1
1.60683	0.725	0	Endothelial cells	Ly6e
1.60676	0.6	0	Endothelial cells	mt-Co1
1.60335	0.726	0	Endothelial cells	Cobll1
1.60228	0.707	0	Endothelial cells	Arhgap29
1.60079	0.758	0	Endothelial cells	Itm2b
1.59879	0.664	0	Endothelial cells	Apcdd1
1.58995	0.754	0	Endothelial cells	Hsp90ab1
1.58159	0.687	0	Endothelial cells	Pecam1
1.58106	0.811	0	Endothelial cells	Rundc3b
1.57458	0.723	0	Endothelial cells	Tek
1.56844	0.685	0	Endothelial cells	Emcn
1.56654	0.661	0	Endothelial cells	Cgnl1
1.564	0.587	0	Endothelial cells	Rplp1
1.56211	0.668	0	Endothelial cells	Ptma
1.55246	0.622	0	Endothelial cells	Ahnak
1.5438	0.638	0	Endothelial cells	Tfrc
1.53104	0.747	0	Endothelial cells	Abcc4
1.52561	0.663	0	Endothelial cells	Tns1
1.52084	0.682	0	Endothelial cells	Kank3
1.50553	0.661	0	Endothelial cells	Myl6
1.49041	0.666	0	Endothelial cells	Eng
1.46172	0.621	0	Endothelial cells	Podxl
1.45864	0.616	0	Endothelial cells	Id3
1.45417	0.611	0	Endothelial cells	Zfp366
1.45	0.629	0	Endothelial cells	Atp1a2
1.44078	0.726	0	Endothelial cells	9530026P05Rik
1.43538	0.563	0	Endothelial cells	Fau
1.43286	0.621	0	Endothelial cells	Fn1
1.43125	0.652	0	Endothelial cells	Rbpms
1.43006	0.689	0	Endothelial cells	Fth1
1.41708	0.662	0	Endothelial cells	Pdgfd
1.41136	0.694	0	Endothelial cells	Dach1
1.39163	0.604	0	Endothelial cells	Slc9a3r2
1.3644	0.725	0	Endothelial cells	Myo10
1.35994	0.673	0	Endothelial cells	Itga6
1.35708	0.767	0	Endothelial cells	Rbms1
1.35572	0.507	0	Endothelial cells	Hspb1
1.3532	0.996	0	Endothelial cells	Fry
1.33866	0.659	0	Endothelial cells	H3f3b
1.33706	0.776	0	Endothelial cells	Col4a3bp
1.33531	0.574	0	Endothelial cells	Rps8
1.32502	0.602	0	Endothelial cells	Rps21
1.31439	0.545	0	Endothelial cells	Nfkbia
1.30695	0.6	0	Endothelial cells	Prom1
1.29269	0.735	0	Endothelial cells	Abhd2
1.28737	0.523	0	Endothelial cells	Rps29
1.28612	0.654	0	Endothelial cells	Ctnnb1
1.27982	0.535	0	Endothelial cells	Rpl8
1.27441	0.574	0	Endothelial cells	Hspa8
1.27273	0.614	0	Endothelial cells	Prkch
1.27126	0.757	0	Endothelial cells	Sparcl1
1.26404	0.533	0	Endothelial cells	mt-Co3
1.26238	0.538	0	Endothelial cells	Tpt1
1.2565	0.619	0	Endothelial cells	Ltbp4
1.25368	0.747	0	Endothelial cells	4931406P16Rik
1.2518	0.995	0	Endothelial cells	Tjp1
1.25008	0.581	0	Endothelial cells	Erg
1.24746	0.587	0	Endothelial cells	Ppia
1.24467	0.565	0	Endothelial cells	Car4
1.24191	0.648	0	Endothelial cells	Col4a1
1.23428	0.624	0	Endothelial cells	St8sia4
1.22933	0.543	0	Endothelial cells	Vwa1
1.22898	0.625	0	Endothelial cells	Eif1
1.21278	0.631	0	Endothelial cells	Rasgrp3
1.20623	0.526	0	Endothelial cells	Itih5
1.20392	0.574	0	Endothelial cells	Pdgfb
1.20077	0.608	0	Endothelial cells	Wwtr1
1.17169	0.511	0	Endothelial cells	Kdr
1.17124	0.577	0	Endothelial cells	Fgd5
1.17002	0.53	0	Endothelial cells	H2-D1
1.16818	0.53	0	Endothelial cells	Actg1
1.16601	0.734	0	Endothelial cells	Cst3
1.16194	0.535	0	Endothelial cells	Crip2
1.16108	0.621	0	Endothelial cells	Eef1a1
1.16077	0.553	0	Endothelial cells	Esam
1.15084	0.594	0	Endothelial cells	Eogt
1.14805	0.624	0	Endothelial cells	H3f3a
1.14772	0.505	0	Endothelial cells	Rpl38
1.14679	0.546	0	Endothelial cells	Dock6
1.14371	0.558	0	Endothelial cells	Ubc
1.13908	0.713	0	Endothelial cells	Sema6a
1.13792	0.534	0	Endothelial cells	Paqr5
1.13745	0.633	0	Endothelial cells	Clic4
1.1305	0.664	0	Endothelial cells	Extl3
1.12922	0.552	0	Endothelial cells	Fzd6
1.12527	0.626	0	Endothelial cells	Palmd
1.11772	0.551	0	Endothelial cells	Adgre5
1.11265	0.573	0	Endothelial cells	Mtus1
1.11223	0.616	0	Endothelial cells	Polk
1.09609	0.563	0	Endothelial cells	Rpl27a
1.07443	0.571	0	Endothelial cells	Myo1b
1.07352	0.51	0	Endothelial cells	Rpl41
1.07056	0.507	0	Endothelial cells	Slc22a8
1.06533	0.523	0	Endothelial cells	Hspa12b
1.05911	0.529	0	Endothelial cells	Rpl37a
1.05646	0.588	0	Endothelial cells	Elk3
1.05417	0.551	0	Endothelial cells	Arl4a
1.04981	0.512	0	Endothelial cells	Rps14
1.0497	0.505	0	Endothelial cells	Rpl18
1.0484	0.624	0	Endothelial cells	Cd81
1.04077	0.503	0	Endothelial cells	Cdh5
1.03724	0.564	0	Endothelial cells	Afap1l1
1.01825	0.518	0	Endothelial cells	Gnai2
1.01703	0.535	0	Endothelial cells	Parvb
1.00303	0.535	0	Endothelial cells	Mt1
0.999126	0.59	0	Endothelial cells	Serinc3
0.99161	0.562	0	Endothelial cells	Itpkb
0.989521	0.53	0	Endothelial cells	Tgfbr2
0.979133	0.622	0	Endothelial cells	Mpzl1
0.975096	0.563	0	Endothelial cells	Nxn
0.972519	0.515	0	Endothelial cells	Nxpe2
0.97142	0.519	0	Endothelial cells	Ocln
0.946	0.581	0	Endothelial cells	Ctnna1
0.942907	0.504	0	Endothelial cells	Tuba1a
0.934822	0.528	0	Endothelial cells	Rgs12
0.933335	0.538	0	Endothelial cells	Sema7a
0.92721	0.754	0	Endothelial cells	Apoe
0.927127	0.514	0	Endothelial cells	S1pr1
0.91768	0.507	0	Endothelial cells	Jam2
0.908422	0.502	0	Endothelial cells	Zfp36l1
0.900804	0.515	0	Endothelial cells	Rhobtb1
0.875769	0.535	0	Endothelial cells	Ifnar2
0.859951	0.515	0	Endothelial cells	Maoa
0.851451	0.534	0	Endothelial cells	Ppfibp1
0.802634	0.529	0	Endothelial cells	Myo1e
0.989075	0.788	1.91942e-301	Endothelial cells	Prex2
0.895984	0.577	1.97234e-301	Endothelial cells	Wasf2
0.831856	0.549	2.00683e-300	Endothelial cells	Pdlim5
1.45026	0.791	3.98179e-297	Endothelial cells	Ptn
1.12851	0.985	4.29666e-296	Endothelial cells	Foxp1
1.03905	0.669	9.7926e-289	Endothelial cells	Mcc
0.982302	0.587	4.28674e-284	Endothelial cells	Chn2
0.947674	0.633	8.66892e-284	Endothelial cells	Pard3b
0.836199	0.638	1.27404e-278	Endothelial cells	Gab1
1.28478	0.829	6.00716e-276	Endothelial cells	Esyt2
0.830186	0.525	1.91588e-272	Endothelial cells	Ece1
1.28638	0.608	3.92215e-271	Endothelial cells	Cald1
0.996548	0.669	3.71183e-269	Endothelial cells	Plcb4
1.28893	0.78	8.28941e-268	Endothelial cells	Gnas
1.09502	0.707	5.35135e-266	Endothelial cells	Nxpe4
0.810372	0.53	8.27013e-263	Endothelial cells	Golim4
0.919972	1	6.16795e-257	Endothelial cells	Macf1
1.15035	0.762	2.23721e-254	Endothelial cells	Bmpr2
1.00669	0.631	7.69797e-254	Endothelial cells	Dab2ip
0.91836	0.596	9.84147e-251	Endothelial cells	Ldlrad3
0.737977	0.511	1.40063e-248	Endothelial cells	Rin2
0.896676	0.693	2.3211e-248	Endothelial cells	Plekhg1
1.21773	0.811	8.84928e-247	Endothelial cells	Pitpnc1
1.07311	0.894	2.33621e-239	Endothelial cells	Apbb2
0.714865	0.532	4.3838e-239	Endothelial cells	Gatm
0.907775	0.987	7.04787e-239	Endothelial cells	App
0.535377	0.745	9.06132e-239	Endothelial cells	Tshz2
1.1618	0.956	5.19004e-233	Endothelial cells	Camk1d
1.02067	0.921	1.12211e-227	Endothelial cells	Klf12
0.694655	0.521	5.29289e-220	Endothelial cells	Itpr2
0.914841	0.912	3.01437e-218	Endothelial cells	Srgap2
1.05613	0.722	1.78897e-216	Endothelial cells	Luzp1
0.739885	0.668	1.60378e-215	Endothelial cells	Dock1
0.873431	0.572	1.41874e-208	Endothelial cells	Rhoa
0.959222	0.622	1.10104e-205	Endothelial cells	Myh9
1.0465	0.711	3.82582e-202	Endothelial cells	Pakap.1
0.794815	0.514	1.34229e-201	Endothelial cells	Oaz1
1.5936	0.698	1.44025e-198	Endothelial cells	Dlc1
0.811854	0.656	1.4371e-196	Endothelial cells	Myo1d
0.859966	0.612	6.73312e-190	Endothelial cells	Fbxl7
0.775339	0.56	2.53548e-186	Endothelial cells	Snrk
0.829343	0.678	4.73674e-185	Endothelial cells	Stard13
0.804208	0.568	2.77598e-179	Endothelial cells	Adipor2
1.12988	0.705	3.84708e-178	Endothelial cells	Tsc22d1
0.916559	0.67	9.44721e-177	Endothelial cells	Efr3b
0.847711	0.584	2.14682e-166	Endothelial cells	Slc3a2
0.790732	0.937	2.20493e-165	Endothelial cells	Dnm3
0.920843	0.708	2.35999e-164	Endothelial cells	Insr
0.908583	0.849	2.97569e-162	Endothelial cells	Fut8
0.8447	0.598	3.92193e-160	Endothelial cells	Col4a2
0.763217	0.585	3.4553e-158	Endothelial cells	Klf13
0.780373	0.841	2.12145e-153	Endothelial cells	Arhgef12
0.806227	0.659	2.92808e-152	Endothelial cells	Akap13
0.590135	0.868	2.85925e-151	Endothelial cells	Msi2
0.70171	0.612	6.93526e-151	Endothelial cells	Ttc28
0.811	0.58	1.26385e-150	Endothelial cells	Itgb1
0.810146	0.692	1.89926e-149	Endothelial cells	Fermt2
0.683231	0.521	5.29366e-148	Endothelial cells	Gpd2
0.801385	0.534	3.05732e-145	Endothelial cells	Usp53
0.666628	0.534	6.49851e-142	Endothelial cells	Klhl5
0.765224	0.586	1.47826e-139	Endothelial cells	Sec62
0.71796	0.575	1.64711e-137	Endothelial cells	Iqgap1
0.711482	0.567	5.46134e-131	Endothelial cells	Bcl2l1
0.79138	0.785	9.47753e-131	Endothelial cells	Fryl
0.68406	0.597	2.66538e-129	Endothelial cells	Adgrl2
0.614482	0.945	2.73967e-126	Endothelial cells	Tcf12
0.637029	0.512	1.24354e-124	Endothelial cells	Rdx
0.593659	0.511	3.4829e-122	Endothelial cells	St6gal1
0.737676	0.672	1.07585e-115	Endothelial cells	Lrch1
0.631921	0.507	1.10923e-115	Endothelial cells	Ppp1r2
0.639138	0.511	7.93296e-115	Endothelial cells	Cyth3
0.720408	0.563	1.00349e-114	Endothelial cells	Cnot6l
0.661243	0.531	2.33118e-114	Endothelial cells	Wwc2
0.656827	0.566	7.26041e-111	Endothelial cells	Ywhae
0.679081	0.704	4.7477e-108	Endothelial cells	Fcho2
0.578281	0.514	2.02183e-105	Endothelial cells	Mtss1
0.625619	0.935	5.69616e-105	Endothelial cells	Dock9
0.665223	0.515	9.8947e-103	Endothelial cells	Eif4g2
0.715826	0.571	2.18722e-102	Endothelial cells	Lims1
0.647324	0.503	9.8929e-99	Endothelial cells	Hmgb1
0.719963	0.671	2.84877e-98	Endothelial cells	Cd2ap
0.526597	0.54	8.41972e-96	Endothelial cells	Psap
0.632068	0.931	1.26074e-95	Endothelial cells	Tspan5
0.624133	0.785	2.54976e-95	Endothelial cells	Map4
0.554744	0.509	6.99961e-95	Endothelial cells	Git2
0.664389	0.642	1.36121e-94	Endothelial cells	Nbeal1
0.666022	0.656	1.55715e-94	Endothelial cells	Kif5b
0.588956	0.623	1.05646e-93	Endothelial cells	Sash1
0.673021	0.691	5.27828e-93	Endothelial cells	Pcmtd1
0.630871	0.799	5.77925e-93	Endothelial cells	Mprip
0.645537	0.513	1.63225e-92	Endothelial cells	Lamc1
0.603455	0.567	3.55226e-91	Endothelial cells	Adam10
0.537031	0.932	6.78578e-90	Endothelial cells	Rapgef2
0.565443	0.511	2.23804e-89	Endothelial cells	Snx3
0.592454	0.537	3.63416e-89	Endothelial cells	Actn4
0.614825	0.524	7.9873e-86	Endothelial cells	Slc16a2
0.644843	0.585	6.9405e-85	Endothelial cells	Cdc42
0.577719	0.554	7.55066e-85	Endothelial cells	Etv6
0.566713	0.792	1.86064e-84	Endothelial cells	Nedd4
0.61491	0.634	1.01265e-81	Endothelial cells	Klf7
0.581904	0.569	1.33735e-81	Endothelial cells	Ctnnd1
0.590976	0.567	8.73928e-81	Endothelial cells	Agrn
0.65408	0.545	3.88222e-80	Endothelial cells	Rpl6
0.601148	0.648	5.29414e-80	Endothelial cells	Susd6
0.5891	0.71	5.62186e-79	Endothelial cells	Pard3
0.622695	0.65	6.68041e-78	Endothelial cells	Aplp2
0.566583	0.524	8.6808e-77	Endothelial cells	Ddx6
0.601678	0.514	2.83395e-76	Endothelial cells	Pls3
0.59548	0.6	3.47958e-76	Endothelial cells	Btbd7
0.586624	0.636	3.31572e-74	Endothelial cells	Gnb1
0.516239	0.505	3.72455e-73	Endothelial cells	Pak2
0.550705	0.605	6.59459e-71	Endothelial cells	Pde7b
0.546454	0.532	5.43367e-70	Endothelial cells	Agfg1
0.516315	0.722	8.37547e-69	Endothelial cells	Mef2a
0.542347	0.559	9.24558e-68	Endothelial cells	Znrf1
0.628867	0.933	2.58976e-66	Endothelial cells	Arl15
0.521262	0.636	7.57511e-64	Endothelial cells	Mbnl1
0.511296	0.898	1.85965e-61	Endothelial cells	Rapgef4
0.520788	0.583	4.86231e-60	Endothelial cells	Hectd1
0.523404	0.588	1.83581e-57	Endothelial cells	Mcf2l
0.591061	0.695	3.02656e-54	Endothelial cells	Pten
0.523919	0.973	1.28537e-53	Endothelial cells	Prkg1
0.502049	0.818	1.20271e-50	Endothelial cells	Rapgef5
0.643457	0.642	8.69073e-21	Endothelial cells	Pde8b
3.34151	0.919	0	Pericytes	Atp13a5
2.81751	0.95	0	Pericytes	Ebf1
2.42776	0.791	0	Pericytes	Vtn
2.37823	0.947	0	Pericytes	Atp1a2
2.07512	0.827	0	Pericytes	Slc6a20a
2.04106	0.911	0	Pericytes	Cald1
1.99378	0.864	0	Pericytes	Pdgfrb
1.78297	0.799	0	Pericytes	Plce1
1.70282	0.724	0	Pericytes	Itga1
1.69546	0.713	0	Pericytes	Notch3
1.65827	0.699	0	Pericytes	Morrbid
1.63193	0.688	0	Pericytes	Trpc3
1.59795	0.677	0	Pericytes	Colec12
1.59432	0.682	0	Pericytes	Slc38a11
1.59401	0.621	0	Pericytes	Abcc9
1.55236	0.694	0	Pericytes	Tbx3os1
1.52836	0.682	0	Pericytes	Phldb2
1.50452	0.727	0	Pericytes	Myo1b
1.50251	0.685	0	Pericytes	Arhgap6
1.48196	0.696	0	Pericytes	Adap2
1.47737	0.688	0	Pericytes	Dock6
1.47583	0.657	0	Pericytes	Rbpms
1.45091	0.599	0	Pericytes	Igfbp7
1.43849	0.643	0	Pericytes	Carmn
1.33906	0.538	0	Pericytes	Rgs5
1.17892	0.554	0	Pericytes	Egflam
1.0733	0.535	0	Pericytes	Cped1
1.13121	0.579	2.40401e-294	Pericytes	Arhgap29
1.06639	0.518	6.78442e-279	Pericytes	Sntb1
1.48144	0.733	1.92692e-270	Pericytes	Arhgap42
2.9014	0.978	1.05977e-259	Pericytes	Dlc1
1.62832	0.85	8.19469e-218	Pericytes	Utrn
1.27722	0.674	3.50211e-210	Pericytes	Cobll1
0.936859	0.518	2.23443e-206	Pericytes	Ccdc141
1.36287	0.691	1.04033e-190	Pericytes	9530026P05Rik
1.90874	0.95	1.19495e-183	Pericytes	Pitpnc1
1.92794	0.964	1.37249e-165	Pericytes	Pde8b
1.53235	0.735	8.77605e-159	Pericytes	Airn
1.02474	0.51	1.09741e-153	Pericytes	AY036118
1.72348	0.942	1.5243e-152	Pericytes	Plxdc2
1.21341	0.738	7.20067e-146	Pericytes	Lama2
1.68787	0.992	2.68569e-136	Pericytes	Plcl1
1.01606	0.621	5.36407e-136	Pericytes	Itpr2
1.48378	0.844	1.75637e-123	Pericytes	Ptn
0.983274	0.66	2.99399e-115	Pericytes	44808
0.9049	0.507	1.05774e-114	Pericytes	Svil
0.852938	0.557	6.43492e-107	Pericytes	Eps8
0.98197	0.632	4.82931e-102	Pericytes	Gab1
1.1007	0.607	1.33714e-99	Pericytes	Lhfp
1.12659	0.682	1.77583e-96	Pericytes	Rbms1
1.23861	0.953	4.90016e-95	Pericytes	Grm3
0.837291	0.571	6.79034e-95	Pericytes	Epb41l2
1.28451	0.933	8.09622e-91	Pericytes	Gm42418
1.09122	0.975	1.48224e-85	Pericytes	Ptprk
0.958818	0.596	2.51537e-85	Pericytes	Pard3b
1.13248	0.805	7.20372e-85	Pericytes	Inpp4b
1.047	0.747	1.10194e-84	Pericytes	Cmss1
0.995734	0.864	2.66928e-78	Pericytes	Pten
0.971518	0.903	2.49066e-77	Pericytes	Apbb2
0.780008	1	9.39041e-77	Pericytes	Malat1
0.88038	0.727	7.31371e-76	Pericytes	Rbms3
0.905859	0.992	4.16945e-75	Pericytes	Mast4
1.0857	0.986	1.6097e-74	Pericytes	Fry
1.18328	0.836	1.19902e-72	Pericytes	Gpc6
0.990931	0.616	9.57439e-68	Pericytes	Lamc1
1.28515	0.986	1.1989e-64	Pericytes	Prkg1
0.900721	0.969	2.47469e-63	Pericytes	Diaph2
0.920419	0.646	2.86756e-61	Pericytes	Lims1
0.837289	0.994	5.16117e-59	Pericytes	Rora
0.82715	0.936	6.14723e-59	Pericytes	Maml2
0.843371	0.577	7.24249e-58	Pericytes	St5
1.08237	0.908	1.30508e-57	Pericytes	Rapgef5
0.648176	0.507	1.21365e-52	Pericytes	Daam2
0.696989	0.978	1.32591e-51	Pericytes	Sptbn1
0.841296	0.627	5.55495e-51	Pericytes	Slc12a2
0.797645	0.889	7.22516e-47	Pericytes	Zeb1
0.73877	0.805	3.83118e-44	Pericytes	Zfand3
0.820163	0.696	5.0203e-44	Pericytes	Pdzd2
0.830775	0.657	6.42789e-43	Pericytes	Ctdspl
0.802418	0.532	2.08024e-40	Pericytes	Gucy1b1
0.597862	0.978	2.26582e-38	Pericytes	Nfia
0.637801	0.872	9.18069e-38	Pericytes	Sox5
0.827074	0.733	7.47644e-37	Pericytes	Pid1
0.644688	0.744	2.4797e-36	Pericytes	44811
0.680481	0.585	5.23515e-36	Pericytes	Stard13
0.700423	0.524	8.09513e-36	Pericytes	Myh9
0.646507	0.955	1.94955e-33	Pericytes	Foxp1
0.622519	0.677	9.2673e-30	Pericytes	Farp1
0.706589	0.501	1.39581e-29	Pericytes	E130308A19Rik
0.508723	0.992	1.33262e-28	Pericytes	Ddx5
0.667508	0.696	4.26592e-28	Pericytes	Pard3
0.534249	0.95	4.42165e-28	Pericytes	Tcf12
0.715375	0.568	1.25629e-27	Pericytes	44815
0.514592	0.989	1.26992e-27	Pericytes	Zbtb20
0.622255	0.593	5.19037e-27	Pericytes	Pakap.1
0.680551	0.63	6.4191e-26	Pericytes	Slco3a1
0.731005	0.596	1.44879e-25	Pericytes	Cdk8
0.554586	0.816	5.98464e-25	Pericytes	Mprip
0.512965	0.891	3.78016e-24	Pericytes	Specc1
0.610932	0.616	8.66246e-24	Pericytes	Nbeal1
0.555378	0.721	1.35012e-21	Pericytes	Dleu2
0.531276	0.535	4.69156e-21	Pericytes	Pik3r1
0.503301	0.596	1.86563e-19	Pericytes	Rgs6
0.586273	0.501	3.38648e-19	Pericytes	Ror1
0.595471	0.588	1.21757e-18	Pericytes	Carmil1
0.543332	0.513	2.48693e-18	Pericytes	Tbc1d1
0.555549	0.649	1.98213e-16	Pericytes	Daam1
0.558761	0.54	5.92752e-16	Pericytes	Pde7b
0.545295	0.538	1.015e-14	Pericytes	Lpp
0.598374	0.585	3.53154e-13	Pericytes	Gmds
0.517963	0.822	1.02369e-12	Pericytes	Gucy1a2
0.522331	0.568	3.12982e-11	Pericytes	Adk
5.28627	0.906	0	ependymal cells	Htr2c
4.53524	0.908	0	ependymal cells	Ttr
4.00226	0.918	0	ependymal cells	Enpp2
3.90805	0.98	0	ependymal cells	Trpm3
3.25303	0.903	0	ependymal cells	Otx2os1
2.89244	0.952	0	ependymal cells	Spag16
2.84333	0.887	0	ependymal cells	Sulf1
2.78499	0.934	0	ependymal cells	Stk39
2.66245	0.851	0	ependymal cells	Gmnc
2.39955	0.852	0	ependymal cells	Vat1l
2.38954	0.854	0	ependymal cells	Rbm47
2.35122	0.818	0	ependymal cells	Col8a1
2.33823	0.869	0	ependymal cells	Col9a3
2.28111	0.939	0	ependymal cells	Esrrg
2.2068	0.925	0	ependymal cells	Sh3d19
2.17595	0.894	0	ependymal cells	Prdm16
2.09849	0.786	0	ependymal cells	Prlr
2.06514	0.887	0	ependymal cells	Lrriq1
2.04055	0.868	0	ependymal cells	Fras1
2.00933	0.831	0	ependymal cells	Tmem72
1.98623	0.859	0	ependymal cells	Nhsl2
1.94805	0.925	0	ependymal cells	Stard13
1.83217	0.869	0	ependymal cells	Cab39l
1.80224	0.844	0	ependymal cells	Tbc1d9
1.71851	0.782	0	ependymal cells	Dnah6
1.69354	0.845	0	ependymal cells	Slc16a2
1.68392	0.811	0	ependymal cells	Spef2
1.67884	0.869	0	ependymal cells	Gm4876
1.65339	0.749	0	ependymal cells	Clic6
1.63936	0.697	0	ependymal cells	Mecom
1.59482	0.738	0	ependymal cells	Kl
1.57557	0.769	0	ependymal cells	Cfap44
1.57277	0.839	0	ependymal cells	Atp2b3
1.5694	0.759	0	ependymal cells	Frem1
1.55759	0.832	0	ependymal cells	Cfap69
1.54652	0.754	0	ependymal cells	Drc7
1.54253	0.703	0	ependymal cells	Strip2
1.53069	0.83	0	ependymal cells	Nxn
1.52687	0.989	0	ependymal cells	Msi2
1.50915	0.792	0	ependymal cells	Dnah7b
1.50591	0.931	0	ependymal cells	Glis3
1.50519	0.731	0	ependymal cells	Pdgfd
1.4979	0.776	0	ependymal cells	Mid1
1.49346	0.792	0	ependymal cells	Car12
1.46129	0.785	0	ependymal cells	Shroom3
1.45771	0.806	0	ependymal cells	Wdr78
1.45322	0.776	0	ependymal cells	L3mbtl3
1.45305	0.766	0	ependymal cells	Adgrv1
1.44863	0.654	0	ependymal cells	Fap
1.43498	0.776	0	ependymal cells	Notch2
1.43329	0.811	0	ependymal cells	Rmst
1.43228	0.725	0	ependymal cells	Fhad1
1.39857	0.765	0	ependymal cells	Ccdc141
1.38677	0.67	0	ependymal cells	Bmp6
1.36444	0.666	0	ependymal cells	Ccdc162
1.35462	0.701	0	ependymal cells	Sntb1
1.32709	0.631	0	ependymal cells	Dnah11
1.29214	0.652	0	ependymal cells	Gm29266
1.27258	0.656	0	ependymal cells	Slc4a5
1.27112	0.724	0	ependymal cells	Ccdc114
1.2519	0.701	0	ependymal cells	Vwa3a
1.24107	0.803	0	ependymal cells	Pard3b
1.23754	0.721	0	ependymal cells	Slc39a12
1.23384	0.638	0	ependymal cells	Cfap47
1.2231	0.746	0	ependymal cells	Syne2
1.20133	0.775	0	ependymal cells	Ccdc39
1.19505	0.566	0	ependymal cells	Cfap43
1.19448	0.677	0	ependymal cells	Gulp1
1.19313	0.721	0	ependymal cells	Zfp521
1.19031	0.625	0	ependymal cells	Lmx1a
1.18606	0.644	0	ependymal cells	Spag6l
1.18131	0.637	0	ependymal cells	Baiap2l1
1.1813	0.79	0	ependymal cells	Neat1
1.16746	0.628	0	ependymal cells	Cfap65
1.15984	0.593	0	ependymal cells	Ak9
1.15485	0.713	0	ependymal cells	Ppfibp2
1.14948	0.607	0	ependymal cells	Mdfic
1.14445	0.606	0	ependymal cells	Cgnl1
1.1442	0.594	0	ependymal cells	Slc6a20a
1.14286	0.63	0	ependymal cells	Otx2
1.14163	0.718	0	ependymal cells	Phactr2
1.13966	0.606	0	ependymal cells	Kcnj13
1.13645	0.638	0	ependymal cells	Folr1
1.13223	0.6	0	ependymal cells	Abca4
1.11948	0.669	0	ependymal cells	Slco1c1
1.11236	0.677	0	ependymal cells	Armc2
1.11183	0.613	0	ependymal cells	Slc13a4
1.10454	0.661	0	ependymal cells	Psd2
1.10363	0.61	0	ependymal cells	Zbbx
1.09709	0.655	0	ependymal cells	Mpp7
1.08157	0.573	0	ependymal cells	F5
1.08041	0.599	0	ependymal cells	Spata17
1.07656	0.599	0	ependymal cells	Ezr
1.07041	0.761	0	ependymal cells	Clybl
1.06748	0.566	0	ependymal cells	Acss3
1.06462	0.601	0	ependymal cells	Ap1s2
1.05731	0.566	0	ependymal cells	Col4a3
1.05344	0.617	0	ependymal cells	Whrn
1.0531	0.632	0	ependymal cells	Gm26542
1.04342	0.589	0	ependymal cells	Dab2
1.03799	0.531	0	ependymal cells	Oca2
1.03718	0.592	0	ependymal cells	Lef1
1.03458	0.642	0	ependymal cells	Cpq
1.01591	0.569	0	ependymal cells	Col4a4
0.995501	0.544	0	ependymal cells	4930511M06Rik
0.994586	0.555	0	ependymal cells	Trpv4
0.986006	0.665	0	ependymal cells	Cpne2
0.971343	0.632	0	ependymal cells	Prkcq
0.96647	0.575	0	ependymal cells	Iqub
0.961414	0.618	0	ependymal cells	Cfap74
0.948297	0.625	0	ependymal cells	Plce1
0.944312	0.52	0	ependymal cells	9330185C12Rik
0.94259	0.604	0	ependymal cells	Itpkb
0.936976	0.589	0	ependymal cells	Kif9
0.936427	0.558	0	ependymal cells	Gm16201
0.926176	0.632	0	ependymal cells	Elovl7
0.91746	0.538	0	ependymal cells	Slco1a4
0.895083	0.53	0	ependymal cells	Rdh5
0.885539	0.528	0	ependymal cells	C330002G04Rik
0.877332	0.537	0	ependymal cells	Lrrc23
0.876569	0.538	0	ependymal cells	Slc4a2
0.875201	0.532	0	ependymal cells	Parva
0.862637	0.548	0	ependymal cells	Efcab1
0.85378	0.531	0	ependymal cells	Cul4b
0.831732	0.548	0	ependymal cells	44814
0.829805	0.508	0	ependymal cells	Bad
0.819098	0.503	0	ependymal cells	Arl6ip1
0.815367	0.545	0	ependymal cells	Arsg
0.811139	0.544	0	ependymal cells	2810403D21Rik
0.802686	0.513	0	ependymal cells	Tgfbr2
0.777624	0.527	0	ependymal cells	Nme5
0.771561	0.531	0	ependymal cells	Spata13
0.753483	0.589	0	ependymal cells	Kank1
0.704783	0.582	0	ependymal cells	Nwd1
1.12723	0.758	1.66054e-302	ependymal cells	Stxbp4
0.720577	0.515	3.95192e-290	ependymal cells	Pdgfa
1.14215	0.61	1.72843e-288	ependymal cells	Cfap54
1.91795	0.951	1.19988e-285	ependymal cells	Slc4a10
0.826467	0.601	1.54961e-282	ependymal cells	Heg1
0.818828	0.597	3.66136e-279	ependymal cells	Arhgap42
1.17457	0.759	5.04954e-278	ependymal cells	Pcbp3
0.897349	0.613	1.72426e-276	ependymal cells	Antxr1
1.18985	0.872	2.46534e-276	ependymal cells	Tead1
1.16307	0.755	1.47529e-274	ependymal cells	Ctnnal1
1.35071	0.817	6.48057e-273	ependymal cells	Mitf
1.52796	0.992	2.19382e-269	ependymal cells	Agbl4
1.15848	0.777	2.56108e-268	ependymal cells	Rbms1
1.27842	0.9	4.92093e-267	ependymal cells	Pdzd2
1.41516	0.876	7.85397e-267	ependymal cells	Tsc22d1
0.785144	0.592	2.30585e-260	ependymal cells	Ctnna1
1.77375	0.948	1.97832e-259	ependymal cells	Wdr17
0.748115	0.587	8.01272e-259	ependymal cells	Cobll1
1.15231	0.752	4.62048e-258	ependymal cells	Abhd2
0.785182	0.603	1.26631e-256	ependymal cells	Pdlim5
0.667417	0.507	9.51008e-248	ependymal cells	Acad8
0.712897	0.515	1.75654e-245	ependymal cells	Tmem237
1.14225	0.789	4.23417e-241	ependymal cells	Ror1
0.92803	0.604	1.36929e-239	ependymal cells	9530026P05Rik
0.95452	0.732	3.23394e-239	ependymal cells	Cachd1
1.4256	0.958	6.20551e-239	ependymal cells	Itpr1
1.14214	0.801	1.98863e-238	ependymal cells	Slc12a2
1.17787	0.892	3.20574e-238	ependymal cells	Nckap5
1.03681	0.838	1.47637e-235	ependymal cells	Clmn
1.10581	0.913	5.15135e-233	ependymal cells	Pitpnc1
0.777292	0.532	1.75343e-232	ependymal cells	Atp7a
0.596502	0.52	1.48985e-230	ependymal cells	Vegfa
1.2519	0.838	5.02056e-228	ependymal cells	Mapk4
1.34138	0.904	1.84484e-226	ependymal cells	Pid1
0.938501	0.687	1.97497e-226	ependymal cells	Atp11c
0.807587	0.576	1.91264e-224	ependymal cells	Cnst
0.655408	0.534	1.72506e-216	ependymal cells	Myo1e
0.743623	0.549	9.55993e-216	ependymal cells	Gm5089
1.23521	0.813	1.23292e-213	ependymal cells	Slc23a2
1.12422	0.861	1.25729e-210	ependymal cells	Slc22a17
1.16892	0.944	2.27207e-210	ependymal cells	Wwox
0.87558	0.752	3.89288e-210	ependymal cells	Psap
0.83419	0.642	2.13302e-209	ependymal cells	Sgk3
1.11192	0.987	3.6198e-209	ependymal cells	Exoc4
1.19391	0.861	3.34336e-208	ependymal cells	Pcnx
0.653499	0.535	2.09172e-203	ependymal cells	Prtg
0.705155	0.507	9.66393e-199	ependymal cells	Tgfb2
1.286	0.906	8.79698e-198	ependymal cells	Naaladl2
1.12406	0.97	1.13383e-192	ependymal cells	Maml2
0.798462	0.634	7.02311e-192	ependymal cells	Cdc14b
1.29998	0.942	1.30535e-189	ependymal cells	Tmem108
0.718137	0.701	4.01488e-189	ependymal cells	Utrn
0.930709	0.863	8.10683e-184	ependymal cells	Pacrg
0.99371	0.78	1.61356e-176	ependymal cells	Stim2
0.689307	0.573	2.64644e-175	ependymal cells	Wls
0.669197	0.908	5.35052e-175	ependymal cells	Erbb4
0.718541	0.558	7.11919e-171	ependymal cells	Gas6
0.783244	0.673	1.17724e-168	ependymal cells	St5
1.18707	0.773	1.95586e-168	ependymal cells	Cmss1
1.0366	0.638	1.59263e-167	ependymal cells	Brwd3
1.05822	0.777	1.4079e-165	ependymal cells	Kcnh1
1.15731	0.897	1.13084e-164	ependymal cells	Pip5k1b
0.62558	0.528	1.88184e-161	ependymal cells	Ston2
0.970241	0.908	3.85317e-161	ependymal cells	Shank2
1.21234	0.985	8.05793e-160	ependymal cells	Frmpd4
0.575237	0.538	5.51423e-159	ependymal cells	Myo10
0.849146	0.785	2.89733e-158	ependymal cells	4632427E13Rik
0.896556	0.754	5.25059e-158	ependymal cells	Wwc1
0.836025	0.649	2.76494e-156	ependymal cells	Larp1b
0.784397	0.592	3.1315e-156	ependymal cells	Lhfp
0.606216	0.537	5.17178e-154	ependymal cells	Nt5dc1
0.639852	0.592	1.51725e-151	ependymal cells	Tmem164
0.826165	0.985	1.17368e-150	ependymal cells	Ddx5
0.79653	0.68	3.35233e-149	ependymal cells	Wdpcp
0.674609	0.593	6.88991e-148	ependymal cells	Ccdc191
0.740653	0.773	2.79503e-147	ependymal cells	Camk2d
0.564481	0.707	3.97673e-147	ependymal cells	Ptprm
0.672022	0.606	4.55393e-147	ependymal cells	Cuedc1
0.908893	0.842	1.13848e-146	ependymal cells	Fars2
0.886634	0.755	2.37354e-146	ependymal cells	Sntb2
0.869596	0.958	4.2826e-146	ependymal cells	Rfx3
0.74631	0.569	2.58548e-145	ependymal cells	Myo5b
0.85554	0.8	2.93478e-145	ependymal cells	Ttll5
0.920799	0.954	2.56888e-144	ependymal cells	Plcl1
0.734281	0.556	4.35824e-144	ependymal cells	Grb10
0.842506	0.724	4.94059e-143	ependymal cells	Ccdc30
0.912991	0.755	6.73826e-136	ependymal cells	Fhit
0.566768	0.586	7.02517e-134	ependymal cells	Cux2
0.812075	0.701	1.20845e-130	ependymal cells	Cpeb2
0.568382	0.582	1.47313e-129	ependymal cells	Srsf2
0.611409	0.569	2.94337e-129	ependymal cells	Gtf2ird1
0.615177	0.511	5.28734e-129	ependymal cells	Bcl2
0.81149	0.683	2.02655e-127	ependymal cells	Dnah9
0.744292	0.693	1.18452e-126	ependymal cells	Fndc3b
0.556313	0.556	6.66936e-124	ependymal cells	Rrbp1
0.788244	0.945	1.00616e-123	ependymal cells	Rsrp1
0.592649	0.517	1.68261e-123	ependymal cells	Plekha7
0.658749	0.624	1.94798e-123	ependymal cells	Pced1b
0.520158	0.665	4.05313e-123	ependymal cells	Dock1
0.691579	0.979	2.49545e-119	ependymal cells	Nfia
0.696835	0.662	5.29879e-119	ependymal cells	Stim1
0.592859	0.531	4.94807e-118	ependymal cells	Snhg20
0.66965	0.597	5.33294e-118	ependymal cells	Mapk9
0.635842	0.608	2.68589e-117	ependymal cells	Plcb4
0.683902	0.996	7.66067e-117	ependymal cells	Rora
0.587573	0.554	3.62325e-116	ependymal cells	Spats2l
0.985583	0.942	1.48457e-114	ependymal cells	Etl4
0.654075	0.603	9.5143e-113	ependymal cells	Tbcel
0.689615	0.715	9.96567e-113	ependymal cells	D430042O09Rik
0.618625	0.645	3.69703e-112	ependymal cells	Pdzrn3
0.531814	0.518	5.51236e-107	ependymal cells	R3hcc1l
0.733786	0.904	1.27558e-106	ependymal cells	Ehbp1
0.523843	0.559	2.173e-105	ependymal cells	Cald1
0.681348	0.654	4.60882e-104	ependymal cells	Cdh18
0.672346	0.939	2.03297e-103	ependymal cells	Stox2
0.602425	0.589	2.20227e-103	ependymal cells	Ccbe1
0.809115	0.692	6.51414e-103	ependymal cells	Myrip
0.581215	0.52	2.72029e-102	ependymal cells	Crocc
0.505781	0.53	3.57069e-102	ependymal cells	Sytl2
0.527013	0.518	1.08611e-99	ependymal cells	Gm48742
0.514096	0.5	5.48178e-99	ependymal cells	Kiz
0.526392	0.503	1.22044e-98	ependymal cells	Prdm5
0.764784	0.737	1.2763e-98	ependymal cells	Arid5b
0.590579	0.554	1.33614e-98	ependymal cells	Cep162
0.662695	0.932	3.03111e-95	ependymal cells	Tcf12
1.08721	0.861	8.34252e-95	ependymal cells	Gm42418
0.659005	0.721	2.94584e-94	ependymal cells	Luzp1
0.768021	0.72	3.39688e-94	ependymal cells	Aff2
0.570115	0.852	4.52304e-94	ependymal cells	Trps1
0.698547	0.835	6.16636e-94	ependymal cells	Srsf5
0.651976	0.67	6.74643e-94	ependymal cells	Peak1
0.610304	0.573	1.76528e-93	ependymal cells	Nufip2
0.530928	0.524	4.90091e-93	ependymal cells	Ubxn11
0.683937	0.989	2.85436e-92	ependymal cells	Kcnq1ot1
0.687811	0.785	1.31385e-91	ependymal cells	Sgms1
0.633868	0.804	4.42186e-91	ependymal cells	Daam1
0.658283	0.862	8.73883e-91	ependymal cells	Nedd4
0.516878	0.782	7.24849e-89	ependymal cells	Zfp536
0.61258	0.668	8.38518e-89	ependymal cells	Phkb
0.559472	0.62	1.89621e-88	ependymal cells	Fam184a
0.936026	0.852	3.65063e-88	ependymal cells	Car10
0.687078	0.839	1.25974e-87	ependymal cells	Pcca
0.60894	0.746	1.37707e-87	ependymal cells	Fgd4
0.525473	0.525	3.93686e-87	ependymal cells	Arhgef18
0.521809	0.506	5.0193e-87	ependymal cells	Itpk1
0.629508	0.939	3.10399e-86	ependymal cells	Mir100hg
0.515015	0.53	3.56651e-86	ependymal cells	Ift74
0.582859	0.658	9.08547e-86	ependymal cells	Fndc3a
0.668966	0.687	1.49282e-85	ependymal cells	Tmtc1
0.584134	0.58	1.86146e-85	ependymal cells	Zfhx4
0.539442	0.585	3.32303e-85	ependymal cells	Zfand6
0.537621	0.645	4.64888e-85	ependymal cells	Firre
0.525473	0.61	2.01432e-83	ependymal cells	Srsf1
0.551503	0.57	2.55737e-83	ependymal cells	Srsf10
0.605007	0.631	2.15673e-82	ependymal cells	Fam110b
0.611802	0.807	1.48151e-80	ependymal cells	Ablim1
0.613701	0.735	1.28385e-79	ependymal cells	Armc9
0.585275	0.513	2.42046e-79	ependymal cells	Mamld1
0.558379	0.587	2.4954e-79	ependymal cells	Pikfyve
0.533869	0.563	7.01103e-79	ependymal cells	Zkscan3
0.548258	0.665	1.22675e-77	ependymal cells	Tnrc18
0.502691	0.908	1.40499e-77	ependymal cells	Ahcyl2
0.581137	0.93	3.73862e-76	ependymal cells	Ppp1r9a
0.532552	0.62	5.41632e-76	ependymal cells	Znrf3
0.611197	0.789	1.17622e-74	ependymal cells	Mtdh
0.50678	0.583	6.09259e-74	ependymal cells	Myo1d
0.551893	0.599	1.14152e-73	ependymal cells	Fsd1l
0.573803	0.755	1.17204e-73	ependymal cells	Dtx3
0.525423	0.607	2.78064e-73	ependymal cells	Tmem245
0.601874	0.735	7.0418e-73	ependymal cells	5031425E22Rik
0.551903	0.673	1.97327e-71	ependymal cells	Lrp6
0.531891	0.582	3.80084e-71	ependymal cells	Ppargc1a
0.523532	0.977	1.14453e-70	ependymal cells	Snrnp70
0.579357	0.906	1.18927e-70	ependymal cells	Aopep
0.574933	0.634	2.05202e-70	ependymal cells	Grm8
0.53812	0.627	2.07373e-70	ependymal cells	Hnrnph1
0.500163	0.639	2.64072e-69	ependymal cells	Csgalnact1
0.529474	0.542	4.77119e-69	ependymal cells	Tgfbr3
0.531031	0.997	5.42504e-68	ependymal cells	Zbtb20
0.635812	0.689	6.8395e-68	ependymal cells	Flrt2
0.609505	0.846	2.18277e-67	ependymal cells	Setd5
0.573907	0.755	6.48766e-67	ependymal cells	Dock7
0.558701	0.818	1.62299e-66	ependymal cells	Igf1r
0.518353	0.57	5.41513e-66	ependymal cells	Cnnm2
0.542392	0.587	9.61881e-66	ependymal cells	Nfyc
0.554343	0.701	2.65565e-65	ependymal cells	Gnas
0.517141	0.963	2.29923e-64	ependymal cells	Prpf4b
0.556697	0.732	1.01755e-63	ependymal cells	Dync2h1
0.582696	0.849	9.79498e-63	ependymal cells	Fmnl2
0.575036	0.903	1.31403e-62	ependymal cells	Magi1
0.652099	0.646	2.51363e-61	ependymal cells	Cdk8
0.500639	0.514	3.12558e-61	ependymal cells	Miga1
0.747416	0.59	5.86065e-61	ependymal cells	Slit2
0.517575	0.858	2.08705e-59	ependymal cells	Pabpn1
0.556249	0.713	1.74706e-57	ependymal cells	Akap9
0.531105	0.77	2.44844e-57	ependymal cells	Chchd3
0.507177	0.855	5.03264e-57	ependymal cells	Chd6
0.778962	0.972	9.31713e-57	ependymal cells	Syne1
0.551717	0.938	4.02488e-53	ependymal cells	Gpm6a
0.51743	0.672	5.25583e-53	ependymal cells	Sh3rf1
0.532721	0.632	1.07186e-49	ependymal cells	Atp1b1
0.511317	0.811	1.42914e-37	ependymal cells	Zfp385b
0.578748	0.779	2.50737e-36	ependymal cells	Immp2l
0.614806	0.527	1.56734e-34	ependymal cells	Pdzrn4
4.14878	1	0	Neuroimmune cells	Reln
2.71098	0.959	0	Neuroimmune cells	Dach1
2.61283	0.9	0	Neuroimmune cells	Ndnf
2.16055	0.952	0	Neuroimmune cells	Utrn
1.93202	0.878	0	Neuroimmune cells	Tmem163
1.86113	0.859	0	Neuroimmune cells	Cdh4
1.83903	0.787	0	Neuroimmune cells	Trp73
1.82639	0.804	0	Neuroimmune cells	Hs3st5
1.73768	0.809	0	Neuroimmune cells	Cacna2d2
1.43861	0.691	0	Neuroimmune cells	Ebf3
1.40083	0.611	0	Neuroimmune cells	Gm29683
1.07633	0.557	0	Neuroimmune cells	Eln
1.02462	0.517	8.46028e-297	Neuroimmune cells	B130024G19Rik
2.34109	0.987	2.98933e-292	Neuroimmune cells	Thsd7b
1.86995	0.943	3.97405e-257	Neuroimmune cells	Maml3
1.93963	1	2.10192e-250	Neuroimmune cells	Fat3
2.05976	1	3.37633e-249	Neuroimmune cells	Kcnb2
1.32801	0.717	4.48394e-249	Neuroimmune cells	Plekha7
1.5451	0.922	3.37242e-248	Neuroimmune cells	Rbms3
1.82766	0.935	1.56829e-239	Neuroimmune cells	Pdzd2
2.09798	1	3.44755e-239	Neuroimmune cells	Robo2
1.77757	1	6.60648e-224	Neuroimmune cells	Clstn2
1.64684	0.989	1.0457e-213	Neuroimmune cells	Msi2
0.986613	0.526	5.74988e-212	Neuroimmune cells	Pou6f2
2.01307	1	1.50796e-208	Neuroimmune cells	Cntnap2
1.4368	1	8.65894e-208	Neuroimmune cells	Nav2
1.90913	0.998	1.48472e-205	Neuroimmune cells	Kcnh7
1.36166	0.809	9.89767e-184	Neuroimmune cells	Fndc3b
1.14933	0.589	7.48891e-177	Neuroimmune cells	Kcnip1
0.9821	0.5	7.26205e-172	Neuroimmune cells	Angpt1
1.27673	0.987	5.1843e-163	Neuroimmune cells	Dync1i1
1.29888	0.726	3.91077e-159	Neuroimmune cells	Rbms1
1.38432	0.972	8.7301e-157	Neuroimmune cells	Car10
1.28272	0.804	2.12018e-152	Neuroimmune cells	Cep112
1.15581	0.998	2.38865e-147	Neuroimmune cells	B3galt1
1.18014	0.998	8.40727e-143	Neuroimmune cells	Cacna2d1
1.25187	0.989	6.47106e-134	Neuroimmune cells	Nrg1
0.903896	0.967	1.13081e-132	Neuroimmune cells	Gm42418
1.18904	0.998	2.56139e-129	Neuroimmune cells	Snhg11
1.01578	0.991	5.23553e-121	Neuroimmune cells	Nfib
1.06158	0.789	9.53365e-116	Neuroimmune cells	Ralgps2
1.02142	0.85	2.22865e-113	Neuroimmune cells	Kcnc2
0.78678	1	3.22145e-111	Neuroimmune cells	Nrxn1
0.951295	1	1.02615e-110	Neuroimmune cells	Fam155a
1.08828	0.746	4.36442e-109	Neuroimmune cells	Fmn1
0.817538	1	1.88108e-107	Neuroimmune cells	Lsamp
0.777021	1	1.79426e-103	Neuroimmune cells	Ank3
0.944159	0.626	5.98379e-103	Neuroimmune cells	Pcbp3
1.13382	0.809	1.86343e-102	Neuroimmune cells	Epha3
1.00715	1	1.29784e-101	Neuroimmune cells	Lingo2
0.973776	0.983	7.40244e-95	Neuroimmune cells	Tenm4
0.925403	0.889	3.85829e-94	Neuroimmune cells	Slc2a13
0.932788	0.983	1.19491e-93	Neuroimmune cells	Srgap3
1.09162	0.711	3.90787e-90	Neuroimmune cells	Adcy8
0.903478	0.974	2.79605e-86	Neuroimmune cells	Gpr158
0.881702	0.937	1.08018e-85	Neuroimmune cells	Astn2
0.87065	0.976	1.81494e-80	Neuroimmune cells	Kcnq5
0.731454	0.928	1.48586e-78	Neuroimmune cells	Dnm3
0.806421	0.987	3.37114e-75	Neuroimmune cells	Dscaml1
0.754824	1	6.80642e-72	Neuroimmune cells	Plcb1
0.682828	0.989	2.33082e-70	Neuroimmune cells	Cntn5
0.952594	0.661	8.65873e-70	Neuroimmune cells	5330417C22Rik
0.744171	0.55	1.02876e-68	Neuroimmune cells	Mtss1
0.702733	0.943	9.69778e-67	Neuroimmune cells	Gria4
0.738099	0.943	1.63301e-66	Neuroimmune cells	Ncoa1
0.720832	0.983	2.11232e-66	Neuroimmune cells	Kcnq1ot1
0.652982	0.611	5.31218e-61	Neuroimmune cells	Cit
0.666596	0.987	9.4944e-61	Neuroimmune cells	Sgip1
0.616611	0.998	5.91831e-60	Neuroimmune cells	Ctnna2
0.638396	0.976	1.31298e-59	Neuroimmune cells	Gpm6a
0.731734	0.841	7.46661e-57	Neuroimmune cells	Gucy1a2
0.555955	0.97	3.69343e-55	Neuroimmune cells	Ntrk2
0.785013	0.663	1.04673e-53	Neuroimmune cells	Ripor2
0.667368	0.83	1.3325e-53	Neuroimmune cells	Ubr5
0.656612	0.907	1.4238e-53	Neuroimmune cells	A230057D06Rik
0.600282	0.983	8.8622e-53	Neuroimmune cells	Ddx5
0.737477	0.774	8.66525e-52	Neuroimmune cells	Slc35f1
0.739046	0.624	1.35464e-50	Neuroimmune cells	Hdgfl3
0.610187	1	4.43482e-50	Neuroimmune cells	Mdga2
0.52871	0.993	1.05373e-49	Neuroimmune cells	Ttc3
0.597251	0.946	6.28848e-49	Neuroimmune cells	Ptprg
0.703783	0.598	1.62637e-48	Neuroimmune cells	Kcnk2
0.536556	0.993	2.10254e-46	Neuroimmune cells	Cacna1a
0.692124	0.807	1.73305e-44	Neuroimmune cells	Ralgapa2
0.712657	0.896	2.93457e-44	Neuroimmune cells	Nkain3
0.516903	0.957	5.79946e-44	Neuroimmune cells	Plekha5
0.648571	0.607	2.4479e-40	Neuroimmune cells	Pknox2
0.665585	0.709	8.1584e-40	Neuroimmune cells	Ablim1
0.604315	0.776	9.3391e-40	Neuroimmune cells	Ankrd12
0.727038	0.874	2.30223e-38	Neuroimmune cells	Slc24a3
0.554374	0.526	1.85922e-32	Neuroimmune cells	Zmiz1
0.520115	0.846	6.08882e-32	Neuroimmune cells	Bcl11a
0.521822	0.724	1.31132e-28	Neuroimmune cells	Frmd4b
0.528887	0.5	1.31775e-27	Neuroimmune cells	Elavl4
0.514394	0.661	4.1527e-26	Neuroimmune cells	Daam1
0.510192	0.535	1.3373e-21	Neuroimmune cells	Ppp2r2c
0.511313	0.611	5.89415e-19	Neuroimmune cells	A330076H08Rik
0.575063	0.548	7.36966e-19	Neuroimmune cells	Aff2
