# Supplementary material for: Erythropoietin re-wires cognition-associated transcriptional networks
Source: Nat Commun. 2023 Aug 21;14:4777. doi: 10.1038/s41467-023-40332-8 (PMC10442354; doi:10.1038/s41467-023-40332-8)
Supplement: Supplementary file 9 — Supplementary Data 6 [file 41467_2023_40332_MOESM9_ESM.xlsx]

## Sheet: CA1(Nf.M.S) DEGs
logFC	logCPM	LR	PValue	Lineage	gene
-0.922896	8.4039	11.4572	0.000712169	CA1 (Nf.M.S)	A830018L16Rik
0.811168	6.7184	4.36591	0.0366649	CA1 (Nf.M.S)	Col19a1
0.328996	5.94979	5.14097	0.0233675	CA1 (Nf.M.S)	Fam168b
0.378708	6.96843	7.28637	0.00694797	CA1 (Nf.M.S)	Actr1b
0.690816	3.39884	4.1657	0.0412503	CA1 (Nf.M.S)	Pdcl3
0.507809	6.1062	4.21318	0.040111	CA1 (Nf.M.S)	Fhl2
-0.767754	4.21779	4.71267	0.0299411	CA1 (Nf.M.S)	Gm28320
0.790405	6.45167	9.39601	0.00217458	CA1 (Nf.M.S)	Myo1b
0.770514	9.09114	14.388	0.000148744	CA1 (Nf.M.S)	Hecw2
0.966982	6.85149	5.03268	0.0248734	CA1 (Nf.M.S)	Spats2l
-1.57528	3.91428	4.74773	0.029337	CA1 (Nf.M.S)	Pard3b
0.442707	7.75094	5.04323	0.0247224	CA1 (Nf.M.S)	Adam23
-1.23618	3.80778	4.41947	0.0355311	CA1 (Nf.M.S)	D630023F18Rik
-1.02165	7.18832	5.13575	0.0234379	CA1 (Nf.M.S)	Vwc2l
0.605716	4.25821	4.13282	0.0420592	CA1 (Nf.M.S)	Cnppd1
0.811832	2.96407	3.95429	0.0467521	CA1 (Nf.M.S)	Dnpep
-0.565193	7.11998	9.96957	0.00159149	CA1 (Nf.M.S)	Pid1
0.516873	4.30064	4.8017	0.0284316	CA1 (Nf.M.S)	Pde6d
1.27927	3.91412	5.39566	0.0201869	CA1 (Nf.M.S)	Neu2
-0.434611	7.25028	6.28758	0.0121587	CA1 (Nf.M.S)	Agap1
-0.447633	5.62088	7.4174	0.00645961	CA1 (Nf.M.S)	Ilkap
-0.841695	3.45013	6.60952	0.0101435	CA1 (Nf.M.S)	Gpc1
-0.768138	3.70738	5.39891	0.0201494	CA1 (Nf.M.S)	Gm28403
0.419167	5.16842	5.17349	0.0229341	CA1 (Nf.M.S)	Zcchc2
0.358075	6.00987	5.06178	0.024459	CA1 (Nf.M.S)	Vps4b
0.728024	3.77365	4.17756	0.0409626	CA1 (Nf.M.S)	Epb41l5
0.557687	4.83993	5.64551	0.0175001	CA1 (Nf.M.S)	Zranb3
0.628017	10.7301	5.8391	0.0156738	CA1 (Nf.M.S)	R3hdm1
-0.622467	5.30565	6.60914	0.0101457	CA1 (Nf.M.S)	Gm16083
-0.434185	7.57217	8.3432	0.00387135	CA1 (Nf.M.S)	Srgap2
0.540216	6.01936	6.04621	0.0139362	CA1 (Nf.M.S)	Mfsd4a
-0.786407	3.88032	4.78289	0.0287438	CA1 (Nf.M.S)	Tmcc2
-0.520927	7.18078	8.45861	0.00363318	CA1 (Nf.M.S)	Atp2b4
1.23929	5.11733	4.77053	0.0289508	CA1 (Nf.M.S)	Btg2
0.590514	5.96251	5.83013	0.0157539	CA1 (Nf.M.S)	Gm29514
1.22197	9.57123	10.2985	0.00133142	CA1 (Nf.M.S)	Brinp3
1.9198	4.23959	10.8858	0.000969047	CA1 (Nf.M.S)	Ptgs2os
0.556142	5.95681	7.27133	0.0070064	CA1 (Nf.M.S)	Ivns1abp
-0.358931	7.32884	3.87173	0.0491059	CA1 (Nf.M.S)	1700025G04Rik
-0.784771	3.82165	5.20602	0.0225088	CA1 (Nf.M.S)	Colgalt2
0.379491	6.03886	5.02569	0.024974	CA1 (Nf.M.S)	Lamc1
-0.382551	9.5355	5.36063	0.0205963	CA1 (Nf.M.S)	Cacna1e
-1.07846	3.74513	5.00128	0.0253286	CA1 (Nf.M.S)	Tdrd5
-0.689933	4.78128	10.3475	0.00129647	CA1 (Nf.M.S)	Soat1
-0.831954	3.12526	4.35852	0.0368242	CA1 (Nf.M.S)	Angptl1
-0.440034	8.3937	6.18979	0.0128489	CA1 (Nf.M.S)	Tnr
-0.743253	4.20843	3.88387	0.0487521	CA1 (Nf.M.S)	Mrps14
-0.673674	4.18436	9.43009	0.00213453	CA1 (Nf.M.S)	Gm37529
0.557048	4.50083	6.21504	0.0126669	CA1 (Nf.M.S)	Zbtb37
0.490196	5.51295	5.00595	0.0252603	CA1 (Nf.M.S)	Ankrd45
-0.767289	2.48328	4.11331	0.042547	CA1 (Nf.M.S)	Gm38304
-0.518315	4.92676	5.51422	0.0188625	CA1 (Nf.M.S)	Blzf1
1.44851	4.75558	10.1476	0.00144487	CA1 (Nf.M.S)	Rgs4
0.932913	3.13471	4.63399	0.0313446	CA1 (Nf.M.S)	Hsd17b7
-0.971496	3.054	7.75329	0.00536149	CA1 (Nf.M.S)	Vangl2
1.05689	3.2877	4.26037	0.0390115	CA1 (Nf.M.S)	Igsf9
-1.51336	5.87954	14.0261	0.000180288	CA1 (Nf.M.S)	Kif26b
0.550575	5.13001	7.92312	0.0048807	CA1 (Nf.M.S)	Acbd3
0.383134	6.56539	5.50696	0.0189409	CA1 (Nf.M.S)	Wdr26
0.500562	5.61535	6.36176	0.0116606	CA1 (Nf.M.S)	Fbxo28
0.45777	6.51669	9.78629	0.00175818	CA1 (Nf.M.S)	Mia3
1.41469	2.78167	7.45702	0.00631896	CA1 (Nf.M.S)	4930532G15Rik
-0.761639	6.68822	11.6367	0.000646629	CA1 (Nf.M.S)	Esrrg
-1.16689	3.74464	13.0762	0.000299076	CA1 (Nf.M.S)	Gm36388
1.11949	3.21112	5.04804	0.0246538	CA1 (Nf.M.S)	Gm32200
0.96558	4.63123	7.32274	0.00680876	CA1 (Nf.M.S)	Camk1g
-0.326586	9.73039	5.62463	0.0177098	CA1 (Nf.M.S)	Frmd4a
-0.699367	3.55576	4.98182	0.025615	CA1 (Nf.M.S)	1700080N15Rik
-0.376185	8.76644	6.32806	0.0118842	CA1 (Nf.M.S)	Camk1d
0.902054	3.7144	6.33952	0.0118077	CA1 (Nf.M.S)	Il15ra
-0.59173	8.60837	9.9031	0.00165	CA1 (Nf.M.S)	Cacnb2
-0.708258	8.08526	8.2672	0.00403677	CA1 (Nf.M.S)	Nebl
-1.43536	2.70767	11.1236	0.000852345	CA1 (Nf.M.S)	Bmi1
0.405238	6.34634	4.25245	0.0391937	CA1 (Nf.M.S)	Pip4k2a
-0.472986	5.13397	5.18838	0.0227384	CA1 (Nf.M.S)	Gpsm1
-0.660726	6.24042	6.9555	0.00835621	CA1 (Nf.M.S)	Ntng2
-0.268718	7.66839	4.4716	0.0344627	CA1 (Nf.M.S)	Odf2
0.441302	4.91764	4.80963	0.0283011	CA1 (Nf.M.S)	Dpm2
0.988483	3.65414	8.17744	0.00424147	CA1 (Nf.M.S)	Gm13524
-1.43561	5.8409	8.92757	0.00280898	CA1 (Nf.M.S)	Pbx3
0.720141	4.38794	5.20173	0.0225644	CA1 (Nf.M.S)	Arpc5l
0.465967	5.44788	7.90965	0.00491718	CA1 (Nf.M.S)	Ppp6c
0.98586	5.45043	5.14063	0.0233722	CA1 (Nf.M.S)	Arhgap15
1.18489	4.3545	8.50469	0.00354232	CA1 (Nf.M.S)	Rnd3
-1.66984	2.40883	5.8681	0.0154177	CA1 (Nf.M.S)	Neb
-0.327157	7.89304	4.77966	0.0287977	CA1 (Nf.M.S)	Fmnl2
-0.459341	6.17623	4.00499	0.0453657	CA1 (Nf.M.S)	Gm11099
-1.49439	5.34271	6.31273	0.0119874	CA1 (Nf.M.S)	Tanc1
0.551306	6.62556	4.83006	0.0279677	CA1 (Nf.M.S)	Rbms1
1.70255	4.18379	15.8192	6.96934e-05	CA1 (Nf.M.S)	Fap
0.530651	10.583	5.81986	0.0158462	CA1 (Nf.M.S)	Kcnh7
-1.54853	2.16911	4.03878	0.0444658	CA1 (Nf.M.S)	Fign
-0.689704	6.61852	4.28548	0.0384391	CA1 (Nf.M.S)	Grb14
0.394237	8.19913	6.5376	0.0105618	CA1 (Nf.M.S)	Scn1a
0.820861	3.30468	6.24415	0.0124604	CA1 (Nf.M.S)	Phospho2
0.480051	5.24057	5.7619	0.0163774	CA1 (Nf.M.S)	Klhl23
0.608811	5.873	9.44934	0.00211225	CA1 (Nf.M.S)	Ssb
-2.71596	2.37423	22.5518	2.04551e-06	CA1 (Nf.M.S)	Map3k20
0.334063	6.68071	5.53576	0.0186317	CA1 (Nf.M.S)	Hnrnpa3
-1.08851	6.54036	8.14427	0.00431974	CA1 (Nf.M.S)	Zfp804a
1.06971	6.39158	16.4519	4.9899e-05	CA1 (Nf.M.S)	Itgav
0.878968	4.88255	10.1918	0.0014107	CA1 (Nf.M.S)	Gm13684
0.516914	7.15635	6.08098	0.0136645	CA1 (Nf.M.S)	Ctnnd1
0.413111	6.4552	6.57629	0.0103346	CA1 (Nf.M.S)	Fnbp4
0.82139	3.03463	4.03806	0.0444848	CA1 (Nf.M.S)	Mdk
0.452065	6.55688	4.97356	0.0257377	CA1 (Nf.M.S)	Cry2
-0.909175	4.09773	8.1275	0.00435987	CA1 (Nf.M.S)	Trp53i11
-0.263569	6.23582	3.86376	0.0493397	CA1 (Nf.M.S)	Ext2
-1.00373	6.28587	14.814	0.000118649	CA1 (Nf.M.S)	4930445B16Rik
1.44849	5.44222	27.5555	1.52648e-07	CA1 (Nf.M.S)	Pamr1
0.504125	6.34803	9.95304	0.00160584	CA1 (Nf.M.S)	Hipk3
0.670633	5.23274	5.83831	0.0156809	CA1 (Nf.M.S)	Kcna4
1.33887	5.82975	17.7915	2.46481e-05	CA1 (Nf.M.S)	Bdnf
0.494106	5.39901	7.27976	0.00697357	CA1 (Nf.M.S)	Lpcat4
-0.581912	8.38175	4.0564	0.0440043	CA1 (Nf.M.S)	Ryr3
-0.512959	5.95905	10.9325	0.000944926	CA1 (Nf.M.S)	BC052040
-1.19995	8.33654	22.7063	1.88744e-06	CA1 (Nf.M.S)	Meis2
0.522771	6.26618	3.94955	0.0468839	CA1 (Nf.M.S)	Pak6
-0.470598	6.10561	7.77698	0.00529162	CA1 (Nf.M.S)	Disp2
-0.681907	5.38841	8.23209	0.00411562	CA1 (Nf.M.S)	Ivd
-1.17446	2.6803	4.33472	0.0373425	CA1 (Nf.M.S)	Ccdc32
0.631901	5.47736	8.52987	0.00349366	CA1 (Nf.M.S)	Pla2g4e
0.712383	4.22905	4.70016	0.0301597	CA1 (Nf.M.S)	Wdr76
-0.535194	4.79098	6.85143	0.00885701	CA1 (Nf.M.S)	Shf
0.795231	4.09371	6.79823	0.00912483	CA1 (Nf.M.S)	Fbn1
0.456598	4.99254	4.41031	0.0357224	CA1 (Nf.M.S)	Gabpb1
-0.584636	4.3185	4.46236	0.0346497	CA1 (Nf.M.S)	Mtln
0.80064	4.93681	8.12282	0.00437115	CA1 (Nf.M.S)	Ttl
-0.552256	3.84998	4.91246	0.0266637	CA1 (Nf.M.S)	Gfra4
-0.794566	4.79054	4.5414	0.0330846	CA1 (Nf.M.S)	Prnp
1.16469	3.14788	8.08059	0.0044742	CA1 (Nf.M.S)	Pcna
-0.384951	6.61145	5.22209	0.0223017	CA1 (Nf.M.S)	Tmx4
0.384308	10.3911	4.18152	0.0408671	CA1 (Nf.M.S)	Plcb1
1.4099	6.65793	12.7632	0.0003535	CA1 (Nf.M.S)	Plcb4
1.66447	3.94278	7.30564	0.00687386	CA1 (Nf.M.S)	Gm14211
0.760133	9.12467	9.04282	0.00263729	CA1 (Nf.M.S)	Pak7
1.12819	3.61609	9.53768	0.00201297	CA1 (Nf.M.S)	Ism1
0.485312	10.2964	6.8883	0.00867618	CA1 (Nf.M.S)	Pcsk2
0.905622	5.23577	14.8313	0.000117569	CA1 (Nf.M.S)	Pcsk2os2
-0.938506	2.99583	6.40176	0.0114008	CA1 (Nf.M.S)	Zfp442
-0.649936	5.69503	4.39356	0.0360749	CA1 (Nf.M.S)	Pygb
-1.51001	2.61863	10.6236	0.00111653	CA1 (Nf.M.S)	6820408C15Rik
0.776621	3.81799	5.50215	0.0189931	CA1 (Nf.M.S)	Hck
-0.660133	3.21477	4.69959	0.0301698	CA1 (Nf.M.S)	Plagl2
0.896572	2.85373	4.2439	0.0393915	CA1 (Nf.M.S)	Raly
-0.678433	4.65797	4.58957	0.0321671	CA1 (Nf.M.S)	4930405A21Rik
0.346913	7.28291	6.12495	0.0133287	CA1 (Nf.M.S)	Ndrg3
-1.10069	4.07465	6.22829	0.0125725	CA1 (Nf.M.S)	Soga1
-1.18098	6.63536	7.601	0.00583359	CA1 (Nf.M.S)	Nnat
0.686813	4.85232	5.39768	0.0201636	CA1 (Nf.M.S)	Ttpal
0.65444	4.94834	5.43819	0.0197011	CA1 (Nf.M.S)	Znfx1
1.0458	3.00452	5.06199	0.0244561	CA1 (Nf.M.S)	1110018N20Rik
-0.60798	5.01321	5.75523	0.0164396	CA1 (Nf.M.S)	Slc9a8
-1.71972	3.28364	9.62959	0.00191467	CA1 (Nf.M.S)	Kcng1
0.710131	5.64236	7.10758	0.00767586	CA1 (Nf.M.S)	Pmepa1
-0.497084	6.1323	7.91011	0.00491592	CA1 (Nf.M.S)	Sycp2
0.536678	5.3289	6.54997	0.0104886	CA1 (Nf.M.S)	Eef1a2
0.705109	5.38166	7.59709	0.00584627	CA1 (Nf.M.S)	Gmeb2
-0.537946	6.20739	12.8324	0.000340675	CA1 (Nf.M.S)	Stmn3
-1.76075	2.79146	8.34714	0.00386294	CA1 (Nf.M.S)	Oprl1
-0.67232	3.89251	4.23253	0.0396563	CA1 (Nf.M.S)	Gyg
0.313832	6.4507	4.05548	0.0440281	CA1 (Nf.M.S)	Sec62
0.859546	5.34808	6.3311	0.0118639	CA1 (Nf.M.S)	Skil
-0.8098	6.86055	8.42109	0.00370893	CA1 (Nf.M.S)	Slc7a14
-2.02189	4.60762	8.07728	0.00448236	CA1 (Nf.M.S)	Sox2ot
0.408529	7.49839	4.95413	0.0260284	CA1 (Nf.M.S)	Atp11b
-0.934187	2.88208	4.31734	0.0377259	CA1 (Nf.M.S)	C230034O21Rik
0.937426	3.22592	4.26371	0.0389349	CA1 (Nf.M.S)	Gm21954
-1.66982	3.88404	8.70475	0.00317381	CA1 (Nf.M.S)	Arhgef26
-1.3351	3.75228	3.84293	0.0499563	CA1 (Nf.M.S)	Plch1
0.437864	6.77265	9.60188	0.00194379	CA1 (Nf.M.S)	Ccnl1
0.604146	7.98174	7.6915	0.00554814	CA1 (Nf.M.S)	Ppm1l
-0.477164	8.59366	5.19559	0.0226443	CA1 (Nf.M.S)	Gm20754
-1.1547	2.94355	4.03485	0.0445697	CA1 (Nf.M.S)	Bche
-0.860144	4.70973	4.78102	0.0287751	CA1 (Nf.M.S)	Zbbx
-0.922883	6.27613	6.16571	0.013025	CA1 (Nf.M.S)	Fstl5
-1.3215	3.0792	12.8429	0.000338755	CA1 (Nf.M.S)	Gm9989
-2.10845	2.45028	5.81084	0.0159277	CA1 (Nf.M.S)	Dchs2
-0.660747	8.34481	15.8212	6.96197e-05	CA1 (Nf.M.S)	Trim2
0.524814	4.58434	4.12502	0.0422536	CA1 (Nf.M.S)	Gatb
0.504643	7.79839	4.624	0.0315276	CA1 (Nf.M.S)	Gm3764
0.566012	5.14566	6.91468	0.00854907	CA1 (Nf.M.S)	Lmna
0.49273	5.6613	7.85473	0.00506881	CA1 (Nf.M.S)	Clk2
-1.05499	5.81364	10.3703	0.0012806	CA1 (Nf.M.S)	Kcnn3
1.24926	2.60057	4.29294	0.0382708	CA1 (Nf.M.S)	S100a10
0.373621	6.0869	4.11398	0.0425302	CA1 (Nf.M.S)	Ensa
0.85153	4.06216	5.46274	0.0194262	CA1 (Nf.M.S)	Mcl1
-0.66963	4.4885	5.51529	0.018851	CA1 (Nf.M.S)	Aph1a
0.725853	3.8526	5.62557	0.0177003	CA1 (Nf.M.S)	Anp32e
0.513629	6.02786	10.326	0.00131171	CA1 (Nf.M.S)	Otud7b
-0.686522	3.86785	4.03965	0.044443	CA1 (Nf.M.S)	Lix1l
0.764454	3.48388	5.07195	0.0243161	CA1 (Nf.M.S)	Itga10
-0.37552	6.1777	3.87493	0.0490124	CA1 (Nf.M.S)	Bcl9
0.972992	7.83112	11.3492	0.000754819	CA1 (Nf.M.S)	Atp1a1
1.84745	2.87022	9.2404	0.00236733	CA1 (Nf.M.S)	Gm42937
1.27258	3.50731	7.24837	0.00709652	CA1 (Nf.M.S)	Gm42941
-0.739212	8.41484	18.5723	1.63583e-05	CA1 (Nf.M.S)	Kcnd3
-0.693371	3.94464	3.93687	0.0472386	CA1 (Nf.M.S)	Gm43847
-0.783726	4.38677	3.85627	0.0495604	CA1 (Nf.M.S)	Gm42722
-1.58744	2.01939	4.89698	0.0269037	CA1 (Nf.M.S)	Chia1
0.428163	6.59507	7.31165	0.0068509	CA1 (Nf.M.S)	Wdr47
0.638435	5.10117	5.32118	0.0210678	CA1 (Nf.M.S)	Slc30a7
0.890539	4.48732	9.06954	0.00259902	CA1 (Nf.M.S)	Arhgap29
-1.01791	4.61995	10.203	0.00140213	CA1 (Nf.M.S)	Sec24d
0.733941	4.05344	6.23698	0.012511	CA1 (Nf.M.S)	Larp7
-0.415177	6.3515	5.29755	0.0213555	CA1 (Nf.M.S)	Elovl6
-0.942222	4.63387	5.39502	0.0201943	CA1 (Nf.M.S)	Col25a1
2.26059	4.07074	9.59403	0.00195212	CA1 (Nf.M.S)	Npnt
-0.812365	3.0262	3.99774	0.0455613	CA1 (Nf.M.S)	Slc9b2
0.506253	7.48664	7.58397	0.00588896	CA1 (Nf.M.S)	Hs2st1
0.348462	7.54345	4.52656	0.0333727	CA1 (Nf.M.S)	Ttll7
-0.649104	3.82238	4.00393	0.0453942	CA1 (Nf.M.S)	Nexn
-0.536928	8.55933	11.1476	0.000841386	CA1 (Nf.M.S)	Ak5
-1.22097	7.89795	3.93857	0.0471909	CA1 (Nf.M.S)	St6galnac5
-1.42443	5.84289	7.58129	0.00589773	CA1 (Nf.M.S)	Slc44a5
-0.700058	4.48278	4.75084	0.0292841	CA1 (Nf.M.S)	Plag1
-0.474185	6.31676	7.58677	0.00587981	CA1 (Nf.M.S)	Fam110b
-1.20127	2.60346	5.56287	0.0183453	CA1 (Nf.M.S)	Trp53inp1
0.659625	5.78546	15.1872	9.73601e-05	CA1 (Nf.M.S)	Dpy19l4
1.01311	5.9274	6.06728	0.0137709	CA1 (Nf.M.S)	Pdp1
-2.05999	6.5121	15.0321	0.000105696	CA1 (Nf.M.S)	Nkain3
-1.15114	5.04654	5.31207	0.0211782	CA1 (Nf.M.S)	Cnr1
-1.23025	3.13236	5.90116	0.0151309	CA1 (Nf.M.S)	Bag1
0.790857	4.9206	7.30389	0.00688055	CA1 (Nf.M.S)	Ccl27a
0.885826	5.42473	4.45857	0.0347266	CA1 (Nf.M.S)	Dnajb5
-0.685423	3.31809	4.22901	0.0397386	CA1 (Nf.M.S)	Fancg
0.977665	2.84447	5.37301	0.0204507	CA1 (Nf.M.S)	Pigo
0.421891	6.41505	5.60088	0.0179515	CA1 (Nf.M.S)	Rnf38
-0.710405	4.24417	4.67605	0.030586	CA1 (Nf.M.S)	Tbc1d2
-0.308929	9.03624	4.01984	0.0449679	CA1 (Nf.M.S)	Gabbr2
1.59443	3.42477	9.6349	0.00190914	CA1 (Nf.M.S)	Tgfbr1
0.726905	3.65727	4.95559	0.0260065	CA1 (Nf.M.S)	Msantd3
-0.497888	5.77773	5.47676	0.0192709	CA1 (Nf.M.S)	Tmeff1
0.294421	6.63342	4.05271	0.0441006	CA1 (Nf.M.S)	Tmem245
-0.716236	7.31133	6.80922	0.00906885	CA1 (Nf.M.S)	Pakap
-1.10207	2.82527	3.93307	0.0473454	CA1 (Nf.M.S)	Gng10
0.610453	5.31087	8.60728	0.00334822	CA1 (Nf.M.S)	Ugcg
-0.796814	4.91253	7.41878	0.00645464	CA1 (Nf.M.S)	Zfp618
0.688821	9.78891	7.90556	0.00492831	CA1 (Nf.M.S)	Brinp1
0.522689	6.45921	4.40149	0.0359075	CA1 (Nf.M.S)	Tle1
0.480628	6.44187	4.97391	0.0257324	CA1 (Nf.M.S)	Gm42303
0.694449	3.5608	3.87564	0.0489916	CA1 (Nf.M.S)	B230208B08Rik
-0.793798	8.14961	11.4021	0.000733616	CA1 (Nf.M.S)	Nfib
0.43327	6.1667	4.6925	0.0302945	CA1 (Nf.M.S)	Dennd4c
-0.465763	7.63157	5.52791	0.0187155	CA1 (Nf.M.S)	Focad
-0.846132	4.01597	5.95959	0.0146374	CA1 (Nf.M.S)	Junos
-1.31931	5.76837	13.9767	0.000185088	CA1 (Nf.M.S)	Nfia
-2.30122	4.00192	10.6694	0.00108925	CA1 (Nf.M.S)	Ror1
-2.18998	4.01595	8.13458	0.00434289	CA1 (Nf.M.S)	Cachd1
-1.15646	5.77401	7.29159	0.00692782	CA1 (Nf.M.S)	Raver2
-0.399422	10.7843	5.06057	0.0244762	CA1 (Nf.M.S)	Dab1
-0.807967	6.51712	11.9137	0.000557226	CA1 (Nf.M.S)	Ssbp3
-0.611811	3.92244	5.74337	0.016551	CA1 (Nf.M.S)	Mrpl37
-1.14301	2.80068	4.53601	0.0331888	CA1 (Nf.M.S)	Gm12743
-2.29929	3.5291	11.5265	0.0006861	CA1 (Nf.M.S)	Rab3b
-1.05524	5.53695	8.67093	0.00323326	CA1 (Nf.M.S)	Trabd2b
0.534592	4.55129	4.21646	0.0400335	CA1 (Nf.M.S)	Tesk2
-0.624434	4.55402	5.51559	0.0188477	CA1 (Nf.M.S)	Ipo13
-1.61531	2.73731	9.8366	0.00171074	CA1 (Nf.M.S)	Rimkla
-0.360595	8.71888	5.9603	0.0146315	CA1 (Nf.M.S)	Hivep3
-0.340698	6.05521	4.70751	0.0300312	CA1 (Nf.M.S)	Inpp5b
-1.19079	5.24557	5.0317	0.0248875	CA1 (Nf.M.S)	Grik3
-0.814134	3.62282	4.33425	0.0373529	CA1 (Nf.M.S)	Eif3i
0.624468	3.84902	4.61854	0.0316282	CA1 (Nf.M.S)	Dcdc2b
-0.952499	3.39091	6.03239	0.0140457	CA1 (Nf.M.S)	Nkain1
-0.523346	6.29488	11.3457	0.00075621	CA1 (Nf.M.S)	Man1c1
-0.604271	4.35982	4.621	0.0315827	CA1 (Nf.M.S)	Wnt4
0.317496	6.97625	4.9829	0.0255991	CA1 (Nf.M.S)	Cdc42
-0.56457	6.62197	7.10474	0.00768804	CA1 (Nf.M.S)	Rap1gap
-0.881736	5.19793	11.8089	0.000589487	CA1 (Nf.M.S)	Igsf21
-0.392487	5.96195	5.09911	0.0239382	CA1 (Nf.M.S)	Crocc
-1.06977	4.36235	19.2407	1.15228e-05	CA1 (Nf.M.S)	Gm13052
0.414448	6.35652	3.91395	0.047887	CA1 (Nf.M.S)	Tardbp
0.334084	7.31476	4.30004	0.0381114	CA1 (Nf.M.S)	Clstn1
-0.600723	5.03744	4.88252	0.02713	CA1 (Nf.M.S)	Tmem201
0.412112	4.86089	4.02167	0.0449193	CA1 (Nf.M.S)	Errfi1
0.42782	6.13643	4.19132	0.0406315	CA1 (Nf.M.S)	Per3
-0.455307	4.41438	4.14887	0.0416623	CA1 (Nf.M.S)	Nol9
-0.458565	6.88242	6.67157	0.00979626	CA1 (Nf.M.S)	Chd5
0.474811	5.40598	4.73209	0.0296048	CA1 (Nf.M.S)	Ssu72
0.696274	5.1368	7.3994	0.00652457	CA1 (Nf.M.S)	Cyp51
1.07638	8.52923	15.6446	7.64299e-05	CA1 (Nf.M.S)	Grm3
0.994353	6.30161	5.04851	0.0246471	CA1 (Nf.M.S)	Sema3a
-1.23121	4.37182	4.33741	0.0372837	CA1 (Nf.M.S)	Sema3e
1.03739	4.76589	9.34172	0.00223996	CA1 (Nf.M.S)	Gm3510
-0.945357	4.98016	7.34992	0.00670656	CA1 (Nf.M.S)	Fam126a
0.680486	6.20629	7.402	0.00651514	CA1 (Nf.M.S)	Rheb
-0.64444	7.79854	15.1922	9.71039e-05	CA1 (Nf.M.S)	Prkag2
-0.955344	4.90859	13.7024	0.000214177	CA1 (Nf.M.S)	1500035N22Rik
-0.899299	3.1379	4.09374	0.0430424	CA1 (Nf.M.S)	2900005J15Rik
-0.367522	9.33011	4.76793	0.0289947	CA1 (Nf.M.S)	Dpp6
-1.5905	3.3954	3.93238	0.0473648	CA1 (Nf.M.S)	Dpysl5
-1.11878	2.88245	5.7646	0.0163523	CA1 (Nf.M.S)	Gm17130
-0.805738	2.89254	4.31324	0.0378168	CA1 (Nf.M.S)	Clnk
-3.28497	3.01443	8.98131	0.00272755	CA1 (Nf.M.S)	C1qtnf7
0.272004	7.02905	3.87942	0.0488814	CA1 (Nf.M.S)	Fbxl5
-0.794264	8.71551	7.84865	0.00508587	CA1 (Nf.M.S)	Ldb2
-1.83206	2.75093	11.258	0.000792822	CA1 (Nf.M.S)	Gm3364
0.686729	5.95914	15.4516	8.46436e-05	CA1 (Nf.M.S)	Rbpj
-1.66773	3.62861	5.23348	0.0221561	CA1 (Nf.M.S)	Gm20033
-2.31663	2.29933	13.614	0.0002245	CA1 (Nf.M.S)	Klf3
-1.19961	4.52692	5.82378	0.0158109	CA1 (Nf.M.S)	Nsun7
-0.340407	6.44738	3.96381	0.0464883	CA1 (Nf.M.S)	Gm15478
-0.475075	8.53006	5.49635	0.0190562	CA1 (Nf.M.S)	Gabra2
0.847073	5.08071	6.48201	0.0108971	CA1 (Nf.M.S)	Rasl11b
1.56361	3.38811	6.36161	0.0116616	CA1 (Nf.M.S)	Antxr2
0.635185	4.53893	4.61661	0.0316638	CA1 (Nf.M.S)	Prdm8
-1.01167	4.86568	13.8428	0.000198752	CA1 (Nf.M.S)	Gm38413
-0.608021	3.54423	3.93866	0.0471883	CA1 (Nf.M.S)	Nudt9
-1.39395	4.85179	5.32616	0.0210076	CA1 (Nf.M.S)	Sparcl1
0.370574	6.70988	4.58553	0.0322431	CA1 (Nf.M.S)	Lrrc8b
-1.68688	5.60135	13.1575	0.000286374	CA1 (Nf.M.S)	Tgfbr3
0.881023	3.60653	8.3046	0.00395447	CA1 (Nf.M.S)	Gm42902
0.733577	6.15297	15.802	7.03269e-05	CA1 (Nf.M.S)	Ephx4
-0.319299	6.34196	4.05845	0.0439508	CA1 (Nf.M.S)	Dipk1a
-0.610994	6.28858	5.23827	0.0220952	CA1 (Nf.M.S)	Ttc28
1.23868	3.29491	7.39809	0.00652932	CA1 (Nf.M.S)	Srrd
-1.34561	3.49835	16.5615	4.70972e-05	CA1 (Nf.M.S)	Gm13832
-0.7435	4.48311	4.41961	0.0355282	CA1 (Nf.M.S)	Srrm4os
-0.609122	7.77885	6.38521	0.0115075	CA1 (Nf.M.S)	Srrm4
-1.84886	4.63719	12.1094	0.000501686	CA1 (Nf.M.S)	Nos1
-0.422372	5.59435	6.52313	0.010648	CA1 (Nf.M.S)	Fbxo21
-1.08704	3.89961	6.58099	0.0103074	CA1 (Nf.M.S)	Hrk
0.85529	6.3558	5.59557	0.018006	CA1 (Nf.M.S)	Rph3a
-0.519274	4.43069	3.98124	0.0460097	CA1 (Nf.M.S)	Denr
0.695003	5.35597	6.28613	0.0121686	CA1 (Nf.M.S)	Vps37b
0.885074	8.36111	5.25874	0.0218368	CA1 (Nf.M.S)	Tmem132d
-0.579959	8.46522	7.88824	0.00497573	CA1 (Nf.M.S)	Caln1
-0.552171	8.05706	6.99322	0.00818189	CA1 (Nf.M.S)	Galnt17
-0.4456	4.90402	4.75104	0.0292805	CA1 (Nf.M.S)	Mdh2
0.421658	7.00236	5.27005	0.0216954	CA1 (Nf.M.S)	Ywhag
0.933705	8.01059	9.76842	0.00177535	CA1 (Nf.M.S)	Cux1
1.06533	7.544	12.197	0.000478666	CA1 (Nf.M.S)	Gm16599
0.961076	4.56105	4.0235	0.0448706	CA1 (Nf.M.S)	Vgf
-1.29192	3.7421	12.1473	0.000491587	CA1 (Nf.M.S)	Tsc22d4
0.669789	4.28421	6.36615	0.0116318	CA1 (Nf.M.S)	Zscan21
0.490698	7.20646	6.32068	0.0119338	CA1 (Nf.M.S)	Sun1
0.763349	4.29426	4.30879	0.0379159	CA1 (Nf.M.S)	Brat1
-0.532748	5.36219	7.49406	0.0061903	CA1 (Nf.M.S)	Radil
-0.996929	5.11436	7.68389	0.00557159	CA1 (Nf.M.S)	Mmd2
0.508228	5.58714	6.08022	0.0136704	CA1 (Nf.M.S)	Daglb
0.381902	7.76598	4.256	0.0391119	CA1 (Nf.M.S)	Lmtk2
1.57614	4.75763	8.08081	0.00447364	CA1 (Nf.M.S)	Nptx2
-0.814681	4.59525	4.72776	0.0296795	CA1 (Nf.M.S)	Flt3
0.951719	4.28699	5.89353	0.0151966	CA1 (Nf.M.S)	Gm15997
1.18282	3.17348	5.40816	0.0200428	CA1 (Nf.M.S)	Wdr95
-0.416077	8.79883	8.61658	0.00333117	CA1 (Nf.M.S)	Dync1i1
0.636482	6.96388	10.3191	0.0013166	CA1 (Nf.M.S)	Glcci1
-1.49458	3.60364	4.83724	0.0278515	CA1 (Nf.M.S)	Nxph1
-0.833122	4.13508	8.0213	0.00462304	CA1 (Nf.M.S)	Gpr85
0.514118	5.65213	6.52618	0.0106298	CA1 (Nf.M.S)	Gm15594
-2.44442	5.43723	10.0085	0.00155821	CA1 (Nf.M.S)	Ptprz1
-0.844572	8.32011	5.33249	0.0209315	CA1 (Nf.M.S)	Grm8
1.22964	5.39546	9.39633	0.00217421	CA1 (Nf.M.S)	Gm3294
-0.50071	8.00941	9.28748	0.00230725	CA1 (Nf.M.S)	Ahcyl2
-0.668793	4.03139	4.38945	0.0361619	CA1 (Nf.M.S)	Gm14532
-0.430236	5.63659	4.37381	0.0364953	CA1 (Nf.M.S)	Nup205
0.61199	6.19563	3.95939	0.0466106	CA1 (Nf.M.S)	Chrm2
0.989442	7.2681	7.28795	0.00694186	CA1 (Nf.M.S)	Ptn
-0.90925	5.59816	6.72318	0.0095168	CA1 (Nf.M.S)	Dennd2a
-1.03749	3.10857	7.00405	0.00813254	CA1 (Nf.M.S)	Trpv6
-0.463122	6.93772	6.55422	0.0104636	CA1 (Nf.M.S)	Mpp6
0.684914	6.66329	3.97513	0.0461769	CA1 (Nf.M.S)	Osbpl3
-0.346177	6.61944	4.07675	0.0434771	CA1 (Nf.M.S)	Snx10
-0.800647	4.3858	5.81	0.0159353	CA1 (Nf.M.S)	Skap2
0.390249	5.9525	3.89063	0.0485561	CA1 (Nf.M.S)	Scrn1
-0.832692	5.46412	9.25557	0.0023478	CA1 (Nf.M.S)	Adcyap1r1
-1.25163	3.60791	4.76092	0.0291131	CA1 (Nf.M.S)	Pde1c
0.823417	4.40033	6.33181	0.0118591	CA1 (Nf.M.S)	Kbtbd2
0.7151	5.56894	8.23005	0.00412024	CA1 (Nf.M.S)	Herc6
-1.68344	2.61472	6.04033	0.0139827	CA1 (Nf.M.S)	Prdm5
-0.66092	3.63363	4.58484	0.032256	CA1 (Nf.M.S)	Elmod3
-0.980406	2.75068	6.57571	0.010338	CA1 (Nf.M.S)	1700003E16Rik
-0.391196	8.29178	5.71497	0.0168209	CA1 (Nf.M.S)	Exoc6b
0.741587	3.44831	3.97513	0.0461769	CA1 (Nf.M.S)	Gm19265
0.573048	3.93485	3.94796	0.0469283	CA1 (Nf.M.S)	Mxd1
0.597006	4.87376	5.31144	0.0211858	CA1 (Nf.M.S)	Antxr1
-0.95167	2.98067	4.07206	0.043598	CA1 (Nf.M.S)	Efcc1
-0.621306	5.78547	9.02566	0.00266216	CA1 (Nf.M.S)	Hdac11
-1.23862	5.26426	4.94175	0.0262155	CA1 (Nf.M.S)	Frmd4b
0.86336	5.54816	5.77386	0.0162663	CA1 (Nf.M.S)	Gm26911
0.431704	4.89071	5.11355	0.0237397	CA1 (Nf.M.S)	Sumf1
1.16684	4.80387	5.1081	0.0238144	CA1 (Nf.M.S)	Bhlhe40
-0.369697	8.71412	6.27133	0.0122707	CA1 (Nf.M.S)	Srgap3
1.18372	5.78182	10.6741	0.00108649	CA1 (Nf.M.S)	Cpne9
0.669636	5.10798	4.21829	0.0399903	CA1 (Nf.M.S)	Brk1
1.04332	3.94945	5.50477	0.0189646	CA1 (Nf.M.S)	Gm15083
-0.318772	8.90481	4.02435	0.0448478	CA1 (Nf.M.S)	Syn2
-0.44064	5.30652	4.84436	0.0277367	CA1 (Nf.M.S)	Timp4
0.493672	5.31524	4.28693	0.0384065	CA1 (Nf.M.S)	Ankrd26
0.502867	5.37838	7.12796	0.00758911	CA1 (Nf.M.S)	Adipor2
-1.76431	3.09465	6.80458	0.00909244	CA1 (Nf.M.S)	Cecr2
0.584021	4.37156	4.45811	0.0347359	CA1 (Nf.M.S)	Necap1
-0.971629	2.7864	5.31627	0.0211272	CA1 (Nf.M.S)	Lrrc23
-0.703818	4.50988	6.21219	0.0126873	CA1 (Nf.M.S)	Acrbp
-1.98877	4.10088	6.64808	0.0099263	CA1 (Nf.M.S)	Ano2
-2.36827	3.7515	31.8348	1.67855e-08	CA1 (Nf.M.S)	Ntf3
-1.15833	4.96872	10.6942	0.0010747	CA1 (Nf.M.S)	Kcna1
-0.482485	6.05362	5.36997	0.0204863	CA1 (Nf.M.S)	Ccnd2
0.596672	7.49086	6.08337	0.013646	CA1 (Nf.M.S)	Prmt8
-0.731159	5.3343	6.16016	0.0130659	CA1 (Nf.M.S)	Tspan9
1.06643	3.53053	9.83474	0.00171247	CA1 (Nf.M.S)	Smim10l1
-3.7002	2.57681	16.6264	4.55137e-05	CA1 (Nf.M.S)	Rerg
-1.87793	5.03192	7.58365	0.00588999	CA1 (Nf.M.S)	Ptpro
-1.79803	4.55486	13.8231	0.000200855	CA1 (Nf.M.S)	Lmo3
-1.99894	3.32848	4.36796	0.0366208	CA1 (Nf.M.S)	Pde3a
-0.941754	7.49476	10.2286	0.00138277	CA1 (Nf.M.S)	Sox5
-1.86383	3.2957	5.82209	0.0158261	CA1 (Nf.M.S)	Sox5os4
-0.953577	4.41052	6.81003	0.00906471	CA1 (Nf.M.S)	Bcat1
0.570294	5.64509	6.30951	0.0120092	CA1 (Nf.M.S)	Kras
-0.902871	6.15593	12.2516	0.000464854	CA1 (Nf.M.S)	Rassf8
0.526417	4.93987	4.32776	0.0374956	CA1 (Nf.M.S)	Stk38l
-0.86198	7.13775	10.0004	0.00156504	CA1 (Nf.M.S)	Prkcg
-1.19409	4.25918	8.34321	0.00387131	CA1 (Nf.M.S)	Gm44257
-0.653193	5.7869	7.97189	0.00475093	CA1 (Nf.M.S)	Cacng8
-0.41729	6.76334	8.40976	0.00373211	CA1 (Nf.M.S)	Gm44151
-0.511382	3.99756	3.85663	0.0495499	CA1 (Nf.M.S)	Tmem86b
-1.06156	2.73167	4.35642	0.0368696	CA1 (Nf.M.S)	Smim17
-0.48658	5.6771	9.53661	0.00201413	CA1 (Nf.M.S)	Bicra
0.829013	4.32793	8.29362	0.00397845	CA1 (Nf.M.S)	Dmwd
1.90345	3.52765	4.69357	0.0302757	CA1 (Nf.M.S)	Fosb
0.670752	3.37035	4.50783	0.0337401	CA1 (Nf.M.S)	D830036C21Rik
0.548671	4.71437	4.49065	0.0340807	CA1 (Nf.M.S)	Erf
-0.6403	5.30044	7.3642	0.00665353	CA1 (Nf.M.S)	Ltbp4
0.466723	6.12388	6.15445	0.0131082	CA1 (Nf.M.S)	Pld3
-0.673523	4.05128	4.56227	0.0326837	CA1 (Nf.M.S)	Zfp974
0.918106	2.92346	4.25318	0.0391768	CA1 (Nf.M.S)	Timm50
0.782802	3.62727	4.60477	0.0318831	CA1 (Nf.M.S)	Fbxo27
-1.6069	2.49826	5.37625	0.0204127	CA1 (Nf.M.S)	Ech1
0.476044	6.67916	4.17318	0.0410687	CA1 (Nf.M.S)	Actn4
-1.35878	5.88417	24.4893	7.47247e-07	CA1 (Nf.M.S)	Sipa1l3
0.460099	5.91396	4.68502	0.0304267	CA1 (Nf.M.S)	Arhgap33
-0.590814	3.5329	4.47693	0.0343554	CA1 (Nf.M.S)	Gm4673
1.94877	3.19951	4.34474	0.0371235	CA1 (Nf.M.S)	Fxyd1
-1.39433	4.9216	16.7571	4.24834e-05	CA1 (Nf.M.S)	Chst8
-1.30067	3.16752	6.35953	0.0116753	CA1 (Nf.M.S)	Gm28307
-0.636325	3.52225	4.29026	0.0383313	CA1 (Nf.M.S)	AW146154
0.663368	4.07159	4.62545	0.0315009	CA1 (Nf.M.S)	Zfp719
-0.474337	5.1877	3.95172	0.0468235	CA1 (Nf.M.S)	Kcnc3
1.18497	3.27454	5.23303	0.0221619	CA1 (Nf.M.S)	Vrk3
0.461051	4.29254	3.96131	0.0465576	CA1 (Nf.M.S)	Irf3
0.416736	5.30584	5.27988	0.0215732	CA1 (Nf.M.S)	Scaf1
1.03386	3.42807	4.6147	0.0316991	CA1 (Nf.M.S)	Dkkl1
-1.38752	3.96816	14.6241	0.000131224	CA1 (Nf.M.S)	Dbp
-0.438429	4.97296	4.81257	0.0282529	CA1 (Nf.M.S)	Uevld
0.773662	3.31221	4.68603	0.0304089	CA1 (Nf.M.S)	Spty2d1
-1.4375	4.71728	12.6318	0.000379235	CA1 (Nf.M.S)	Chrna7
-0.728353	5.16425	10.8201	0.00100401	CA1 (Nf.M.S)	Mtmr10
0.361553	5.86133	4.65004	0.0310528	CA1 (Nf.M.S)	Lrrc28
-0.563278	6.99368	6.38387	0.0115162	CA1 (Nf.M.S)	Slco3a1
0.497074	6.81131	8.5471	0.00346074	CA1 (Nf.M.S)	Abhd2
-0.802093	4.60279	10.3181	0.00131735	CA1 (Nf.M.S)	Furin
-0.435629	6.39112	6.93694	0.00844333	CA1 (Nf.M.S)	Crtc3
-1.28671	2.30431	5.41952	0.0199129	CA1 (Nf.M.S)	Pde8a
0.328939	6.39995	3.87916	0.0488891	CA1 (Nf.M.S)	Btbd1
-0.648837	3.08605	3.92171	0.0476664	CA1 (Nf.M.S)	Saxo2
-1.41936	6.09356	6.4489	0.0111021	CA1 (Nf.M.S)	Cemip
0.75469	6.18069	15.7226	7.33425e-05	CA1 (Nf.M.S)	Sytl2
0.700002	3.96422	4.06075	0.0438909	CA1 (Nf.M.S)	Gm26944
-0.658157	6.03787	4.53184	0.0332699	CA1 (Nf.M.S)	Gab2
-0.675698	3.54419	4.82493	0.028051	CA1 (Nf.M.S)	Usp35
0.888349	7.1477	8.36267	0.00383008	CA1 (Nf.M.S)	Ppme1
0.527019	6.78887	6.64816	0.00992583	CA1 (Nf.M.S)	Rab6a
0.744387	3.21831	3.98226	0.0459818	CA1 (Nf.M.S)	Stard10
-0.409828	7.91804	6.1161	0.0133956	CA1 (Nf.M.S)	Pde2a
-1.66312	4.18344	10.6373	0.00110831	CA1 (Nf.M.S)	St5
-1.49566	5.86609	17.4834	2.89828e-05	CA1 (Nf.M.S)	Tead1
-0.546719	5.76785	4.09087	0.0431154	CA1 (Nf.M.S)	Spon1
-0.549364	5.05122	4.27055	0.0387783	CA1 (Nf.M.S)	Nucb2
-0.699894	2.81706	3.84939	0.0497641	CA1 (Nf.M.S)	Iqck
-1.69147	4.42228	5.5877	0.0180871	CA1 (Nf.M.S)	Crym
-1.36617	3.00934	6.33116	0.0118635	CA1 (Nf.M.S)	Gm45847
-0.860938	3.22407	4.45795	0.0347391	CA1 (Nf.M.S)	Nsmce1
0.991891	4.76703	16.6727	4.44153e-05	CA1 (Nf.M.S)	Coro1a
-0.412992	4.91954	4.39643	0.0360143	CA1 (Nf.M.S)	Phkg2
0.99963	4.87822	11.9614	0.000543134	CA1 (Nf.M.S)	Stx4a
-0.599997	3.79776	4.00326	0.0454122	CA1 (Nf.M.S)	BC017158
-0.468023	5.31264	5.51962	0.0188044	CA1 (Nf.M.S)	Tacc2
-1.1824	6.12211	4.66336	0.0308128	CA1 (Nf.M.S)	Ptpre
-1.03644	4.94797	18.3436	1.8444e-05	CA1 (Nf.M.S)	Tcerg1l
-0.633234	5.68419	7.02515	0.00803727	CA1 (Nf.M.S)	Kndc1
0.556447	4.8418	4.44687	0.0349654	CA1 (Nf.M.S)	Dusp8
-0.934953	2.78731	5.94153	0.0147882	CA1 (Nf.M.S)	Tnfrsf23
0.642704	7.11316	5.61589	0.0177983	CA1 (Nf.M.S)	Myo16
1.16746	5.15863	7.34765	0.00671505	CA1 (Nf.M.S)	Irs2
-0.345766	6.43014	4.89611	0.0269173	CA1 (Nf.M.S)	Col4a2
-0.534177	4.76119	4.17971	0.0409108	CA1 (Nf.M.S)	Plat
-0.588611	4.86101	6.90685	0.00858659	CA1 (Nf.M.S)	Gpat4
0.663048	4.23057	6.13051	0.0132869	CA1 (Nf.M.S)	Golga7
0.477803	5.42382	5.48773	0.0191504	CA1 (Nf.M.S)	Adam9
-1.89671	3.83347	9.0522	0.00262379	CA1 (Nf.M.S)	Fgfr1
-1.40439	3.44115	5.88009	0.015313	CA1 (Nf.M.S)	Adgra2
0.615756	5.36978	5.08305	0.0241608	CA1 (Nf.M.S)	Saraf
0.456339	5.56166	4.48429	0.0342077	CA1 (Nf.M.S)	Lonrf1
0.354126	6.51526	4.62614	0.0314884	CA1 (Nf.M.S)	Zdhhc2
-0.333116	7.27343	5.37258	0.0204557	CA1 (Nf.M.S)	Stox2
-0.878781	2.97293	4.0397	0.0444416	CA1 (Nf.M.S)	Gm19744
-1.83064	3.11421	7.62415	0.00575919	CA1 (Nf.M.S)	4930555F03Rik
-1.44692	4.2207	5.22278	0.0222928	CA1 (Nf.M.S)	C130073E24Rik
0.676918	4.72447	4.49343	0.0340254	CA1 (Nf.M.S)	Spcs3
0.557671	3.78251	3.94666	0.0469646	CA1 (Nf.M.S)	Asb5
0.387024	5.50126	4.45164	0.0348677	CA1 (Nf.M.S)	Fbxo8
-0.469479	7.70494	5.87457	0.0153611	CA1 (Nf.M.S)	Cpe
0.434484	7.48021	6.27997	0.012211	CA1 (Nf.M.S)	Klhl2
0.778691	5.19889	13.2375	0.000274403	CA1 (Nf.M.S)	Npy1r
0.594932	5.44639	6.25237	0.0124027	CA1 (Nf.M.S)	Naf1
-0.38707	6.99133	4.901	0.0268411	CA1 (Nf.M.S)	Lzts1
1.65344	4.46191	13.0471	0.000303761	CA1 (Nf.M.S)	Jund
-1.08497	3.06947	5.82153	0.0158312	CA1 (Nf.M.S)	Plvap
-0.510374	4.96849	4.40105	0.0359167	CA1 (Nf.M.S)	Ap1m1
-1.38156	4.73487	8.83843	0.00294952	CA1 (Nf.M.S)	Gm10649
-1.31221	7.28546	10.1212	0.00146577	CA1 (Nf.M.S)	Nr3c2
0.910489	7.32878	6.82167	0.00900583	CA1 (Nf.M.S)	Arhgap10
-0.339326	5.81298	4.46549	0.0345863	CA1 (Nf.M.S)	Anapc10
-0.462492	4.67505	5.26952	0.021702	CA1 (Nf.M.S)	Gm45435
1.39189	3.2127	7.86457	0.00504129	CA1 (Nf.M.S)	Dnajb1
-0.404772	5.08767	4.93732	0.0262828	CA1 (Nf.M.S)	Rfx1
0.635267	6.17325	5.40374	0.0200937	CA1 (Nf.M.S)	Gm16183
2.59265	3.34859	15.5624	7.98243e-05	CA1 (Nf.M.S)	Ier2
-0.888514	3.21456	4.86179	0.0274578	CA1 (Nf.M.S)	Dnase2a
-0.400992	5.88812	4.12225	0.0423228	CA1 (Nf.M.S)	Mast1
-0.587354	4.13245	5.3334	0.0209205	CA1 (Nf.M.S)	Zfp423
0.877672	6.89232	11.9254	0.000553725	CA1 (Nf.M.S)	Cx3cl1
-1.03462	3.13753	9.84816	0.00170002	CA1 (Nf.M.S)	Gm31224
-0.506197	4.59267	5.07871	0.0242213	CA1 (Nf.M.S)	Slc38a7
-1.28351	2.42022	7.44159	0.00637337	CA1 (Nf.M.S)	Tppp3
0.862845	3.58225	5.78306	0.0161814	CA1 (Nf.M.S)	Pla2g15
-0.91179	3.00838	6.12957	0.0132939	CA1 (Nf.M.S)	Gm10629
-0.416335	7.67285	9.28761	0.00230709	CA1 (Nf.M.S)	Nfat5
-0.619803	4.46906	4.68187	0.0304826	CA1 (Nf.M.S)	Cntnap4
-1.75368	4.55113	10.222	0.00138775	CA1 (Nf.M.S)	Necab2
-0.54785	6.62179	5.58466	0.0181185	CA1 (Nf.M.S)	Gse1
-1.52017	6.76788	5.85109	0.0155674	CA1 (Nf.M.S)	Cpne7
0.309777	8.01555	4.73536	0.0295486	CA1 (Nf.M.S)	Tcf25
0.8941	6.72423	12.736	0.00035868	CA1 (Nf.M.S)	Tsnax
1.22391	3.91484	7.87295	0.00501796	CA1 (Nf.M.S)	Irf2bp2
0.389204	6.29553	5.71695	0.0168019	CA1 (Nf.M.S)	Itgb1
-1.4586	5.62011	6.77	0.00927029	CA1 (Nf.M.S)	Maml2
0.378981	6.04253	3.85156	0.0496997	CA1 (Nf.M.S)	Fam76b
0.59264	4.74156	6.59317	0.0102371	CA1 (Nf.M.S)	Zfp426
-0.540768	4.38317	3.96632	0.0464192	CA1 (Nf.M.S)	Fbxl12os
-0.320958	6.16478	3.98668	0.0458613	CA1 (Nf.M.S)	1700084C06Rik
1.14397	3.50137	5.44812	0.0195894	CA1 (Nf.M.S)	Ldlr
-0.455166	4.80061	5.54852	0.0184963	CA1 (Nf.M.S)	Ecsit
1.24053	3.40056	7.1096	0.00766723	CA1 (Nf.M.S)	Barx2
-1.28405	3.22503	15.204	9.65e-05	CA1 (Nf.M.S)	St3gal4
1.17144	5.31605	7.42136	0.0064454	CA1 (Nf.M.S)	Robo3
1.03405	5.29701	5.68504	0.0171102	CA1 (Nf.M.S)	Siae
0.563878	4.02525	4.99361	0.0254411	CA1 (Nf.M.S)	Tbrg1
-0.604801	5.81103	4.49744	0.0339457	CA1 (Nf.M.S)	Scn3b
2.49201	4.28446	5.42948	0.0197996	CA1 (Nf.M.S)	Hspa8
-1.64366	3.92827	5.8775	0.0153355	CA1 (Nf.M.S)	Ubash3b
-0.728564	4.62026	13.725	0.000211622	CA1 (Nf.M.S)	Abcg4
-1.43197	7.68843	49.2222	2.28548e-12	CA1 (Nf.M.S)	Dscaml1
0.716453	3.02592	4.21289	0.0401179	CA1 (Nf.M.S)	Bud13
-1.75236	3.43852	16.6761	4.4336e-05	CA1 (Nf.M.S)	Gm31816
-0.446416	9.965	4.45447	0.0348101	CA1 (Nf.M.S)	Cadm1
-0.511482	8.79502	9.65061	0.00189289	CA1 (Nf.M.S)	Ncam1
-0.547207	6.31647	6.94292	0.00841517	CA1 (Nf.M.S)	Gm11149
1.37562	5.81229	9.4669	0.00209213	CA1 (Nf.M.S)	Exph5
-0.526953	5.20974	7.39696	0.0065334	CA1 (Nf.M.S)	Commd4
1.20475	5.94398	9.03966	0.00264185	CA1 (Nf.M.S)	Gm17231
1.45298	4.78039	7.91427	0.00490463	CA1 (Nf.M.S)	Arid3b
0.836951	4.01869	7.60957	0.00580592	CA1 (Nf.M.S)	Cd276
-1.28626	5.05241	8.80741	0.0030001	CA1 (Nf.M.S)	Thsd4
-0.439973	6.65122	3.9248	0.0475789	CA1 (Nf.M.S)	Smad3
-0.778003	4.63851	5.13337	0.0234701	CA1 (Nf.M.S)	Igdcc4
-1.19575	3.13692	4.07026	0.0436447	CA1 (Nf.M.S)	Ubap1l
-1.25674	4.72977	7.62434	0.00575856	CA1 (Nf.M.S)	Car12
0.425248	4.87886	4.82471	0.0280546	CA1 (Nf.M.S)	Bnip2
0.918575	3.73331	4.51457	0.0336074	CA1 (Nf.M.S)	Polr2m
0.355411	7.65722	4.67432	0.0306169	CA1 (Nf.M.S)	Tcf12
-1.40857	3.60634	8.661	0.00325093	CA1 (Nf.M.S)	Rab27a
0.492518	6.42376	5.47205	0.0193229	CA1 (Nf.M.S)	Arpp19
0.781699	5.89918	14.9125	0.000112614	CA1 (Nf.M.S)	Scg3
0.681579	8.44241	8.04075	0.00457365	CA1 (Nf.M.S)	Mlip
-1.67134	3.37978	8.80254	0.00300811	CA1 (Nf.M.S)	Lrrc1
-1.48792	3.99035	5.63878	0.0175675	CA1 (Nf.M.S)	Col12a1
-0.8868	5.91338	5.03649	0.0248188	CA1 (Nf.M.S)	Mei4
-0.482701	8.43915	4.8323	0.0279313	CA1 (Nf.M.S)	Rasgrf1
0.275858	6.59963	4.21368	0.0400994	CA1 (Nf.M.S)	Morf4l1
0.837826	8.29409	4.99466	0.0254256	CA1 (Nf.M.S)	Slc9a9
-0.621418	5.40597	8.58262	0.00339387	CA1 (Nf.M.S)	Pls1
-1.34392	3.7617	13.0243	0.00030748	CA1 (Nf.M.S)	5830418P13Rik
-0.363186	8.5678	5.65474	0.0174083	CA1 (Nf.M.S)	Tmem108
0.405953	8.14402	6.74473	0.0094025	CA1 (Nf.M.S)	Atp2c1
0.885283	4.34865	6.64841	0.00992443	CA1 (Nf.M.S)	Dusp7
1.17893	3.0654	3.85804	0.0495081	CA1 (Nf.M.S)	Rpl29
0.286987	6.65876	4.09548	0.0429981	CA1 (Nf.M.S)	Usp19
-1.68267	5.91032	19.7681	8.74298e-06	CA1 (Nf.M.S)	Rbms3
-0.870988	3.8635	4.82551	0.0280416	CA1 (Nf.M.S)	Acvr2b
-0.872115	4.48569	8.06145	0.00452169	CA1 (Nf.M.S)	Akap12
1.18806	3.5964	5.59953	0.0179653	CA1 (Nf.M.S)	Gm21781
0.391342	9.57641	4.57093	0.0325189	CA1 (Nf.M.S)	Syne1
0.284864	6.90411	4.00014	0.0454964	CA1 (Nf.M.S)	Pcmt1
-1.2463	5.22533	8.44926	0.00365193	CA1 (Nf.M.S)	Sash1
0.379393	6.08692	4.25647	0.0391011	CA1 (Nf.M.S)	Pex3
0.35948	8.081	4.79526	0.0285382	CA1 (Nf.M.S)	Arfgef3
1.09703	3.84196	7.419	0.00645388	CA1 (Nf.M.S)	Gm47715
0.936154	5.62194	7.26911	0.00701507	CA1 (Nf.M.S)	Epb41l2
-0.496471	6.29299	5.51527	0.0188511	CA1 (Nf.M.S)	Tmem200a
1.10053	5.68432	17.9459	2.27276e-05	CA1 (Nf.M.S)	Lama4
-0.41421	7.43992	4.08333	0.0433082	CA1 (Nf.M.S)	Rev3l
0.573987	6.03183	4.96305	0.0258945	CA1 (Nf.M.S)	Foxo3
-0.493517	9.47321	4.40757	0.0357797	CA1 (Nf.M.S)	Grik2
0.628814	6.4002	6.4427	0.0111409	CA1 (Nf.M.S)	Cep85l
0.44506	7.08547	5.07867	0.0242219	CA1 (Nf.M.S)	Ranbp2
-1.57519	3.66761	5.88413	0.015278	CA1 (Nf.M.S)	Dnajc12
0.635455	5.56922	9.24778	0.00235782	CA1 (Nf.M.S)	Zfp365
0.657559	5.10869	7.00115	0.00814574	CA1 (Nf.M.S)	Rhobtb1
-0.412379	5.39153	5.91861	0.0149818	CA1 (Nf.M.S)	Rab36
-0.448491	6.25538	4.39795	0.0359822	CA1 (Nf.M.S)	Bcr
-0.794779	4.36221	8.08592	0.00446104	CA1 (Nf.M.S)	Col6a1
-1.0607	2.74315	8.0066	0.00466072	CA1 (Nf.M.S)	Gm30400
0.572854	4.5554	5.29736	0.0213578	CA1 (Nf.M.S)	Ptbp1
1.96795	4.18906	14.7898	0.000120186	CA1 (Nf.M.S)	Midn
0.481101	5.00804	5.06639	0.0243942	CA1 (Nf.M.S)	Csnk1g2
-1.13229	4.50976	5.26395	0.0217716	CA1 (Nf.M.S)	Gng7
0.61603	4.74673	5.37459	0.0204322	CA1 (Nf.M.S)	Tle2
0.398228	5.66537	3.8596	0.0494621	CA1 (Nf.M.S)	Gm4924
0.602896	5.28778	5.00347	0.0252965	CA1 (Nf.M.S)	Tdg
0.70304	4.23567	5.76621	0.0163372	CA1 (Nf.M.S)	Tmem263
0.806273	4.03705	4.85802	0.0275178	CA1 (Nf.M.S)	Cry1
-1.00797	6.71652	4.56656	0.0326019	CA1 (Nf.M.S)	Ano4
0.483239	5.48181	6.21014	0.0127021	CA1 (Nf.M.S)	Scyl2
-0.808189	4.28671	7.58887	0.00587299	CA1 (Nf.M.S)	Apaf1
-0.395112	6.88339	5.54863	0.0184952	CA1 (Nf.M.S)	Metap2
-1.01696	3.50421	5.46499	0.0194012	CA1 (Nf.M.S)	Fgd6
-1.68422	4.60975	9.07843	0.00258642	CA1 (Nf.M.S)	Tmcc3
0.623134	5.15572	4.04275	0.0443616	CA1 (Nf.M.S)	Nudt4
-2.10659	3.20549	11.0722	0.000876332	CA1 (Nf.M.S)	Btg1
-1.18048	8.79708	4.25738	0.0390802	CA1 (Nf.M.S)	Mgat4c
-0.717519	5.7807	8.14864	0.00430936	CA1 (Nf.M.S)	Slc6a15
0.297123	11.6334	4.60802	0.0318227	CA1 (Nf.M.S)	Syt1
0.806153	4.54184	4.7059	0.0300593	CA1 (Nf.M.S)	4930473D10Rik
0.456685	5.7984	5.31126	0.0211881	CA1 (Nf.M.S)	Kcnmb4
-0.855129	8.06167	7.85128	0.00507847	CA1 (Nf.M.S)	Grip1
-1.33301	4.7432	7.51503	0.00611862	CA1 (Nf.M.S)	Srgap1
0.478164	5.40424	3.99534	0.0456262	CA1 (Nf.M.S)	Ctdsp2
0.785129	5.29797	8.5148	0.00352269	CA1 (Nf.M.S)	Pip4k2c
0.399658	5.69981	4.5299	0.0333075	CA1 (Nf.M.S)	Dctn2
0.377431	8.77403	4.49908	0.033913	CA1 (Nf.M.S)	R3hdm2
1.26027	3.87192	13.1556	0.000286657	CA1 (Nf.M.S)	Stac3
-1.1042	3.9115	15.7076	7.39254e-05	CA1 (Nf.M.S)	Nemp1
0.485831	4.89694	5.30842	0.0212226	CA1 (Nf.M.S)	Naca
0.512147	5.25187	4.5894	0.0321703	CA1 (Nf.M.S)	Ptges3
-0.85101	4.0389	6.00584	0.0142586	CA1 (Nf.M.S)	Pik3ip1
0.847938	4.24678	3.98362	0.0459446	CA1 (Nf.M.S)	4930556J24Rik
-0.305803	6.04004	3.88937	0.0485926	CA1 (Nf.M.S)	Ap1b1
-1.15759	5.01109	8.19169	0.00420826	CA1 (Nf.M.S)	Rasl10a
1.28977	4.59006	6.88574	0.0086886	CA1 (Nf.M.S)	Purb
-0.59689	5.72293	5.36996	0.0204864	CA1 (Nf.M.S)	Gm12002
-0.494668	9.47707	5.72293	0.0167448	CA1 (Nf.M.S)	5730522E02Rik
0.493932	7.64312	7.98095	0.00472721	CA1 (Nf.M.S)	Cpeb4
0.634622	5.67547	6.27551	0.0122418	CA1 (Nf.M.S)	A230004M16Rik
0.396636	7.78072	6.02498	0.0141048	CA1 (Nf.M.S)	Gabrg2
1.05116	3.27341	4.35292	0.0369455	CA1 (Nf.M.S)	Lsm11
-0.964072	8.77174	6.45776	0.0110469	CA1 (Nf.M.S)	Sgcd
0.624781	5.06344	4.64888	0.0310738	CA1 (Nf.M.S)	Rasgef1c
-1.17199	4.46536	18.7416	1.49682e-05	CA1 (Nf.M.S)	Adamts2
-1.79666	6.41304	14.0672	0.000176395	CA1 (Nf.M.S)	Col23a1
0.430827	6.25343	8.96533	0.0027515	CA1 (Nf.M.S)	Sec24a
-0.915692	9.18568	8.48844	0.0035741	CA1 (Nf.M.S)	Gria1
1.01091	3.03691	6.02138	0.0141336	CA1 (Nf.M.S)	Zfp867
-0.59581	4.87734	7.02759	0.00802633	CA1 (Nf.M.S)	Flii
-0.355833	7.44013	4.46861	0.0345231	CA1 (Nf.M.S)	Specc1
0.948967	3.67896	5.97539	0.0145069	CA1 (Nf.M.S)	Lrrc75a
-1.716	4.74386	14.5947	0.000133291	CA1 (Nf.M.S)	Dnah9
-1.84081	5.77714	8.77817	0.00304857	CA1 (Nf.M.S)	Shisa6
0.953549	5.73773	6.796	0.00913622	CA1 (Nf.M.S)	Per1
-1.05148	2.8847	5.75532	0.0164388	CA1 (Nf.M.S)	Aloxe3
-0.959182	3.39091	9.9007	0.00165216	CA1 (Nf.M.S)	Dnah2
-1.99468	3.33291	12.2414	0.000467414	CA1 (Nf.M.S)	Efnb3
0.40916	5.37542	4.76698	0.0290107	CA1 (Nf.M.S)	Eif4a1
0.951048	3.50143	8.10537	0.00441343	CA1 (Nf.M.S)	Ctdnep1
-2.1429	3.17505	15.2721	9.30826e-05	CA1 (Nf.M.S)	6330403K07Rik
1.46787	3.22835	5.89663	0.0151698	CA1 (Nf.M.S)	Slc13a5
-0.63758	5.01462	7.09728	0.00772009	CA1 (Nf.M.S)	Spns2
1.3057	6.79622	6.79363	0.00914838	CA1 (Nf.M.S)	1700016P03Rik
0.614087	3.81032	4.39711	0.0359998	CA1 (Nf.M.S)	Mrm3
0.324319	6.03053	4.3039	0.0380251	CA1 (Nf.M.S)	Nufip2
-0.61025	5.20045	4.42779	0.0353582	CA1 (Nf.M.S)	Sez6
-1.20581	5.30881	4.96567	0.0258553	CA1 (Nf.M.S)	Ksr1
-0.704187	5.8156	5.77387	0.0162662	CA1 (Nf.M.S)	Wsb1
-1.1207	3.63265	8.80151	0.00300982	CA1 (Nf.M.S)	Crlf3
-1.51409	4.87499	21.3029	3.92146e-06	CA1 (Nf.M.S)	Rhbdl3
-0.7503	5.39727	11.1747	0.000829198	CA1 (Nf.M.S)	Gm11417
0.388333	5.13113	4.24756	0.0393068	CA1 (Nf.M.S)	Lig3
0.442473	7.46348	6.19522	0.0128096	CA1 (Nf.M.S)	Ap2b1
1.17992	5.53791	11.3131	0.000769627	CA1 (Nf.M.S)	Dusp14
0.578965	7.46254	7.18781	0.00734006	CA1 (Nf.M.S)	Vmp1
-0.407542	5.99155	4.46932	0.0345088	CA1 (Nf.M.S)	Gdpd1
0.390768	6.31855	5.11785	0.023681	CA1 (Nf.M.S)	Srsf1
0.442721	5.55236	6.29624	0.0120994	CA1 (Nf.M.S)	Utp18
-2.07268	2.76562	9.08359	0.00257913	CA1 (Nf.M.S)	Fam117a
0.560402	4.57503	7.84492	0.00509638	CA1 (Nf.M.S)	Snx11
0.559906	4.90179	4.68461	0.0304339	CA1 (Nf.M.S)	Lasp1
-0.537643	5.51061	6.47751	0.0109248	CA1 (Nf.M.S)	Ezh1
0.724613	5.54258	7.43536	0.00639547	CA1 (Nf.M.S)	Dusp3
-0.798658	3.62227	5.54867	0.0184947	CA1 (Nf.M.S)	Smarcd2
-1.08997	5.2777	7.27474	0.00699309	CA1 (Nf.M.S)	Pitpnc1
-1.04262	6.03555	5.04266	0.0247305	CA1 (Nf.M.S)	Cep112
-1.40074	4.56348	10.3423	0.00130017	CA1 (Nf.M.S)	Rgs9
0.386337	6.20669	5.55395	0.018439	CA1 (Nf.M.S)	Prkar1a
-0.607694	4.96547	4.04009	0.0444316	CA1 (Nf.M.S)	Slc39a11
-0.654475	5.60569	4.07654	0.0434826	CA1 (Nf.M.S)	Sdk2
0.416084	5.4557	5.92949	0.0148896	CA1 (Nf.M.S)	Jpt1
0.402527	5.17841	4.90158	0.0268321	CA1 (Nf.M.S)	Recql5
-0.907024	4.81616	9.36361	0.00221336	CA1 (Nf.M.S)	Srsf2
-0.262096	8.96911	3.94231	0.047086	CA1 (Nf.M.S)	Tnrc6c
-1.56792	2.43111	7.06989	0.007839	CA1 (Nf.M.S)	Tbc1d16
0.712834	3.27497	3.86291	0.0493647	CA1 (Nf.M.S)	A930037H05Rik
-0.351316	5.29337	4.58986	0.0321616	CA1 (Nf.M.S)	Narf
1.2441	2.83192	5.59888	0.017972	CA1 (Nf.M.S)	Fn3krp
-0.376887	8.04133	6.29937	0.0120781	CA1 (Nf.M.S)	Ncoa1
0.938951	3.93082	10.1188	0.00146767	CA1 (Nf.M.S)	Wdcp
0.625785	5.91043	4.88664	0.0270654	CA1 (Nf.M.S)	Rad51ap2
0.310747	6.3707	4.37775	0.0364111	CA1 (Nf.M.S)	Ddx1
1.31936	4.07076	9.42457	0.00214097	CA1 (Nf.M.S)	Trib2
-0.782393	4.9446	4.2796	0.0385724	CA1 (Nf.M.S)	Pdia6
-0.856602	4.08347	9.40987	0.00215821	CA1 (Nf.M.S)	Cys1
-0.426048	5.4938	3.89315	0.0484835	CA1 (Nf.M.S)	Gm9866
-0.841997	3.17355	5.32686	0.0209992	CA1 (Nf.M.S)	Gm20208
-0.300191	9.44983	4.32574	0.0375401	CA1 (Nf.M.S)	Myt1l
0.681881	5.71773	10.1879	0.00141369	CA1 (Nf.M.S)	Sntg2
-0.634154	4.7869	5.7156	0.0168149	CA1 (Nf.M.S)	Ahr
0.633643	6.52314	6.8527	0.00885074	CA1 (Nf.M.S)	Ifrd1
-0.333669	9.00397	5.50375	0.0189757	CA1 (Nf.M.S)	Dock4
0.770154	7.18456	5.44498	0.0196247	CA1 (Nf.M.S)	Stxbp6
-0.438469	6.00278	5.88122	0.0153032	CA1 (Nf.M.S)	3110039M20Rik
0.819623	4.78707	6.95194	0.00837284	CA1 (Nf.M.S)	Coch
1.36911	4.44175	5.38299	0.020334	CA1 (Nf.M.S)	Baz1a
-0.554681	3.80979	4.54887	0.0329404	CA1 (Nf.M.S)	Dmac2l
0.947675	7.37626	8.82407	0.00297283	CA1 (Nf.M.S)	Frmd6
0.779975	7.75603	7.93347	0.00485287	CA1 (Nf.M.S)	Kcnh5
0.988468	2.73769	4.30158	0.0380771	CA1 (Nf.M.S)	4930426I24Rik
-1.30391	6.16715	15.3026	9.15881e-05	CA1 (Nf.M.S)	Galnt16
-2.20091	3.19519	8.66321	0.00324699	CA1 (Nf.M.S)	Dpf3
0.49683	8.10446	4.06188	0.0438616	CA1 (Nf.M.S)	Numb
-0.293944	7.00386	4.13265	0.0420633	CA1 (Nf.M.S)	Bbof1
1.49097	3.38245	14.5988	0.000133	CA1 (Nf.M.S)	Npc2
0.859101	5.75545	6.53289	0.0105897	CA1 (Nf.M.S)	Jdp2
0.871879	2.98641	4.81098	0.0282789	CA1 (Nf.M.S)	Noxred1
-0.463284	6.00707	6.62155	0.0100752	CA1 (Nf.M.S)	Snw1
0.553502	8.23321	7.75701	0.00535044	CA1 (Nf.M.S)	Flrt2
0.883296	3.98215	9.85893	0.0016901	CA1 (Nf.M.S)	Ptpn21
-0.533646	7.00372	5.67192	0.0172386	CA1 (Nf.M.S)	Foxn3
-0.636233	4.01479	5.6334	0.0176214	CA1 (Nf.M.S)	D430019H16Rik
0.52499	4.39494	5.30477	0.0212671	CA1 (Nf.M.S)	Gskip
-1.29241	5.00996	4.25863	0.0390514	CA1 (Nf.M.S)	Bcl11b
1.09318	3.41905	8.13482	0.00434231	CA1 (Nf.M.S)	Hhipl1
-0.365977	7.3027	4.13561	0.04199	CA1 (Nf.M.S)	Mirg
-0.630895	6.32698	3.90235	0.0482187	CA1 (Nf.M.S)	Traf3
1.24451	5.1057	8.44956	0.00365132	CA1 (Nf.M.S)	Inf2
-0.600165	3.88946	4.13868	0.0419137	CA1 (Nf.M.S)	Net1
-2.35981	5.50152	10.7872	0.00102204	CA1 (Nf.M.S)	Adarb2
-0.618496	3.98911	4.86602	0.0273906	CA1 (Nf.M.S)	Gm47802
-0.884528	3.02433	5.83016	0.0157537	CA1 (Nf.M.S)	Zscan12
-0.470453	7.22582	4.73956	0.0294766	CA1 (Nf.M.S)	Ripor2
0.861499	4.00893	6.64581	0.00993894	CA1 (Nf.M.S)	Sox4
0.461539	4.94732	4.55888	0.0327485	CA1 (Nf.M.S)	Dusp22
0.95616	7.23566	12.479	0.000411555	CA1 (Nf.M.S)	Nrn1
-1.26	3.49738	8.0291	0.00460317	CA1 (Nf.M.S)	Txndc5
-1.60786	4.16826	5.51817	0.0188199	CA1 (Nf.M.S)	Rnf182
-0.606675	4.21483	6.53832	0.0105575	CA1 (Nf.M.S)	Kdm1b
0.661234	5.49504	9.06943	0.00259919	CA1 (Nf.M.S)	6720427I07Rik
-0.806909	4.08263	4.87186	0.0272981	CA1 (Nf.M.S)	Gm32834
-0.891107	3.18927	6.94201	0.00841944	CA1 (Nf.M.S)	S1pr3
0.519974	5.57326	7.2361	0.00714519	CA1 (Nf.M.S)	Secisbp2
-0.421033	6.38594	5.71003	0.0168682	CA1 (Nf.M.S)	Sema4d
1.71559	3.1707	9.01236	0.0026816	CA1 (Nf.M.S)	Nfil3
-0.295841	6.94543	4.37226	0.0365286	CA1 (Nf.M.S)	Klhl3
-0.438629	6.09217	4.56348	0.0326607	CA1 (Nf.M.S)	Gkap1
1.49354	5.71571	17.896	2.33315e-05	CA1 (Nf.M.S)	Gm47423
-0.396221	7.89712	8.32712	0.00390575	CA1 (Nf.M.S)	Dapk1
1.07719	3.43145	4.48532	0.0341871	CA1 (Nf.M.S)	Zfp808
0.736062	5.015	7.85068	0.00508015	CA1 (Nf.M.S)	Zfp934
0.892721	3.25621	5.12564	0.0235748	CA1 (Nf.M.S)	Zfp874a
0.643877	4.82327	9.64967	0.00189385	CA1 (Nf.M.S)	Lpcat1
-0.366895	6.45487	6.00024	0.0143039	CA1 (Nf.M.S)	Sdha
1.34367	6.17945	14.5345	0.000137618	CA1 (Nf.M.S)	Pcsk1
0.505024	7.26045	4.08501	0.0432651	CA1 (Nf.M.S)	A830082K12Rik
1.15152	4.71521	4.95206	0.0260596	CA1 (Nf.M.S)	Atp6ap1l
1.50829	4.00296	11.0687	0.000877967	CA1 (Nf.M.S)	A830009L08Rik
1.25692	2.7171	7.77753	0.00529002	CA1 (Nf.M.S)	Dhfr
0.425727	6.12181	4.29684	0.0381833	CA1 (Nf.M.S)	Serinc5
1.09236	8.82422	9.35458	0.00222429	CA1 (Nf.M.S)	Homer1
0.681883	8.20803	10.6914	0.00107637	CA1 (Nf.M.S)	Pde8b
0.835233	6.36006	12.149	0.000491148	CA1 (Nf.M.S)	Hmgcr
-0.925729	6.47314	5.05121	0.0246088	CA1 (Nf.M.S)	Arhgef28
-0.57871	4.20283	4.72487	0.0297294	CA1 (Nf.M.S)	Gm9828
-1.5361	3.05371	4.81961	0.0281376	CA1 (Nf.M.S)	Erbin
-1.43419	3.00521	6.07574	0.0137051	CA1 (Nf.M.S)	Adamts6
0.488665	7.59282	4.9524	0.0260544	CA1 (Nf.M.S)	Zswim6
-0.51509	6.46784	6.5546	0.0104613	CA1 (Nf.M.S)	Parp8
-0.463482	5.46998	5.05168	0.0246021	CA1 (Nf.M.S)	Emb
-0.389335	6.49896	4.93017	0.0263918	CA1 (Nf.M.S)	Pxk
-1.03679	6.44666	5.61707	0.0177863	CA1 (Nf.M.S)	Synpr
-0.693955	6.19093	5.06104	0.0244696	CA1 (Nf.M.S)	Slc4a7
-0.690417	4.93419	9.04178	0.00263879	CA1 (Nf.M.S)	Anxa7
-0.985021	3.67882	7.90656	0.00492557	CA1 (Nf.M.S)	AC163638.2
-0.629505	5.9312	7.82179	0.00516201	CA1 (Nf.M.S)	Zmiz1os1
0.660623	5.3577	5.18329	0.0228052	CA1 (Nf.M.S)	Anxa11
1.14532	3.47101	3.94183	0.0470995	CA1 (Nf.M.S)	Anxa11os
1.55745	3.32211	10.0561	0.00151842	CA1 (Nf.M.S)	Dnah1
-0.558626	4.48222	4.58669	0.0322211	CA1 (Nf.M.S)	Prxl2a
0.350237	6.99337	5.0316	0.024889	CA1 (Nf.M.S)	Gpr137c
0.368375	4.97338	4.12258	0.0423145	CA1 (Nf.M.S)	Ap5m1
0.600156	7.46852	7.26512	0.00703064	CA1 (Nf.M.S)	Slc35f4
1.04282	2.62736	4.08032	0.0433853	CA1 (Nf.M.S)	Lrp10
-0.537892	5.12941	5.18063	0.0228401	CA1 (Nf.M.S)	Carmil3
-0.971129	6.69508	9.95568	0.00160354	CA1 (Nf.M.S)	Cpne6
-1.21902	2.53021	4.10717	0.0427018	CA1 (Nf.M.S)	Lats2
0.545691	7.79257	8.68929	0.00320086	CA1 (Nf.M.S)	Dleu2
0.47152	5.97845	3.98265	0.0459712	CA1 (Nf.M.S)	Extl3
0.419168	6.33045	4.36647	0.0366529	CA1 (Nf.M.S)	Fzd3
1.22113	5.14374	3.93481	0.0472966	CA1 (Nf.M.S)	Adam2
0.534419	5.46143	3.92737	0.0475062	CA1 (Nf.M.S)	Stmn4
0.99725	4.33501	4.26687	0.0388625	CA1 (Nf.M.S)	Nefm
2.54888	3.77082	10.4929	0.00119832	CA1 (Nf.M.S)	Nefl
1.9659	5.1094	14.0221	0.000180673	CA1 (Nf.M.S)	Egr3
0.594119	5.69124	6.50254	0.0107721	CA1 (Nf.M.S)	Bmp1
0.756779	3.28812	4.23687	0.039555	CA1 (Nf.M.S)	Gm49171
-0.585607	6.4973	8.1294	0.00435531	CA1 (Nf.M.S)	Lrch1
0.579861	4.98298	4.30718	0.0379518	CA1 (Nf.M.S)	Gm49003
-0.944667	6.35637	4.36857	0.0366077	CA1 (Nf.M.S)	Pcdh17
1.9973	4.52433	13.1602	0.000285964	CA1 (Nf.M.S)	Klhl1
-1.48448	2.70294	4.18955	0.040674	CA1 (Nf.M.S)	Mzt1
0.478277	5.53441	4.88117	0.0271512	CA1 (Nf.M.S)	Fbxl3
-0.451596	6.00136	5.39978	0.0201393	CA1 (Nf.M.S)	Slain1
0.615814	7.0809	6.92275	0.00851061	CA1 (Nf.M.S)	Ndfip2
1.06352	4.62754	5.84877	0.015588	CA1 (Nf.M.S)	Spry2
0.358868	5.60397	4.9695	0.0257982	CA1 (Nf.M.S)	Ipo5
-0.402546	7.69273	6.04579	0.0139395	CA1 (Nf.M.S)	Dock9
0.899599	4.37017	4.80267	0.0284156	CA1 (Nf.M.S)	AW549877
-1.76967	3.52418	6.66408	0.00983753	CA1 (Nf.M.S)	Slc1a3
0.791188	6.39018	5.91308	0.0150289	CA1 (Nf.M.S)	Dnajc21
-1.00206	4.05289	8.46879	0.00361291	CA1 (Nf.M.S)	Npr3
1.21464	6.937	5.37545	0.020422	CA1 (Nf.M.S)	Cdh6
0.472351	8.67788	7.15631	0.00747007	CA1 (Nf.M.S)	Cdh10
-1.01843	2.91696	4.80503	0.0283768	CA1 (Nf.M.S)	Gm36899
-1.73525	4.13432	4.74008	0.0294678	CA1 (Nf.M.S)	Sema5a
-1.60503	3.15239	5.76386	0.0163591	CA1 (Nf.M.S)	Zfp706
1.19616	6.01253	7.32655	0.00679434	CA1 (Nf.M.S)	Klf10
0.357396	9.79916	3.87047	0.0491428	CA1 (Nf.M.S)	Rims2
1.07555	4.93963	4.75803	0.0291619	CA1 (Nf.M.S)	Kcnv1
1.22944	6.85626	8.76323	0.00307364	CA1 (Nf.M.S)	Enpp2
-0.771813	4.41913	5.70036	0.0169614	CA1 (Nf.M.S)	Deptor
0.738251	4.95562	5.07253	0.0243079	CA1 (Nf.M.S)	Atad2
0.657521	4.30779	6.37641	0.0115647	CA1 (Nf.M.S)	Wdyhv1
1.48443	2.95767	9.30768	0.00228195	CA1 (Nf.M.S)	Fbxo32
1.46415	6.32009	4.74854	0.0293232	CA1 (Nf.M.S)	Arc
-0.652671	7.94398	9.67702	0.00186587	CA1 (Nf.M.S)	Ly6h
0.373111	5.10397	4.22477	0.0398381	CA1 (Nf.M.S)	Puf60
-0.389673	6.00426	6.32916	0.0118769	CA1 (Nf.M.S)	1700109K24Rik
0.489952	6.14861	5.46153	0.0194397	CA1 (Nf.M.S)	Kctd17
-0.668292	4.81203	8.32751	0.00390491	CA1 (Nf.M.S)	Elfn2
1.05044	3.25128	5.58704	0.0180938	CA1 (Nf.M.S)	Chadl
0.729103	3.85397	5.95296	0.0146926	CA1 (Nf.M.S)	Tob2
0.621705	4.25097	3.89099	0.0485457	CA1 (Nf.M.S)	Csdc2
0.327998	6.2243	4.10749	0.0426937	CA1 (Nf.M.S)	Desi1
0.809373	5.34212	4.10107	0.042856	CA1 (Nf.M.S)	Mei1
0.954301	3.8272	6.02316	0.0141193	CA1 (Nf.M.S)	Ccdc134
0.383358	6.34832	4.0529	0.0440956	CA1 (Nf.M.S)	Srebf2
-0.293205	7.83378	4.55564	0.0328105	CA1 (Nf.M.S)	Tcf20
-1.00752	3.98308	7.35794	0.00667672	CA1 (Nf.M.S)	Shisal1
1.08887	5.09144	7.07439	0.00781934	CA1 (Nf.M.S)	Phf21b
-0.303212	7.2638	4.05576	0.0440208	CA1 (Nf.M.S)	Tafa5
1.43988	3.80395	5.74773	0.01651	CA1 (Nf.M.S)	Pim3
-0.7656	4.14183	7.50711	0.0061456	CA1 (Nf.M.S)	Trabd
0.423171	6.34752	7.32501	0.00680017	CA1 (Nf.M.S)	Yaf2
-0.387174	5.61405	4.12354	0.0422904	CA1 (Nf.M.S)	Scaf11
0.920648	4.82088	13.0618	0.00030138	CA1 (Nf.M.S)	Csrnp2
0.43861	6.00983	4.09994	0.0428847	CA1 (Nf.M.S)	Pou6f1
0.810241	3.65787	4.85751	0.027526	CA1 (Nf.M.S)	Dazap2
0.702875	5.41786	11.3165	0.000768209	CA1 (Nf.M.S)	Acvr1b
1.52278	6.75369	19.1328	1.21933e-05	CA1 (Nf.M.S)	Nr4a1
-1.48482	2.78251	8.70026	0.00318164	CA1 (Nf.M.S)	Krt77
-0.998994	3.40575	6.17245	0.0129755	CA1 (Nf.M.S)	Rarg
-0.418967	7.60648	8.02875	0.00460405	CA1 (Nf.M.S)	Adcy9
-0.493972	4.90552	4.55221	0.0328763	CA1 (Nf.M.S)	Gm42477
-0.869209	2.97994	5.47624	0.0192767	CA1 (Nf.M.S)	Nagpa
-2.42153	3.8921	5.9075	0.0150766	CA1 (Nf.M.S)	Gm41414
-0.893928	3.97388	5.83424	0.0157172	CA1 (Nf.M.S)	Gm30371
-0.704696	8.30342	10.034	0.00153681	CA1 (Nf.M.S)	Shisa9
0.86298	2.82907	4.09421	0.0430304	CA1 (Nf.M.S)	Ifitm7
-0.74209	5.18998	7.59191	0.00586309	CA1 (Nf.M.S)	Spag6l
0.46549	6.04978	4.58829	0.0321911	CA1 (Nf.M.S)	Rtn4r
0.77083	4.63136	6.35319	0.011717	CA1 (Nf.M.S)	Psmd2
-0.822582	3.67557	4.349	0.0370307	CA1 (Nf.M.S)	Thpo
-0.751163	6.44987	4.72651	0.0297011	CA1 (Nf.M.S)	Chrd
1.55968	3.67599	8.38653	0.00378013	CA1 (Nf.M.S)	Ephb3
0.791922	5.6666	15.056	0.000104367	CA1 (Nf.M.S)	2510009E07Rik
1.22943	6.06838	8.28015	0.00400808	CA1 (Nf.M.S)	Etv5
-1.37016	7.53094	15.9395	6.5398e-05	CA1 (Nf.M.S)	Dgkg
-0.989727	5.02744	4.86052	0.027478	CA1 (Nf.M.S)	Lpp
0.633506	5.75871	8.23965	0.00409849	CA1 (Nf.M.S)	Tfrc
0.785732	4.22947	4.52316	0.033439	CA1 (Nf.M.S)	Heg1
-0.640823	5.02906	6.22189	0.012618	CA1 (Nf.M.S)	Adcy5
0.912286	3.60199	7.38001	0.00659526	CA1 (Nf.M.S)	Pdia5
0.311849	5.71554	3.88818	0.0486271	CA1 (Nf.M.S)	Lrrc58
-0.487046	5.81883	4.79275	0.0285798	CA1 (Nf.M.S)	Igsf11
-1.66291	6.28652	7.75553	0.00535484	CA1 (Nf.M.S)	Zbtb20
0.606674	5.47777	5.03673	0.0248154	CA1 (Nf.M.S)	Boc
1.23315	5.02133	8.87014	0.00289872	CA1 (Nf.M.S)	Plcxd2
1.56314	7.2307	7.47474	0.00625704	CA1 (Nf.M.S)	Nectin3
0.508894	6.46577	10.6239	0.00111635	CA1 (Nf.M.S)	Cd47
1.83688	5.16032	13.7731	0.00020627	CA1 (Nf.M.S)	Abi3bp
0.633788	4.77673	4.67244	0.0306504	CA1 (Nf.M.S)	St3gal6
-0.71399	7.7638	4.65362	0.0309882	CA1 (Nf.M.S)	Epha3
-0.72245	3.02018	4.18284	0.0408353	CA1 (Nf.M.S)	Rbm11
0.377462	6.12309	3.93262	0.0473582	CA1 (Nf.M.S)	Cxadr
-1.79969	2.18063	6.56246	0.0104152	CA1 (Nf.M.S)	Bach1
-0.523645	7.94461	7.63663	0.00571947	CA1 (Nf.M.S)	Tiam1
0.89411	5.88446	7.4178	0.00645818	CA1 (Nf.M.S)	Hunk
0.694733	4.66163	5.77747	0.0162329	CA1 (Nf.M.S)	Gm41505
-0.614129	8.19537	6.83371	0.00894533	CA1 (Nf.M.S)	Zdhhc14
-0.542988	4.9328	4.9798	0.025645	CA1 (Nf.M.S)	Gtf2h5
-1.43373	5.57505	5.12306	0.0236099	CA1 (Nf.M.S)	Gm1604a
-0.879966	4.50685	8.33148	0.00389639	CA1 (Nf.M.S)	Gm16168
-0.313324	6.65198	4.29332	0.0382625	CA1 (Nf.M.S)	Agpat4
-1.02798	3.0304	4.15979	0.0413944	CA1 (Nf.M.S)	Slc22a3
0.527562	4.61347	3.88058	0.0488477	CA1 (Nf.M.S)	Tbp
0.527416	4.91387	6.86388	0.00879554	CA1 (Nf.M.S)	Zfp942
0.862218	3.15005	5.96673	0.0145783	CA1 (Nf.M.S)	Zfp946
0.701087	4.47276	6.50526	0.0107556	CA1 (Nf.M.S)	Zfp945
0.358097	5.83539	4.25474	0.0391409	CA1 (Nf.M.S)	Zfp40
-0.776271	3.35853	4.28914	0.0383565	CA1 (Nf.M.S)	Abca17
-0.554729	5.2832	7.82551	0.00515138	CA1 (Nf.M.S)	Caskin1
2.03184	4.23856	7.79913	0.00522714	CA1 (Nf.M.S)	Dusp1
-0.890494	3.27821	5.02811	0.0249391	CA1 (Nf.M.S)	Kifc5b
0.79227	2.86657	4.21471	0.0400748	CA1 (Nf.M.S)	Bak1
0.406666	6.02023	6.28232	0.0121948	CA1 (Nf.M.S)	Nudt3
0.463517	4.70629	4.35268	0.0369507	CA1 (Nf.M.S)	Slc26a8
-0.711427	4.49358	4.32615	0.0375311	CA1 (Nf.M.S)	Mdga1
-1.49849	4.49344	13.1296	0.000290668	CA1 (Nf.M.S)	Pde9a
-1.40949	2.92861	7.80009	0.00522436	CA1 (Nf.M.S)	Gm50138
-1.14827	3.35083	14.4426	0.000144498	CA1 (Nf.M.S)	Kifc1
-1.04711	3.2146	4.95772	0.0259745	CA1 (Nf.M.S)	Pfdn6
-0.704254	4.70791	6.19463	0.0128139	CA1 (Nf.M.S)	Atat1
1.51648	3.08016	4.77332	0.0289041	CA1 (Nf.M.S)	Rnf39
0.464528	6.98637	7.84367	0.00509991	CA1 (Nf.M.S)	Cd2ap
1.2592	7.14179	8.41825	0.00371472	CA1 (Nf.M.S)	Rcan2
0.787399	3.18059	4.66869	0.0307173	CA1 (Nf.M.S)	Rrp36
-0.59434	7.55667	7.43108	0.0064107	CA1 (Nf.M.S)	Lrfn2
-0.867208	3.39334	3.89325	0.0484806	CA1 (Nf.M.S)	Kat2b
-1.4204	5.80539	7.45241	0.00633517	CA1 (Nf.M.S)	Cntnap5c
1.09747	2.81016	5.87663	0.0153431	CA1 (Nf.M.S)	Gm49932
0.529099	7.04561	5.60343	0.0179253	CA1 (Nf.M.S)	Mtcl1
-1.97171	2.3213	13.7224	0.000211913	CA1 (Nf.M.S)	A930029G22Rik
0.354993	5.66351	4.14804	0.0416826	CA1 (Nf.M.S)	Myl12b
-1.19447	4.20575	10.2326	0.00137983	CA1 (Nf.M.S)	Ehd3
-0.81208	6.86908	7.5983	0.00584235	CA1 (Nf.M.S)	Crim1
-0.519532	9.41867	4.71177	0.0299567	CA1 (Nf.M.S)	Slc8a1
0.436066	6.0988	6.56797	0.010383	CA1 (Nf.M.S)	Ppm1b
0.613071	4.66862	4.25844	0.0390558	CA1 (Nf.M.S)	Kcnk12
-0.618118	5.18123	5.0353	0.0248358	CA1 (Nf.M.S)	Gm10125
-1.30582	4.58672	8.04838	0.00455445	CA1 (Nf.M.S)	Arhgap12
1.04661	6.72263	10.6161	0.00112104	CA1 (Nf.M.S)	Mkx
-0.959254	3.37419	5.68601	0.0171007	CA1 (Nf.M.S)	Ankrd29
-0.782766	5.20376	4.90896	0.0267178	CA1 (Nf.M.S)	Ttc39c
0.396584	7.87695	5.36755	0.0205148	CA1 (Nf.M.S)	Osbpl1a
-1.80704	5.75167	10.6076	0.00112626	CA1 (Nf.M.S)	Chst9
1.06761	5.25198	9.30973	0.00227941	CA1 (Nf.M.S)	Syt4
1.57306	4.38297	13.7889	0.000204538	CA1 (Nf.M.S)	Gm26658
0.936634	2.85635	4.77444	0.0288852	CA1 (Nf.M.S)	Gm26533
1.82278	5.4948	5.98975	0.0143893	CA1 (Nf.M.S)	Egr1
-0.627602	3.47376	4.39627	0.0360177	CA1 (Nf.M.S)	Gm50163
1.03943	3.37526	8.40421	0.00374353	CA1 (Nf.M.S)	Gm5820
-0.929888	3.69345	8.78062	0.00304448	CA1 (Nf.M.S)	A330093E20Rik
0.291353	6.95521	4.63463	0.0313329	CA1 (Nf.M.S)	Commd10
0.639271	4.27326	5.16207	0.0230854	CA1 (Nf.M.S)	Dtwd2
0.882468	8.8639	9.35263	0.00222665	CA1 (Nf.M.S)	Prr16
-0.957498	5.97101	4.96511	0.0258637	CA1 (Nf.M.S)	Zfp608
0.916363	4.29703	12.218	0.000473318	CA1 (Nf.M.S)	Tcof1
-0.882426	5.89419	11.6487	0.000642473	CA1 (Nf.M.S)	Slc6a7
-0.47833	6.1547	6.47385	0.0109473	CA1 (Nf.M.S)	Ppargc1b
-1.1083	3.24119	5.88528	0.015268	CA1 (Nf.M.S)	1500015A07Rik
1.3037	4.59387	6.54429	0.0105221	CA1 (Nf.M.S)	Afap1l1
0.5454	4.92281	6.05266	0.0138854	CA1 (Nf.M.S)	Malt1
0.610859	5.99897	4.85935	0.0274967	CA1 (Nf.M.S)	Ccbe1
-0.570607	10.1759	4.75148	0.029273	CA1 (Nf.M.S)	Tcf4
0.44493	5.15705	4.55881	0.0327498	CA1 (Nf.M.S)	BC031181
1.59379	2.79482	3.91944	0.0477307	CA1 (Nf.M.S)	Cbln2
0.662163	3.52311	4.16882	0.0411744	CA1 (Nf.M.S)	Rce1
-1.27418	3.00059	4.75458	0.0292204	CA1 (Nf.M.S)	Cnih2
-1.54211	3.14862	6.845	0.00888895	CA1 (Nf.M.S)	Drap1
-0.339002	6.31465	4.12629	0.0422218	CA1 (Nf.M.S)	Snx32
-1.54484	2.38992	6.09182	0.0135809	CA1 (Nf.M.S)	Gm42067
-0.577977	4.28627	4.7397	0.0294743	CA1 (Nf.M.S)	Snx15
1.16466	2.90731	7.80669	0.00520531	CA1 (Nf.M.S)	Ccdc86
-0.775777	6.40581	7.5434	0.00602302	CA1 (Nf.M.S)	Pcsk5
-0.436524	6.76468	5.31714	0.0211167	CA1 (Nf.M.S)	Slc1a1
-0.806154	3.98042	7.43548	0.00639503	CA1 (Nf.M.S)	Ermp1
0.503045	6.19182	7.24008	0.00712937	CA1 (Nf.M.S)	Pank1
1.00972	3.00226	5.74236	0.0165606	CA1 (Nf.M.S)	A830019P07Rik
0.303316	6.79193	4.58291	0.0322923	CA1 (Nf.M.S)	Tnks2
0.393223	8.42089	5.70464	0.0169201	CA1 (Nf.M.S)	Cpeb3
-1.58039	3.45439	8.42448	0.00370202	CA1 (Nf.M.S)	Plce1
-1.55598	2.6331	10.0092	0.00155761	CA1 (Nf.M.S)	Pdlim1
-0.667923	8.22585	5.85834	0.0155035	CA1 (Nf.M.S)	Sorbs1
0.468544	6.01098	8.87908	0.00288457	CA1 (Nf.M.S)	Tm9sf3
-1.40351	6.47565	13.5258	0.000235307	CA1 (Nf.M.S)	Slit1
0.589582	5.25366	5.17112	0.0229654	CA1 (Nf.M.S)	Exosc1
-0.840586	6.51446	9.83494	0.00171228	CA1 (Nf.M.S)	Crtac1
0.347531	5.52407	4.15453	0.0415234	CA1 (Nf.M.S)	Actr1a
0.89976	3.34531	7.093	0.00773855	CA1 (Nf.M.S)	Gm30541
1.72897	3.3354	7.11529	0.00764292	CA1 (Nf.M.S)	Dusp5
0.791172	4.08324	7.01724	0.00807284	CA1 (Nf.M.S)	Dclre1a
0.856149	5.46206	13.2654	0.000270348	CA1 (Nf.M.S)	Adrb1
0.706289	3.62976	4.30992	0.0378906	CA1 (Nf.M.S)	Gm50100
-1.32056	2.92171	5.48215	0.0192116	CA1 (Nf.M.S)	Gfra1
0.360784	7.36596	5.98486	0.0144292	CA1 (Nf.M.S)	Zfp950
-2.13599	2.37067	7.07265	0.00782694	CA1 (Nf.M.S)	Pcsk1n
-1.18748	2.63181	4.75044	0.0292907	CA1 (Nf.M.S)	Suv39h1
-1.75953	2.02055	4.15472	0.0415186	CA1 (Nf.M.S)	Xk
0.626823	5.32143	7.83335	0.00512909	CA1 (Nf.M.S)	Wdr44
-0.811767	3.29799	6.65528	0.00988626	CA1 (Nf.M.S)	Zfp449
-0.640394	4.67563	5.76125	0.0163834	CA1 (Nf.M.S)	Gm16189
0.753326	3.4236	5.16994	0.022981	CA1 (Nf.M.S)	Abcd1
2.03895	3.70357	4.67114	0.0306736	CA1 (Nf.M.S)	Tmem47
-0.417974	5.92402	4.6412	0.0312131	CA1 (Nf.M.S)	Maged1
0.379395	7.78364	4.89246	0.0269743	CA1 (Nf.M.S)	Arhgef9
-0.436284	6.32343	4.36871	0.0366047	CA1 (Nf.M.S)	Eda
-0.511554	4.96099	3.9821	0.0459863	CA1 (Nf.M.S)	Snx12
-0.50399	6.16149	4.50518	0.0337923	CA1 (Nf.M.S)	Nhsl2
-0.645843	3.11131	4.00302	0.0454189	CA1 (Nf.M.S)	Rps6ka6
0.349513	6.73086	6.7114	0.00957984	CA1 (Nf.M.S)	Chm
0.944218	3.70614	6.06638	0.0137779	CA1 (Nf.M.S)	Klhl4
0.702183	3.85773	6.96634	0.0083057	CA1 (Nf.M.S)	Nap1l3
0.957745	3.55943	4.82929	0.0279802	CA1 (Nf.M.S)	Cldn34c1
0.516882	5.85373	3.99403	0.0456616	CA1 (Nf.M.S)	Drp2
-0.588496	4.82788	4.0189	0.0449931	CA1 (Nf.M.S)	Bex3
0.717744	5.95433	16.0086	6.30568e-05	CA1 (Nf.M.S)	Acsl4
-1.23215	4.23151	10.5424	0.00116668	CA1 (Nf.M.S)	Shroom2
0.563581	5.89938	7.84906	0.0050847	CA1 (Nf.M.S)	Ptchd1
0.437794	10.131	5.3881	0.0202745	CA1 (Nf.M.S)	Cnksr2
0.425116	5.48869	5.39942	0.0201434	CA1 (Nf.M.S)	Bclaf3
1.16603	2.64197	6.09872	0.013528	CA1 (Nf.M.S)	Rs1
-2.11882	4.65303	17.1076	3.53211e-05	CA1 (Nf.M.S)	Nhs
0.338508	5.78353	4.77582	0.0288622	CA1 (Nf.M.S)	Rbbp7
-0.828662	3.28721	4.31569	0.0377624	CA1 (Nf.M.S)	Hccs
0.874997	3.49706	5.11493	0.0237209	CA1 (Nf.M.S)	CAAA01118383.1

## Sheet: All DEGs
logFC	logCPM	LR	PValue	Lineage	gene
0.51506	5.49432	6.68768	0.00970815	Dentate gyrus neurons	Sgk3
0.931447	3.50448	5.38227	0.0203424	Dentate gyrus neurons	Gm28153
-0.592993	4.82135	5.96224	0.0146155	Dentate gyrus neurons	Paqr8
0.905459	4.98142	8.71683	0.00315286	Dentate gyrus neurons	Col19a1
-0.20639	9.2088	4.65748	0.0309186	Dentate gyrus neurons	Khdrbs2
-0.788823	4.01982	4.39157	0.036117	Dentate gyrus neurons	Slc9a2
-0.323027	6.5677	5.88692	0.0152538	Dentate gyrus neurons	Gpr45
0.50377	5.66678	7.58582	0.00588292	Dentate gyrus neurons	Fhl2
0.36739	6.14436	5.95216	0.0146993	Dentate gyrus neurons	Slc39a10
0.643792	3.90381	3.84696	0.0498362	Dentate gyrus neurons	9330175M20Rik
0.818302	4.87955	8.90418	0.00284518	Dentate gyrus neurons	Myo1b
0.532626	8.33203	14.5469	0.000136711	Dentate gyrus neurons	Hecw2
0.557294	5.50294	6.15874	0.0130765	Dentate gyrus neurons	9130024F11Rik
0.800859	5.44717	16.63	4.54266e-05	Dentate gyrus neurons	Spats2l
0.683132	4.71676	7.26902	0.00701542	Dentate gyrus neurons	Nif3l1
0.281973	7.86957	6.74646	0.00939341	Dentate gyrus neurons	Abi2
0.319579	6.33439	3.99998	0.0455009	Dentate gyrus neurons	Ino80d
-0.607897	4.52994	4.79738	0.028503	Dentate gyrus neurons	Gm20342
-0.294161	6.45518	4.41349	0.0356559	Dentate gyrus neurons	Creb1
-0.839728	6.62945	6.8743	0.00874439	Dentate gyrus neurons	Vwc2l
-0.901555	3.51061	4.32525	0.0375508	Dentate gyrus neurons	Fn1
-0.54083	4.53859	3.91629	0.0478202	Dentate gyrus neurons	Aamp
0.514747	5.30813	6.60684	0.0101588	Dentate gyrus neurons	Atg9a
0.490038	7.28635	9.32249	0.00226358	Dentate gyrus neurons	Nyap2
-0.449721	6.11879	6.40876	0.0113559	Dentate gyrus neurons	Dner
0.421344	5.68105	4.73242	0.0295992	Dentate gyrus neurons	B230216N24Rik
0.867118	3.38052	4.03663	0.0445226	Dentate gyrus neurons	Tnfrsf11a
0.626175	4.86775	7.09708	0.00772096	Dentate gyrus neurons	Bcl2
0.762453	4.92156	8.84062	0.00294599	Dentate gyrus neurons	Cdh7
0.429431	9.92954	13.0027	0.000311036	Dentate gyrus neurons	R3hdm1
-0.482452	5.66011	6.31562	0.0119679	Dentate gyrus neurons	Dars
0.661332	3.93337	4.17934	0.0409197	Dentate gyrus neurons	Dyrk3
-0.361218	5.51491	3.96957	0.0463295	Dentate gyrus neurons	Nucks1
0.617962	4.73215	5.99154	0.0143746	Dentate gyrus neurons	Adipor1
0.274689	8.52065	7.18719	0.0073426	Dentate gyrus neurons	Kcnt2
-0.50515	4.9155	5.05635	0.0245358	Dentate gyrus neurons	Uchl5
0.916571	8.80285	28.404	9.84615e-08	Dentate gyrus neurons	Brinp3
0.704391	4.44974	6.84901	0.00886905	Dentate gyrus neurons	Gm15584
-0.307186	7.36765	6.16253	0.0130485	Dentate gyrus neurons	Xpr1
-0.326332	7.29851	7.57306	0.00592473	Dentate gyrus neurons	Ralgps2
-0.284739	9.12235	8.5498	0.00345561	Dentate gyrus neurons	Tnr
0.426021	5.23423	4.55671	0.0327901	Dentate gyrus neurons	Adcy10
-0.465675	6.07281	7.56459	0.00595263	Dentate gyrus neurons	Igsf8
0.351005	6.15867	4.92394	0.0264871	Dentate gyrus neurons	Kcnj9
-1.75688	3.84262	8.92349	0.00281526	Dentate gyrus neurons	Zbtb18
-0.440327	5.3002	4.23786	0.039532	Dentate gyrus neurons	Brox
0.76908	3.97635	5.94264	0.0147788	Dentate gyrus neurons	Marc2
0.422956	5.24245	4.99039	0.0254885	Dentate gyrus neurons	Gm38251
-0.355049	7.00654	5.91328	0.0150272	Dentate gyrus neurons	Prox1
-0.449993	5.42035	5.02795	0.0249414	Dentate gyrus neurons	Tatdn3
0.382419	7.55555	6.6024	0.0101842	Dentate gyrus neurons	Kcnh1
0.295608	6.55893	5.24685	0.0219866	Dentate gyrus neurons	Cd46
-0.25866	8.6182	5.59376	0.0180246	Dentate gyrus neurons	Camk1d
-0.722315	3.79407	4.51624	0.0335746	Dentate gyrus neurons	Usp6nl
-0.330172	6.02214	4.09834	0.0429252	Dentate gyrus neurons	Atp5c1
-0.290232	9.9626	6.18691	0.0128699	Dentate gyrus neurons	Cacnb2
-0.488158	7.11129	10.352	0.00129334	Dentate gyrus neurons	Gm13269
-0.333448	9.35462	13.4614	0.000243524	Dentate gyrus neurons	Nebl
0.804152	4.30533	7.45536	0.00632477	Dentate gyrus neurons	Asb6
-0.23255	7.68229	4.73221	0.0296028	Dentate gyrus neurons	Fnbp1
0.332501	6.03931	3.96951	0.0463312	Dentate gyrus neurons	Nup214
0.395351	6.07552	6.87393	0.00874621	Dentate gyrus neurons	Cdk9
0.48376	7.44757	6.97747	0.0082542	Dentate gyrus neurons	Garnl3
-0.38173	6.38134	8.09299	0.00444368	Dentate gyrus neurons	Mvb12b
-0.257564	7.0352	4.8381	0.0278376	Dentate gyrus neurons	Nr6a1
0.227676	7.91615	5.77346	0.01627	Dentate gyrus neurons	Scai
0.51159	5.5276	8.13995	0.00433004	Dentate gyrus neurons	Ppp6c
0.276507	7.90674	6.33195	0.0118582	Dentate gyrus neurons	Gtdc1
0.211258	8.9357	4.47751	0.0343438	Dentate gyrus neurons	Cacnb4
-0.328897	8.21279	8.02229	0.0046205	Dentate gyrus neurons	Tanc1
1.04732	3.31659	6.25695	0.0123707	Dentate gyrus neurons	Fap
0.246323	9.88022	4.04987	0.0441746	Dentate gyrus neurons	Kcnh7
1.39856	3.30683	5.53696	0.0186189	Dentate gyrus neurons	Gm13601
-0.562627	4.74896	4.25904	0.0390419	Dentate gyrus neurons	Gad1
-0.772191	3.75308	4.53236	0.0332597	Dentate gyrus neurons	Rapgef4os2
-0.788641	4.92761	3.90547	0.0481293	Dentate gyrus neurons	Pde11a
0.794726	5.34531	11.997	0.00053285	Dentate gyrus neurons	Itgav
1.08953	3.75337	8.7278	0.00313395	Dentate gyrus neurons	Gm13684
0.302464	6.44345	4.66946	0.0307035	Dentate gyrus neurons	Cry2
-0.454799	6.18471	6.61819	0.0100942	Dentate gyrus neurons	Tspan18
1.29948	3.85338	10.4261	0.00124246	Dentate gyrus neurons	Pamr1
0.3572	7.71762	4.58641	0.0322264	Dentate gyrus neurons	Slc1a2
-0.282293	6.93714	4.73251	0.0295977	Dentate gyrus neurons	Immp1l
0.440961	5.85027	4.76743	0.0290031	Dentate gyrus neurons	Bdnf
-1.28494	3.91556	6.84959	0.00886614	Dentate gyrus neurons	Emc4
-0.338695	9.17426	10.0608	0.00151461	Dentate gyrus neurons	Ryr3
0.525141	6.95861	12.4444	0.000419239	Dentate gyrus neurons	Spred1
-0.834661	3.58796	5.79624	0.0160605	Dentate gyrus neurons	Nusap1
0.400372	5.5949	5.14119	0.0233646	Dentate gyrus neurons	Pla2g4e
0.536156	5.0792	4.02074	0.0449439	Dentate gyrus neurons	Galk2
-0.422676	5.23421	4.79925	0.0284722	Dentate gyrus neurons	Ebf4
0.45031	4.68466	3.96841	0.0463616	Dentate gyrus neurons	Vps16
-0.830426	5.14515	7.45902	0.00631192	Dentate gyrus neurons	Prnp
0.625922	5.80259	7.13001	0.00758045	Dentate gyrus neurons	Plcb4
0.338234	8.37233	4.25771	0.0390726	Dentate gyrus neurons	Pak7
0.294194	9.72766	10.4052	0.00125661	Dentate gyrus neurons	Pcsk2
0.553904	4.44585	4.39738	0.0359942	Dentate gyrus neurons	Pcsk2os2
0.886313	3.61769	5.42837	0.0198122	Dentate gyrus neurons	Ovol2
0.311622	6.77686	4.46958	0.0345034	Dentate gyrus neurons	Syndig1
-0.417064	6.3509	9.08333	0.00257949	Dentate gyrus neurons	Pygb
1.08267	2.98141	5.62013	0.0177553	Dentate gyrus neurons	Plagl2
0.338016	5.64	3.9119	0.0479454	Dentate gyrus neurons	Kif3b
-0.722882	4.17665	5.75514	0.0164405	Dentate gyrus neurons	Blcap
-0.708684	6.74783	11.9273	0.000553161	Dentate gyrus neurons	Nnat
-0.45457	5.0853	4.47958	0.0343021	Dentate gyrus neurons	Rprd1b
-0.943586	3.61176	6.61457	0.0101148	Dentate gyrus neurons	Zswim1
0.30698	7.07472	5.60053	0.017955	Dentate gyrus neurons	Kcnb1
0.421596	5.75245	5.62228	0.0177335	Dentate gyrus neurons	B4galt5
-0.645829	9.16061	8.02998	0.00460093	Dentate gyrus neurons	Tshz2
-0.516832	4.56486	3.88315	0.048773	Dentate gyrus neurons	Gm14443
0.95798	3.44218	5.13414	0.0234596	Dentate gyrus neurons	Ogfr
0.561228	4.81641	5.45515	0.0195107	Dentate gyrus neurons	Snx16
-1.26984	3.56402	7.55753	0.00597598	Dentate gyrus neurons	Car2
0.702186	5.38264	9.7701	0.00177373	Dentate gyrus neurons	Mir124-2hg
-0.294704	7.55374	5.06525	0.0244101	Dentate gyrus neurons	Cyp7b1
0.503317	5.44574	6.55069	0.0104843	Dentate gyrus neurons	Skil
0.458373	5.35793	6.05778	0.0138451	Dentate gyrus neurons	Actl6a
-0.62182	5.78357	8.96135	0.00275751	Dentate gyrus neurons	Sox2ot
0.271815	8.00804	6.40215	0.0113982	Dentate gyrus neurons	Maml3
-0.397004	7.59491	10.5562	0.00115798	Dentate gyrus neurons	Trpc4
0.439935	5.47684	5.13212	0.0234871	Dentate gyrus neurons	Rap2b
-0.905939	4.12647	4.76192	0.0290961	Dentate gyrus neurons	Plch1
-0.517323	5.09705	5.32437	0.0210293	Dentate gyrus neurons	Slc33a1
-0.346307	7.22633	6.03379	0.0140346	Dentate gyrus neurons	A330015K06Rik
0.244967	7.92391	4.0389	0.0444629	Dentate gyrus neurons	Ppm1l
-0.362192	6.06526	5.25599	0.0218714	Dentate gyrus neurons	Fstl5
-0.301492	6.90312	4.84558	0.027717	Dentate gyrus neurons	Dclk2
-0.523916	5.56898	7.2669	0.00702369	Dentate gyrus neurons	Kcnn3
0.289398	6.59695	4.62181	0.0315679	Dentate gyrus neurons	Tpm3
-0.702989	4.35699	4.42484	0.0354195	Dentate gyrus neurons	Them4
-0.685344	3.87623	4.16129	0.041358	Dentate gyrus neurons	Sema6c
0.27773	6.59429	4.15656	0.0414737	Dentate gyrus neurons	Rprd2
-0.431462	5.12306	5.14465	0.0233182	Dentate gyrus neurons	Mrps21
0.424599	6.17041	8.25733	0.00405878	Dentate gyrus neurons	Otud7b
0.358994	7.15284	4.30159	0.0380769	Dentate gyrus neurons	Atp1a1
-0.289101	8.19611	6.40502	0.0113798	Dentate gyrus neurons	Kcnd3
0.430894	5.85169	4.35197	0.0369662	Dentate gyrus neurons	Inka2
0.630192	3.98144	3.97268	0.0462441	Dentate gyrus neurons	Rbm15
-0.461164	5.53885	4.32811	0.0374878	Dentate gyrus neurons	Ampd2
0.66891	4.01131	5.38567	0.0203028	Dentate gyrus neurons	Gpsm2
-0.288477	8.11821	5.00231	0.0253135	Dentate gyrus neurons	Dpyd
0.446182	7.14084	6.50427	0.0107616	Dentate gyrus neurons	Fnbp1l
-1.19138	3.29144	9.41258	0.00215501	Dentate gyrus neurons	Synpo2
0.399473	6.74302	4.7343	0.0295668	Dentate gyrus neurons	Camk2d
0.497583	5.26084	5.96956	0.0145549	Dentate gyrus neurons	Ostc
0.4729	4.97077	4.33823	0.0372656	Dentate gyrus neurons	Ppa2
0.862164	3.83381	4.59839	0.032002	Dentate gyrus neurons	Gm30648
0.261169	7.362	5.04745	0.0246622	Dentate gyrus neurons	Hs2st1
0.464259	5.12686	5.67239	0.0172339	Dentate gyrus neurons	Znhit6
0.336474	6.74269	6.0078	0.0142428	Dentate gyrus neurons	Prkacb
-0.489375	5.00789	4.83588	0.0278735	Dentate gyrus neurons	Gm5149
-0.221785	8.89175	4.92928	0.0264052	Dentate gyrus neurons	Ak5
-0.369434	9.18535	10.2102	0.00139669	Dentate gyrus neurons	St6galnac5
-0.863502	3.84431	6.26687	0.0123016	Dentate gyrus neurons	Acadm
-0.243386	8.01041	3.94116	0.0471182	Dentate gyrus neurons	Slc44a5
0.649357	3.94564	4.67588	0.030589	Dentate gyrus neurons	Erich3
-0.937624	3.31353	6.22427	0.0126011	Dentate gyrus neurons	Fpgt
1.02509	4.52125	12.5981	0.000386134	Dentate gyrus neurons	Wls
0.943029	5.14344	11.8784	0.000567876	Dentate gyrus neurons	Pdp1
0.311023	6.48033	3.85985	0.0494546	Dentate gyrus neurons	Necab1
0.999257	3.36992	5.49455	0.0190758	Dentate gyrus neurons	Gm11844
-0.293417	7.1457	4.81206	0.0282612	Dentate gyrus neurons	Klhl32
-0.227163	6.95234	4.00247	0.0454336	Dentate gyrus neurons	Mdn1
-0.456768	5.14598	4.28734	0.0383971	Dentate gyrus neurons	Akirin2
-0.296574	6.44222	4.10054	0.0428696	Dentate gyrus neurons	Orc3
1.32966	3.2371	9.25845	0.00234411	Dentate gyrus neurons	Gm12371
0.68514	4.00791	4.56292	0.0326714	Dentate gyrus neurons	Topors
0.473171	4.69418	4.13194	0.0420811	Dentate gyrus neurons	Smu1
0.993791	3.35272	6.34688	0.0117588	Dentate gyrus neurons	1110017D15Rik
0.24441	7.7576	5.08859	0.0240837	Dentate gyrus neurons	Phf24
-0.401521	5.22072	3.87054	0.0491408	Dentate gyrus neurons	Invs
0.32761	5.99174	3.98443	0.0459226	Dentate gyrus neurons	Ctnnal1
-0.251619	8.46856	4.51105	0.0336766	Dentate gyrus neurons	Pakap
0.458349	5.59422	5.45154	0.0195511	Dentate gyrus neurons	Frmd3
0.252386	12.3463	4.91587	0.0266111	Dentate gyrus neurons	Ptprd
0.601029	5.70205	11.8425	0.000578929	Dentate gyrus neurons	Ttc39b
-0.241483	9.87572	6.29987	0.0120747	Dentate gyrus neurons	Slc24a2
-0.188167	7.89919	3.93679	0.0472407	Dentate gyrus neurons	Focad
-0.332246	7.07489	5.29728	0.0213587	Dentate gyrus neurons	Ror1
-0.343588	6.48415	4.04485	0.0443063	Dentate gyrus neurons	Raver2
0.385028	5.47746	4.22853	0.0397499	Dentate gyrus neurons	Slc35d1
-0.187681	11.4043	5.12068	0.0236424	Dentate gyrus neurons	Dab1
0.937894	3.57339	4.6162	0.0316714	Dentate gyrus neurons	Rab3b
0.560459	4.71612	4.11847	0.0424174	Dentate gyrus neurons	Lurap1
-0.487403	5.88225	6.42067	0.0112799	Dentate gyrus neurons	Rnf220
-0.773652	3.61985	4.11813	0.042426	Dentate gyrus neurons	Elovl1
-0.271515	7.52999	6.27084	0.0122741	Dentate gyrus neurons	Scmh1
0.949488	4.31879	6.20961	0.0127059	Dentate gyrus neurons	Rims3
0.282626	6.64431	5.13061	0.0235075	Dentate gyrus neurons	Cap1
-0.633273	4.38427	5.67921	0.0171671	Dentate gyrus neurons	Gm12905
0.813304	4.0517	6.99258	0.00818484	Dentate gyrus neurons	9930104L06Rik
0.836232	3.77513	4.82973	0.0279729	Dentate gyrus neurons	Eif3i
-0.897128	3.46119	4.05208	0.044117	Dentate gyrus neurons	Phactr4
0.319636	6.05145	4.81045	0.0282877	Dentate gyrus neurons	Eya3
-0.427886	6.4672	8.93104	0.00280365	Dentate gyrus neurons	Ephb2
0.702002	4.24485	5.53126	0.0186796	Dentate gyrus neurons	Otud3
0.595042	5.26328	7.68805	0.00555878	Dentate gyrus neurons	Sdhb
0.597694	4.42653	4.77692	0.0288436	Dentate gyrus neurons	Kazn
-0.492071	4.69132	4.49145	0.0340648	Dentate gyrus neurons	Eno1
-0.361991	5.64524	4.51105	0.0336765	Dentate gyrus neurons	Acot7
-0.390136	6.56558	7.55634	0.00597992	Dentate gyrus neurons	Kcnab2
0.494978	5.16461	4.9718	0.0257638	Dentate gyrus neurons	Gabrd
0.793078	4.21762	5.48526	0.0191775	Dentate gyrus neurons	Tmem240
-0.22466	6.96395	3.84489	0.0498979	Dentate gyrus neurons	Fam133b
0.950702	7.86058	33.9589	5.62887e-09	Dentate gyrus neurons	Grm3
0.823408	4.89899	5.61712	0.0177858	Dentate gyrus neurons	Sema3a
0.203729	8.12465	4.13565	0.041989	Dentate gyrus neurons	Srpk2
-0.290677	7.11656	6.57451	0.0103449	Dentate gyrus neurons	Klhl7
0.35781	5.48074	3.86357	0.0493451	Dentate gyrus neurons	Fastk
-0.437989	8.51998	15.7201	7.34398e-05	Dentate gyrus neurons	Prkag2
0.388363	6.66576	6.85357	0.00884644	Dentate gyrus neurons	Preb
0.892969	3.9093	6.53543	0.0105747	Dentate gyrus neurons	Supt7l
0.947479	3.87065	6.71687	0.0095505	Dentate gyrus neurons	Fosl2
-0.285395	6.97038	4.10954	0.0426419	Dentate gyrus neurons	Sorcs2
-1.10281	3.49396	4.13712	0.0419524	Dentate gyrus neurons	Wfs1
-0.348443	6.08095	4.5203	0.0334949	Dentate gyrus neurons	Jakmip1
-0.329349	6.36593	5.37266	0.0204548	Dentate gyrus neurons	Stx18
-0.268894	8.10892	5.02422	0.0249952	Dentate gyrus neurons	Ldb2
0.377273	5.79384	4.61555	0.0316833	Dentate gyrus neurons	Ccdc149
0.712195	4.27711	4.17963	0.0409126	Dentate gyrus neurons	Lgi2
0.3401	5.56759	4.0712	0.0436203	Dentate gyrus neurons	Rbpj
-1.12464	4.14625	5.81952	0.0158493	Dentate gyrus neurons	Rpl9
-0.41648	5.80672	7.18661	0.00734497	Dentate gyrus neurons	Lias
0.552557	5.20612	4.96493	0.0258664	Dentate gyrus neurons	Kctd8
0.904053	3.04661	4.14044	0.0418704	Dentate gyrus neurons	Commd8
0.473749	5.06225	4.99241	0.0254587	Dentate gyrus neurons	Nfxl1
0.741227	3.7526	4.31977	0.037672	Dentate gyrus neurons	Gm10135
0.842058	3.36699	4.93277	0.0263521	Dentate gyrus neurons	Noa1
0.386657	7.20079	9.36224	0.00221502	Dentate gyrus neurons	Sept11
0.827748	3.87426	4.7734	0.0289027	Dentate gyrus neurons	Prkg2
-0.454843	6.43536	12.1204	0.000498724	Dentate gyrus neurons	Tmem150c
-0.342504	5.84758	4.00642	0.0453272	Dentate gyrus neurons	Zfp326
-0.491969	6.54837	13.2824	0.000267911	Dentate gyrus neurons	Tgfbr3
-0.835204	3.30943	4.17882	0.0409321	Dentate gyrus neurons	4930522L14Rik
-0.267761	7.72886	5.867	0.0154273	Dentate gyrus neurons	Srrm4
0.36022	6.9635	7.34544	0.00672331	Dentate gyrus neurons	Rph3a
0.503887	4.53363	3.97726	0.0461185	Dentate gyrus neurons	Tmem116
0.412316	6.86262	10.5564	0.00115789	Dentate gyrus neurons	Camkk2
0.328813	6.16984	5.39745	0.0201661	Dentate gyrus neurons	Zcchc8
0.323138	6.11076	5.34906	0.0207334	Dentate gyrus neurons	Ddx55
1.16803	3.34658	9.01818	0.00267308	Dentate gyrus neurons	Eif2b1
0.795987	7.0538	12.4168	0.000425487	Dentate gyrus neurons	Tmem132d
-1.11249	3.82804	8.8568	0.00291998	Dentate gyrus neurons	Psph
-0.502943	4.75702	4.22951	0.0397269	Dentate gyrus neurons	Cct6a
0.666398	5.66715	15.7039	7.4073e-05	Dentate gyrus neurons	Vkorc1l1
-0.262865	8.41276	6.60158	0.0101888	Dentate gyrus neurons	Caln1
-0.313998	9.6989	10.5257	0.00117725	Dentate gyrus neurons	Galnt17
0.368272	6.14138	4.54471	0.0330206	Dentate gyrus neurons	Stx1a
0.974803	4.36159	12.4479	0.000418459	Dentate gyrus neurons	Prkrip1
0.996794	6.73555	18.2637	1.92335e-05	Dentate gyrus neurons	Cux1
0.532394	6.43702	9.08317	0.00257973	Dentate gyrus neurons	Gm16599
1.98911	4.16141	15.0095	0.000106972	Dentate gyrus neurons	Col26a1
0.383828	5.45765	3.93526	0.0472837	Dentate gyrus neurons	Gigyf1
0.65164	4.11383	4.11455	0.0425157	Dentate gyrus neurons	Nyap1
-0.495212	4.54589	4.24126	0.0394529	Dentate gyrus neurons	A430033K04Rik
0.566643	6.15229	9.48602	0.00207044	Dentate gyrus neurons	Sdk1
0.328197	7.05678	4.93294	0.0263494	Dentate gyrus neurons	Lmtk2
0.974748	3.63385	3.96629	0.0464201	Dentate gyrus neurons	Nptx2
0.68391	5.3181	9.10713	0.00254615	Dentate gyrus neurons	Hsph1
-1.27363	3.46588	11.5437	0.00067978	Dentate gyrus neurons	Dlx6os1
0.72707	3.75839	4.99291	0.0254514	Dentate gyrus neurons	Gm16043
0.36467	6.66609	7.82735	0.00514615	Dentate gyrus neurons	Glcci1
0.622994	5.526	4.45856	0.0347267	Dentate gyrus neurons	Foxp2
0.817321	4.43549	9.73733	0.00180563	Dentate gyrus neurons	Gm4876
-0.230082	7.98885	4.70113	0.0301428	Dentate gyrus neurons	St7
-0.41328	6.77995	8.75228	0.00309215	Dentate gyrus neurons	Ptprz1
0.452468	5.29935	4.82862	0.0279911	Dentate gyrus neurons	Gm3294
0.499119	4.61278	4.01313	0.0451471	Dentate gyrus neurons	Mest
-0.35133	5.85087	5.5277	0.0187177	Dentate gyrus neurons	Plxna4os3
0.935548	3.66326	6.01721	0.0141671	Dentate gyrus neurons	Agbl3
0.784826	5.9033	9.81028	0.00173539	Dentate gyrus neurons	Ptn
0.996012	3.04673	4.84145	0.0277834	Dentate gyrus neurons	Gm49041
-0.422982	6.17933	8.88736	0.00287152	Dentate gyrus neurons	Dennd2a
-0.760052	3.74605	5.2	0.0225869	Dentate gyrus neurons	8030453O22Rik
1.09033	5.42966	15.7896	7.07894e-05	Dentate gyrus neurons	Chn2
-0.203582	8.23823	4.053	0.044093	Dentate gyrus neurons	Wipf3
-0.731111	4.89347	5.66313	0.0173252	Dentate gyrus neurons	Pde1c
1.02315	4.19348	6.02372	0.0141149	Dentate gyrus neurons	Herc6
0.286616	7.55894	4.59133	0.0321341	Dentate gyrus neurons	Herc3
0.648873	4.18003	4.32974	0.037452	Dentate gyrus neurons	Rpia
-0.791493	3.88954	5.24318	0.022033	Dentate gyrus neurons	Chchd4
-0.842858	4.30713	6.37001	0.0116065	Dentate gyrus neurons	9530026P05Rik
0.472893	4.93715	4.97838	0.0256661	Dentate gyrus neurons	Uba3
-0.29215	8.1878	7.77129	0.00530831	Dentate gyrus neurons	Frmd4b
0.649395	7.63242	8.73247	0.00312593	Dentate gyrus neurons	Pdzrn3
1.09191	3.907	8.73929	0.00311426	Dentate gyrus neurons	Gm26911
0.915338	6.09606	15.6782	7.50863e-05	Dentate gyrus neurons	Cntn6
-0.349165	5.97453	4.06611	0.0437519	Dentate gyrus neurons	Lrrn1
0.59636	5.19609	5.59463	0.0180156	Dentate gyrus neurons	Gm44040
0.538294	5.29654	7.42842	0.00642016	Dentate gyrus neurons	Arl8b
-0.210604	8.89369	4.82119	0.0281119	Dentate gyrus neurons	Srgap3
1.72681	4.55843	22.6637	1.92975e-06	Dentate gyrus neurons	Cpne9
0.625309	5.07632	6.18545	0.0128805	Dentate gyrus neurons	Camk1
0.478072	4.62876	4.09465	0.0430191	Dentate gyrus neurons	Tada3
0.891159	5.28695	11.7622	0.000604464	Dentate gyrus neurons	Pparg
0.857847	3.89526	7.10516	0.00768623	Dentate gyrus neurons	Plxnd1
-0.432926	5.80484	6.10144	0.0135071	Dentate gyrus neurons	Washc2
-0.355428	5.86143	4.23092	0.039694	Dentate gyrus neurons	Cecr2
-0.313449	6.61457	3.89565	0.0484114	Dentate gyrus neurons	Slc2a3
0.478749	4.66104	3.86302	0.0493613	Dentate gyrus neurons	Pex5
-0.888794	3.23411	4.92098	0.0265325	Dentate gyrus neurons	Tigar
0.250321	7.14189	3.8795	0.0488792	Dentate gyrus neurons	Prmt8
-1.03326	4.23629	3.99595	0.0456097	Dentate gyrus neurons	H2afj
0.359331	5.83749	4.96401	0.0258801	Dentate gyrus neurons	Fgfr1op2
0.52573	4.93252	4.11014	0.0426268	Dentate gyrus neurons	Ppfibp1
-0.330113	7.255	4.94674	0.0261399	Dentate gyrus neurons	Prkcg
-0.353281	7.1171	6.65548	0.00988514	Dentate gyrus neurons	Cacng8
-0.35611	5.63659	4.06602	0.0437542	Dentate gyrus neurons	Syt5
0.649673	3.92013	3.96343	0.0464987	Dentate gyrus neurons	Tmem86b
-0.599948	4.20008	5.28264	0.021539	Dentate gyrus neurons	Zfp606
0.868086	3.08213	4.57881	0.0323697	Dentate gyrus neurons	Zfp446
0.881483	3.56055	4.15736	0.0414541	Dentate gyrus neurons	Mypop
0.555967	4.40794	3.93912	0.0471754	Dentate gyrus neurons	Erf
-0.380871	7.76997	9.58337	0.00196348	Dentate gyrus neurons	Sipa1l3
-0.485055	5.10056	5.08007	0.0242024	Dentate gyrus neurons	Zfp74
0.838666	3.27704	4.7681	0.0289918	Dentate gyrus neurons	Zfp146
-0.310423	6.58967	4.21625	0.0400386	Dentate gyrus neurons	Gpi1
-0.419139	4.91977	4.01901	0.0449902	Dentate gyrus neurons	Lrp3
-0.501774	7.54411	8.03174	0.00459647	Dentate gyrus neurons	Tshz3
-0.518389	4.51723	3.91474	0.0478644	Dentate gyrus neurons	Zfp975
-0.605644	4.15274	4.91193	0.0266718	Dentate gyrus neurons	1700008O03Rik
-0.92587	3.18827	5.3839	0.0203234	Dentate gyrus neurons	Nosip
0.474596	4.97086	4.90516	0.0267765	Dentate gyrus neurons	Hps5
0.668511	4.11892	5.58602	0.0181044	Dentate gyrus neurons	Ldha
-0.757656	4.32233	5.76963	0.0163055	Dentate gyrus neurons	Nell1os
-0.352834	5.71998	4.74003	0.0294686	Dentate gyrus neurons	Gm38393
-0.927946	3.72017	5.21353	0.0224118	Dentate gyrus neurons	Nsmce3
-0.922758	3.96893	4.86298	0.0274389	Dentate gyrus neurons	B130024G19Rik
-0.332459	7.07758	6.27505	0.012245	Dentate gyrus neurons	Slco3a1
0.437157	6.14793	8.68918	0.00320105	Dentate gyrus neurons	Abhd2
0.312792	6.26348	5.06539	0.0244083	Dentate gyrus neurons	Btbd1
-0.296839	6.93904	4.29355	0.0382573	Dentate gyrus neurons	Cemip
0.721945	5.20043	8.04175	0.00457114	Dentate gyrus neurons	Sytl2
0.32169	6.48386	4.51459	0.033607	Dentate gyrus neurons	Rab30
0.555722	4.38907	3.98155	0.0460013	Dentate gyrus neurons	Prcp
-0.660889	6.42644	7.23789	0.00713808	Dentate gyrus neurons	Gm32647
0.363295	6.66115	4.72556	0.0297175	Dentate gyrus neurons	Ppme1
1.24958	4.01775	10.2168	0.0013917	Dentate gyrus neurons	Cckbr
0.621815	4.72405	6.08477	0.0136352	Dentate gyrus neurons	Tpp1
-0.363177	6.27832	6.09952	0.0135218	Dentate gyrus neurons	St5
-0.298983	8.4852	7.90247	0.00493674	Dentate gyrus neurons	Galnt18
-0.341056	7.0024	4.70049	0.030154	Dentate gyrus neurons	Tead1
-0.40715	6.32476	8.57714	0.0034041	Dentate gyrus neurons	Pde3b
0.449105	5.5111	5.10725	0.0238261	Dentate gyrus neurons	Vwa3a
0.480037	7.01793	15.426	8.58004e-05	Dentate gyrus neurons	Cacng3
-0.390103	6.68881	7.89974	0.00494419	Dentate gyrus neurons	Arhgap17
-0.665169	3.6832	4.16709	0.0412165	Dentate gyrus neurons	Gm44759
0.455224	5.30409	4.44598	0.0349834	Dentate gyrus neurons	Wdr11
-1.23822	3.42404	4.61646	0.0316666	Dentate gyrus neurons	D7Ertd443e
-0.868297	4.50665	7.93111	0.0048592	Dentate gyrus neurons	Tcerg1l
-0.449561	5.45852	4.17422	0.0410435	Dentate gyrus neurons	Adgra1
-0.432554	5.73608	6.4124	0.0113326	Dentate gyrus neurons	Kndc1
-1.0347	3.56047	3.94429	0.0470307	Dentate gyrus neurons	Sprn
0.733738	3.78762	5.21503	0.0223924	Dentate gyrus neurons	Rnh1
-0.360025	5.59479	4.10085	0.0428617	Dentate gyrus neurons	Deaf1
-0.480623	5.13118	6.2007	0.01277	Dentate gyrus neurons	Pnpla6
0.700817	5.79979	9.76348	0.00178012	Dentate gyrus neurons	Myo16
-0.461227	5.88537	7.4802	0.00623812	Dentate gyrus neurons	Col4a1
-0.356132	6.445	4.57936	0.0323592	Dentate gyrus neurons	Ankrd10
-0.357971	5.63763	4.05733	0.04398	Dentate gyrus neurons	Atp11a
-0.707041	4.58588	9.03863	0.00264333	Dentate gyrus neurons	Plat
0.403402	8.81198	5.70522	0.0169145	Dentate gyrus neurons	Unc5d
0.591601	4.82255	5.35059	0.0207153	Dentate gyrus neurons	Gm19410
0.233256	7.17028	4.29027	0.038331	Dentate gyrus neurons	Micu3
-0.397191	5.70811	5.67401	0.017218	Dentate gyrus neurons	Frg1
-0.702273	4.30196	4.11959	0.0423893	Dentate gyrus neurons	Fat1
0.227967	9.37715	4.29253	0.0382803	Dentate gyrus neurons	Sorbs2
0.400246	6.77816	7.07085	0.00783481	Dentate gyrus neurons	Sorbs2os
0.296048	7.73208	6.24657	0.0124434	Dentate gyrus neurons	Wdr17
0.293275	7.80658	6.55433	0.0104629	Dentate gyrus neurons	Spock3
1.20275	3.67612	6.82227	0.00900278	Dentate gyrus neurons	Gm15991
0.42252	6.8182	7.46576	0.00628836	Dentate gyrus neurons	Csgalnact1
-0.478838	5.07397	5.0791	0.0242159	Dentate gyrus neurons	Cope
-0.789115	3.25168	3.88541	0.0487074	Dentate gyrus neurons	Isyna1
0.69186	6.0904	9.7229	0.00181986	Dentate gyrus neurons	Arhgap10
0.443405	5.13029	4.79903	0.0284758	Dentate gyrus neurons	Smad1
0.320939	6.61157	6.12082	0.0133599	Dentate gyrus neurons	Smarca5
-0.285688	7.85599	4.53823	0.0331459	Dentate gyrus neurons	Inpp4b
-0.601923	4.09317	3.86988	0.0491599	Dentate gyrus neurons	Elmod2
0.200844	9.58061	4.55485	0.0328257	Dentate gyrus neurons	Cacna1a
0.663563	5.6634	5.0253	0.0249796	Dentate gyrus neurons	Junb
0.757331	4.23274	7.25696	0.00706269	Dentate gyrus neurons	Wdr83
0.908404	3.48062	5.25253	0.0219149	Dentate gyrus neurons	Gm2694
0.686058	4.26156	3.99149	0.0457305	Dentate gyrus neurons	Tk2
-0.89602	3.69419	5.55256	0.0184537	Dentate gyrus neurons	Pkd1l3
-0.755279	4.21938	7.50026	0.00616899	Dentate gyrus neurons	Mtss2
0.872627	3.60475	5.44768	0.0195944	Dentate gyrus neurons	Cmc2
-0.212791	7.97185	4.51504	0.0335981	Dentate gyrus neurons	Cmip
-1.17254	4.44178	13.9834	0.000184427	Dentate gyrus neurons	Necab2
0.396298	6.16525	7.11538	0.00764255	Dentate gyrus neurons	Tsnax
-0.414597	6.27872	5.87018	0.0153994	Dentate gyrus neurons	Sipa1l2
-0.304171	8.62341	9.48865	0.00206747	Dentate gyrus neurons	Slc35f3
-0.215088	8.475	4.37481	0.0364738	Dentate gyrus neurons	Nrp1
0.456645	8.8949	12.2492	0.000465455	Dentate gyrus neurons	Gria4
0.781084	4.40801	7.14901	0.00750056	Dentate gyrus neurons	Arhgap42
-0.452859	9.01298	17.424	2.9903e-05	Dentate gyrus neurons	Maml2
0.417048	6.23392	9.19308	0.00242931	Dentate gyrus neurons	Fam76b
0.813699	3.64476	4.16172	0.0413475	Dentate gyrus neurons	Vstm5
1.21226	4.03411	11.5877	0.000663879	Dentate gyrus neurons	Ldlr
-0.613042	4.25106	4.04243	0.0443698	Dentate gyrus neurons	Tmem205
0.6313	4.63043	6.76982	0.00927124	Dentate gyrus neurons	9530077C05Rik
0.369418	6.69237	7.3873	0.00656859	Dentate gyrus neurons	Igsf9b
0.263518	7.62112	4.75261	0.0292538	Dentate gyrus neurons	Arhgap32
0.326408	6.37589	4.44045	0.0350969	Dentate gyrus neurons	Fez1
0.66451	4.29945	4.00146	0.0454607	Dentate gyrus neurons	Siae
-0.676681	4.04852	5.10453	0.0238635	Dentate gyrus neurons	1700110K17Rik
-0.349377	8.09017	8.34509	0.00386732	Dentate gyrus neurons	Grik4
0.356571	5.81468	3.94348	0.0470534	Dentate gyrus neurons	Usp2
-0.566842	4.84894	6.57852	0.0103216	Dentate gyrus neurons	Abcg4
-0.975071	3.56523	6.81109	0.00905935	Dentate gyrus neurons	Mpzl3
-0.880646	3.80401	5.33407	0.0209125	Dentate gyrus neurons	Fxyd6
-0.382329	8.88004	10.2295	0.0013821	Dentate gyrus neurons	Dscaml1
0.345043	6.36183	4.26565	0.0388904	Dentate gyrus neurons	Nxpe4
-0.18503	9.01316	4.04379	0.0443341	Dentate gyrus neurons	Ncam1
-0.29222	6.42994	5.31034	0.0211993	Dentate gyrus neurons	Gm11149
-0.335471	6.03064	4.17624	0.0409945	Dentate gyrus neurons	Dlat
0.291286	6.78365	4.05716	0.0439844	Dentate gyrus neurons	Sik2
0.976601	3.35436	5.91763	0.0149901	Dentate gyrus neurons	Fdx1
0.419919	5.39226	5.04764	0.0246596	Dentate gyrus neurons	Zc3h12c
-1.59631	3.23083	6.77055	0.00926742	Dentate gyrus neurons	Imp3
0.461845	5.25676	5.09668	0.0239717	Dentate gyrus neurons	Man2c1
-0.673351	3.46932	3.87828	0.0489148	Dentate gyrus neurons	Mpi
0.446896	5.93674	6.58845	0.0102643	Dentate gyrus neurons	Gm17231
-0.264524	7.18928	4.22873	0.0397452	Dentate gyrus neurons	Neo1
0.385765	5.47113	4.06056	0.0438959	Dentate gyrus neurons	Bbs4
-0.557584	5.66488	8.31302	0.00393619	Dentate gyrus neurons	Thsd4
-0.586701	4.70995	6.5466	0.0105084	Dentate gyrus neurons	Igdcc4
0.522292	5.0992	6.17382	0.0129654	Dentate gyrus neurons	Lactb
0.473716	4.86452	3.90886	0.0480322	Dentate gyrus neurons	Bnip2
-0.546921	5.16908	6.22547	0.0125925	Dentate gyrus neurons	Rab27a
-0.661236	5.51172	5.22233	0.0222986	Dentate gyrus neurons	Unc13c
0.668538	7.76485	17.3132	3.16976e-05	Dentate gyrus neurons	Mlip
-0.417762	5.95268	8.09926	0.00442834	Dentate gyrus neurons	Gclc
0.680401	3.79521	3.84963	0.0497571	Dentate gyrus neurons	Pgm3
-0.331416	6.0609	4.38369	0.0362844	Dentate gyrus neurons	Cep162
0.310467	6.68038	5.70284	0.0169375	Dentate gyrus neurons	Trpc1
-0.292469	6.97054	5.79083	0.01611	Dentate gyrus neurons	Tfdp2
0.470779	5.38604	5.93793	0.0148184	Dentate gyrus neurons	Twf2
-0.672832	4.41845	5.43931	0.0196885	Dentate gyrus neurons	Rrp9
0.653952	4.09523	4.94499	0.0261664	Dentate gyrus neurons	Hemk1
-0.79009	4.39724	6.08014	0.013671	Dentate gyrus neurons	Stac
0.257663	10.2156	8.61187	0.0033398	Dentate gyrus neurons	Arpp21
0.566036	4.52414	3.86649	0.0492595	Dentate gyrus neurons	Zdhhc3
-0.645086	4.1843	5.52643	0.0187313	Dentate gyrus neurons	Plekhg1
0.880972	3.79039	4.42093	0.0355006	Dentate gyrus neurons	Gm16153
0.218469	9.44261	5.43953	0.019686	Dentate gyrus neurons	Syne1
0.695972	6.19228	12.2908	0.000455201	Dentate gyrus neurons	Oprm1
0.370246	5.69788	4.51282	0.0336418	Dentate gyrus neurons	4930567K20Rik
-0.24114	7.51811	4.52289	0.0334443	Dentate gyrus neurons	Aig1
0.499892	5.17583	6.1469	0.0131643	Dentate gyrus neurons	Heca
0.308207	6.6277	5.30045	0.0213199	Dentate gyrus neurons	Sgk1
0.861858	3.27627	4.6419	0.0312004	Dentate gyrus neurons	Gm47715
0.883782	4.41382	4.58162	0.0323166	Dentate gyrus neurons	Epb41l2
1.41907	4.15766	14.9131	0.000112581	Dentate gyrus neurons	Lama4
0.839803	4.04152	5.75394	0.0164518	Dentate gyrus neurons	Lin28b
-0.203621	10.1846	4.40487	0.0358365	Dentate gyrus neurons	Grik2
-0.572796	5.1585	5.13752	0.0234141	Dentate gyrus neurons	Tet1
0.906861	4.10967	8.36794	0.00381897	Dentate gyrus neurons	Rhobtb1
0.372423	5.78313	5.64542	0.0175011	Dentate gyrus neurons	Ube2d1
0.831712	5.9871	4.6442	0.0311586	Dentate gyrus neurons	Gm34544
0.333187	6.71742	6.92448	0.00850237	Dentate gyrus neurons	Zwint
0.248166	9.22287	3.85439	0.0496159	Dentate gyrus neurons	Pcdh15
-0.701807	4.34002	7.54165	0.00602888	Dentate gyrus neurons	Rsph14
-0.581595	4.29103	5.04615	0.0246807	Dentate gyrus neurons	Cfap410
0.617147	4.54562	6.57719	0.0103294	Dentate gyrus neurons	Wdr18
0.328863	5.95685	4.16477	0.0412729	Dentate gyrus neurons	Pip5k1c
-0.375509	6.0192	4.42364	0.0354444	Dentate gyrus neurons	Gm16105
-0.339688	6.35801	5.06045	0.0244779	Dentate gyrus neurons	Chst11
-0.283478	7.31758	4.65484	0.0309662	Dentate gyrus neurons	Ano4
1.08346	4.48846	15.1323	0.000100231	Dentate gyrus neurons	Nudt4
-0.280859	9.03209	4.86745	0.0273679	Dentate gyrus neurons	Mgat4c
0.490236	6.26907	6.70257	0.0096274	Dentate gyrus neurons	Tmtc2
0.291161	6.59814	4.26116	0.0389933	Dentate gyrus neurons	Nap1l1
0.345238	7.85392	7.29351	0.00692042	Dentate gyrus neurons	Trhde
0.769391	4.14667	5.99182	0.0143724	Dentate gyrus neurons	4930473D10Rik
0.902137	3.33928	5.03798	0.0247974	Dentate gyrus neurons	Kcnmb4os2
-0.412293	5.96833	5.85367	0.0155446	Dentate gyrus neurons	Rab3ip
-0.360635	8.44013	12.394	0.000430718	Dentate gyrus neurons	Grip1
1.1432	3.47561	4.62676	0.0314769	Dentate gyrus neurons	Rassf3
-0.400691	5.20121	4.09847	0.0429221	Dentate gyrus neurons	Xpot
0.245903	8.2979	4.87364	0.02727	Dentate gyrus neurons	R3hdm2
-0.355085	5.84589	4.30733	0.0379486	Dentate gyrus neurons	Atp5b
-0.475566	5.1297	4.14524	0.0417519	Dentate gyrus neurons	Ormdl2
0.758606	4.35599	7.72631	0.00544219	Dentate gyrus neurons	Vmn2r87
-0.746501	4.67448	8.4652	0.00362006	Dentate gyrus neurons	Patz1
-0.358893	5.94672	4.17258	0.0410832	Dentate gyrus neurons	Rasl10a
-0.761856	3.20106	3.9442	0.0470332	Dentate gyrus neurons	Polm
-1.24343	3.95069	12.2362	0.000468708	Dentate gyrus neurons	Tns3
-0.686968	4.28389	6.18225	0.0129038	Dentate gyrus neurons	Wdr92
-0.992172	3.56799	7.79442	0.00524078	Dentate gyrus neurons	Etaa1
0.251662	7.66069	4.13989	0.0418838	Dentate gyrus neurons	Spred2
-0.328196	6.88604	7.34696	0.00671764	Dentate gyrus neurons	Actr2
0.27488	6.64284	4.53245	0.033258	Dentate gyrus neurons	Peli1
0.697497	5.55344	13.6389	0.000221546	Dentate gyrus neurons	Ubtd2
-0.180516	10.4766	4.42443	0.035428	Dentate gyrus neurons	Slit3
-0.5787	4.76681	7.13391	0.00756394	Dentate gyrus neurons	Pank3
-0.403368	5.53574	4.19866	0.040456	Dentate gyrus neurons	Ccnjl
0.441225	5.42335	6.0844	0.0136381	Dentate gyrus neurons	Zfp62
-0.524275	4.30729	4.12394	0.0422806	Dentate gyrus neurons	Adamts2
-0.502019	5.70716	5.68728	0.0170883	Dentate gyrus neurons	Col23a1
0.297077	7.0584	6.53225	0.0105936	Dentate gyrus neurons	Hspa4
-0.249318	10.8975	5.58835	0.0180803	Dentate gyrus neurons	Gria1
0.243679	7.14293	4.38971	0.0361564	Dentate gyrus neurons	Larp1
0.448195	5.14283	5.76646	0.0163349	Dentate gyrus neurons	Trim11
0.993771	4.12197	10.9594	0.000931309	Dentate gyrus neurons	Wnt9a
0.707266	4.27295	6.06319	0.0138028	Dentate gyrus neurons	Dhrs7b
0.862627	3.86238	7.47549	0.00625444	Dentate gyrus neurons	Tmem11
0.527806	4.44259	4.31216	0.0378408	Dentate gyrus neurons	Zswim7
-0.409616	7.04459	6.03774	0.0140032	Dentate gyrus neurons	Dnah9
-0.409483	8.80789	17.4083	3.01508e-05	Dentate gyrus neurons	Shisa6
-0.51685	4.30746	3.97728	0.046118	Dentate gyrus neurons	Adprm
1.0256	3.26537	6.23554	0.0125212	Dentate gyrus neurons	Usp43
0.252237	6.74049	4.00393	0.0453942	Dentate gyrus neurons	Myh10
0.682732	3.8341	4.09945	0.0428973	Dentate gyrus neurons	Mpdu1
-0.560037	4.33608	3.91698	0.0478007	Dentate gyrus neurons	Gabarap
-1.10874	3.70873	4.779	0.0288089	Dentate gyrus neurons	6330403K07Rik
0.815627	5.51949	5.98765	0.0144064	Dentate gyrus neurons	1700016P03Rik
0.468576	5.69761	5.68644	0.0170965	Dentate gyrus neurons	Crk
-0.551614	4.54631	4.22747	0.0397747	Dentate gyrus neurons	Coro6
0.699088	4.88002	5.07067	0.024334	Dentate gyrus neurons	Rskr
0.330641	8.06763	6.05846	0.0138398	Dentate gyrus neurons	Nlk
-0.433917	7.21835	11.2237	0.00080761	Dentate gyrus neurons	Ksr1
-0.660116	5.89292	14.2523	0.000159864	Dentate gyrus neurons	Gm11417
0.544385	5.20677	7.15953	0.00745666	Dentate gyrus neurons	Lig3
0.68068	4.42704	5.80748	0.0159582	Dentate gyrus neurons	Dusp14
0.402638	7.12225	10.0423	0.00152987	Dentate gyrus neurons	Vmp1
-0.181824	9.44839	4.05667	0.0439972	Dentate gyrus neurons	Ppm1e
0.221023	7.45311	4.49079	0.0340779	Dentate gyrus neurons	Tspoap1
-0.821164	4.19208	6.20557	0.0127349	Dentate gyrus neurons	Gm11508
0.791322	3.47492	3.99025	0.0457641	Dentate gyrus neurons	Ankfn1
0.490605	9.17853	9.4866	0.00206979	Dentate gyrus neurons	Car10
0.407472	5.86858	4.9249	0.0264723	Dentate gyrus neurons	Socs7
0.584874	4.50504	4.05378	0.0440727	Dentate gyrus neurons	Lasp1
0.468545	5.49947	3.98759	0.0458367	Dentate gyrus neurons	A830036E02Rik
-0.309396	6.50382	3.93232	0.0473666	Dentate gyrus neurons	Hap1
0.796394	3.5009	4.52648	0.0333741	Dentate gyrus neurons	Tubg2
-0.449973	6.02142	8.92152	0.0028183	Dentate gyrus neurons	Ezh1
0.490625	5.57032	7.58167	0.00589648	Dentate gyrus neurons	Dusp3
-0.717209	4.38652	6.48831	0.0108586	Dentate gyrus neurons	Plekhm1
-0.306286	6.69981	3.97351	0.0462212	Dentate gyrus neurons	Sdk2
0.236492	7.01892	4.25073	0.0392335	Dentate gyrus neurons	Sec14l1
-0.352752	5.60971	4.71542	0.0298932	Dentate gyrus neurons	Narf
0.323078	7.84914	8.51462	0.00352304	Dentate gyrus neurons	Vsnl1
0.588748	5.20991	6.67895	0.00975583	Dentate gyrus neurons	Rad51ap2
-0.493386	5.14868	6.7104	0.00958521	Dentate gyrus neurons	Cys1
-0.479449	5.67144	5.60964	0.0178619	Dentate gyrus neurons	Slc26a4
0.365344	5.84027	4.74148	0.0294438	Dentate gyrus neurons	Prkar2b
0.615597	6.07804	12.448	0.000418447	Dentate gyrus neurons	Ifrd1
0.338315	6.3565	4.55776	0.03277	Dentate gyrus neurons	Nova1
-0.342277	6.29653	5.94455	0.0147628	Dentate gyrus neurons	3110039M20Rik
0.330847	7.53206	5.25778	0.0218489	Dentate gyrus neurons	Pnn
0.742381	3.70063	4.11168	0.0425879	Dentate gyrus neurons	Gm20063
0.53474	4.2684	3.98593	0.0458817	Dentate gyrus neurons	9330151L19Rik
0.822983	6.45928	17.547	2.80296e-05	Dentate gyrus neurons	Frmd6
0.814449	6.44448	11.1918	0.000821607	Dentate gyrus neurons	Kcnh5
-0.264152	6.55749	4.27838	0.0386001	Dentate gyrus neurons	Sptb
-0.391099	6.9781	9.22926	0.00238178	Dentate gyrus neurons	Galnt16
0.997757	7.81909	11.5053	0.000693964	Dentate gyrus neurons	Rgs6
0.506091	4.72864	4.13768	0.0419387	Dentate gyrus neurons	Fcf1
0.515732	5.79106	7.66744	0.00562261	Dentate gyrus neurons	Jdp2
-0.305807	6.66548	6.00343	0.0142781	Dentate gyrus neurons	Ttll5
-0.410689	5.0348	4.25575	0.0391178	Dentate gyrus neurons	Tmed8
-0.268649	7.14099	4.31112	0.037864	Dentate gyrus neurons	B830012L14Rik
-0.264844	7.11325	4.23213	0.0396657	Dentate gyrus neurons	Mirg
-0.341913	6.63842	5.52211	0.0187776	Dentate gyrus neurons	Traf3
0.493261	6.38882	8.04252	0.00456919	Dentate gyrus neurons	Inf2
-0.189162	9.47963	4.08063	0.0433775	Dentate gyrus neurons	Ptprn2
0.245019	8.69904	4.63288	0.0313648	Dentate gyrus neurons	Hecw1
1.3373	4.63565	16.2001	5.69911e-05	Dentate gyrus neurons	Pou6f2
0.309461	6.71849	4.75312	0.0292453	Dentate gyrus neurons	Slc22a23
-0.226751	6.83461	4.10956	0.0426414	Dentate gyrus neurons	Snrnp48
0.587785	4.3202	3.87295	0.0490703	Dentate gyrus neurons	Pak1ip1
0.557562	5.36282	6.09197	0.0135797	Dentate gyrus neurons	Hivep1
0.222841	7.59198	4.55259	0.0328691	Dentate gyrus neurons	Ranbp9
0.866513	3.89203	7.67966	0.00558468	Dentate gyrus neurons	Mcur1
0.566614	6.13544	13.4632	0.000243288	Dentate gyrus neurons	Rbm24
0.331816	8.58825	13.6267	0.00022299	Dentate gyrus neurons	Cap2
-0.64602	4.85333	5.43494	0.0197378	Dentate gyrus neurons	Higd2a
-0.333087	6.23563	5.54306	0.0185542	Dentate gyrus neurons	Uimc1
0.38917	5.75016	5.50636	0.0189474	Dentate gyrus neurons	Rab24
-0.400843	4.96197	4.04692	0.044252	Dentate gyrus neurons	Grk6
0.745276	5.1461	12.1306	0.000496013	Dentate gyrus neurons	Gm47423
0.712993	3.86381	4.57741	0.0323961	Dentate gyrus neurons	Isca1
0.841434	3.42332	4.24272	0.039419	Dentate gyrus neurons	Zfp65
0.819985	5.17543	5.9644	0.0145975	Dentate gyrus neurons	Pcsk1
0.556831	5.59712	10.363	0.00128566	Dentate gyrus neurons	Ell2
0.52072	5.55829	8.04434	0.00456459	Dentate gyrus neurons	Nr2f1
0.593938	9.20424	13.7774	0.000205795	Dentate gyrus neurons	Mef2c
0.266217	7.47795	5.54031	0.0185833	Dentate gyrus neurons	Rasa1
0.774442	7.76352	19.1263	1.22349e-05	Dentate gyrus neurons	Homer1
-0.27349	8.8855	4.57776	0.0323895	Dentate gyrus neurons	Iqgap2
-0.707485	4.38317	7.23827	0.00713657	Dentate gyrus neurons	AC171003.1
-0.507308	5.52407	5.79318	0.0160884	Dentate gyrus neurons	Sv2c
0.48523	5.98491	7.72614	0.0054427	Dentate gyrus neurons	Hmgcr
-0.315866	7.10231	5.39415	0.0202043	Dentate gyrus neurons	Arhgef28
-0.415631	5.70847	5.99339	0.0143596	Dentate gyrus neurons	Ndufaf2
-0.559445	6.97403	19.4489	1.03325e-05	Dentate gyrus neurons	Parp8
-0.385398	5.42944	3.90554	0.0481273	Dentate gyrus neurons	Emb
-0.342029	8.33063	4.9564	0.0259943	Dentate gyrus neurons	Hcn1
0.722527	4.16857	4.34231	0.0371764	Dentate gyrus neurons	Hmgcs1
-0.247441	7.49496	4.60695	0.0318426	Dentate gyrus neurons	Flnb
0.356812	5.5492	4.03932	0.0444518	Dentate gyrus neurons	3830406C13Rik
0.420357	5.41846	3.98944	0.0457862	Dentate gyrus neurons	Nek10
-0.352128	5.76862	3.98169	0.0459974	Dentate gyrus neurons	Nr1d2
0.936551	3.45347	4.72354	0.0297525	Dentate gyrus neurons	Anxa11os
-0.88783	3.48687	5.74014	0.0165815	Dentate gyrus neurons	1700087M22Rik
0.626223	4.64024	6.08663	0.0136209	Dentate gyrus neurons	Tspan14
-0.510718	5.34279	5.93646	0.0148308	Dentate gyrus neurons	Prxl2a
0.385947	7.74563	8.83135	0.00296099	Dentate gyrus neurons	Slc35f4
-0.760491	4.21346	4.3969	0.0360043	Dentate gyrus neurons	Irf9
-0.871137	3.27481	3.93145	0.0473911	Dentate gyrus neurons	Sdr39u1
-0.29665	7.15063	7.18046	0.0073702	Dentate gyrus neurons	Zdhhc20
-0.305887	7.80174	8.18563	0.00422236	Dentate gyrus neurons	Xkr6
0.483919	5.52589	8.45491	0.00364058	Dentate gyrus neurons	Fzd3
1.5017	3.59628	8.3098	0.00394316	Dentate gyrus neurons	Adam2
-0.257176	8.24221	6.06761	0.0137683	Dentate gyrus neurons	Ptk2b
0.518999	5.25646	6.64276	0.00995594	Dentate gyrus neurons	Stmn4
0.487506	6.5903	8.08088	0.00447347	Dentate gyrus neurons	Rhobtb2
0.904178	3.93241	4.31403	0.0377994	Dentate gyrus neurons	Egr3
-0.805322	5.30696	8.70529	0.00317287	Dentate gyrus neurons	Itm2b
0.740255	3.837	5.30029	0.0213219	Dentate gyrus neurons	Htr2a
-0.220518	7.7793	3.99548	0.0456224	Dentate gyrus neurons	Pcdh17
0.476369	7.01971	10.1738	0.00142447	Dentate gyrus neurons	Ndfip2
-0.508507	7.75855	9.04394	0.00263566	Dentate gyrus neurons	Gpc5
-0.459542	5.15534	5.45088	0.0195585	Dentate gyrus neurons	Gm49179
-0.481515	5.07769	4.4662	0.0345719	Dentate gyrus neurons	Gpr18
0.722786	5.82987	10.3635	0.00128528	Dentate gyrus neurons	Plcxd3
-0.66675	4.5895	5.47666	0.019272	Dentate gyrus neurons	Prkaa1
0.527071	5.22095	4.04198	0.0443818	Dentate gyrus neurons	Sub1
0.849869	5.5767	5.74966	0.0164919	Dentate gyrus neurons	Cdh6
0.255055	8.09608	4.15046	0.0416232	Dentate gyrus neurons	Cdh10
0.249308	9.17654	6.57614	0.0103355	Dentate gyrus neurons	Cdh12
0.427394	8.00903	6.1216	0.013354	Dentate gyrus neurons	Cdh18
-0.228274	8.18642	4.90377	0.0267982	Dentate gyrus neurons	Sema5a
0.835025	6.00258	14.2076	0.000163709	Dentate gyrus neurons	Klf10
0.413711	5.38561	4.43272	0.0352562	Dentate gyrus neurons	Lrp12
0.768604	3.80008	4.09042	0.0431268	Dentate gyrus neurons	Kcnv1
1.2498	5.29463	16.1911	5.72639e-05	Dentate gyrus neurons	Enpp2
-0.320396	6.15162	5.05973	0.024488	Dentate gyrus neurons	Zhx2
0.656108	5.1216	8.39687	0.00375868	Dentate gyrus neurons	Fam91a1
0.532518	4.59649	4.53836	0.0331432	Dentate gyrus neurons	Gm20732
-0.234726	8.74012	3.99825	0.0455476	Dentate gyrus neurons	Khdrbs3
0.471941	5.84288	6.93396	0.00845741	Dentate gyrus neurons	Kcnk9
0.45646	4.85958	4.04405	0.0443274	Dentate gyrus neurons	Gm49066
1.38659	5.3808	7.50313	0.00615919	Dentate gyrus neurons	Arc
-0.448922	7.72275	11.3565	0.000751831	Dentate gyrus neurons	Ly6h
1.19322	2.98002	8.0209	0.00462407	Dentate gyrus neurons	Zfp7
0.478328	5.85286	5.94374	0.0147696	Dentate gyrus neurons	Nptxr
0.708737	5.18681	4.38852	0.0361818	Dentate gyrus neurons	Scube1
0.717465	4.23047	4.75015	0.0292958	Dentate gyrus neurons	Phf21b
0.685656	4.59846	5.86606	0.0154355	Dentate gyrus neurons	Fam118a
-0.28146	7.31074	5.22568	0.0222557	Dentate gyrus neurons	Tafa5
-0.538124	4.68878	4.82417	0.0280634	Dentate gyrus neurons	Panx2
0.434641	6.3763	9.73897	0.00180402	Dentate gyrus neurons	Yaf2
-0.285947	6.8466	5.01255	0.0251642	Dentate gyrus neurons	Ano6
-0.607926	4.51301	3.8643	0.0493238	Dentate gyrus neurons	Ddn
0.876124	5.99053	9.86513	0.00168441	Dentate gyrus neurons	Nr4a1
-0.394544	5.96947	6.05112	0.0138975	Dentate gyrus neurons	Hnrnpa1
0.514398	4.78877	5.01681	0.0251024	Dentate gyrus neurons	Naa60
-0.285809	6.44604	4.08388	0.0432941	Dentate gyrus neurons	Gm42477
-1.08665	4.62863	8.95303	0.0027701	Dentate gyrus neurons	Gm41414
-0.4269	6.44627	6.36971	0.0116084	Dentate gyrus neurons	Pkp2
-0.561945	4.76218	4.58299	0.0322909	Dentate gyrus neurons	Ydjc
-0.604073	4.15083	4.08345	0.043305	Dentate gyrus neurons	Gm15764
-0.613683	4.43743	4.73445	0.0295642	Dentate gyrus neurons	Thpo
0.777327	5.61292	9.85061	0.00169776	Dentate gyrus neurons	Etv5
-0.404095	8.73337	14.9239	0.000111934	Dentate gyrus neurons	Dgkg
-1.21756	4.22378	17.7964	2.45846e-05	Dentate gyrus neurons	St6gal1
-0.693625	3.84758	3.87894	0.0488954	Dentate gyrus neurons	Xxylt1
0.363957	6.03227	5.98891	0.0143961	Dentate gyrus neurons	Ppp1r2
-0.37431	6.08113	5.12661	0.0235616	Dentate gyrus neurons	Tnk2
-0.251996	12.605	7.00712	0.00811862	Dentate gyrus neurons	Lsamp
-0.215114	10.7733	3.87467	0.0490199	Dentate gyrus neurons	Zbtb20
-1.01943	3.86053	7.61482	0.00578904	Dentate gyrus neurons	Gm19522
-0.601639	5.16725	8.66217	0.00324883	Dentate gyrus neurons	Qtrt2
0.4322	5.47108	6.14085	0.0132094	Dentate gyrus neurons	Ccdc191
1.03781	4.53048	10.7372	0.00105004	Dentate gyrus neurons	Boc
0.999301	3.74164	5.27563	0.021626	Dentate gyrus neurons	Plcxd2
0.856644	5.57802	9.72342	0.00181934	Dentate gyrus neurons	Nectin3
-0.333368	10.7534	6.1223	0.0133487	Dentate gyrus neurons	Epha6
-0.29557	7.7379	5.21365	0.0224102	Dentate gyrus neurons	Epha3
0.242106	9.13669	7.3937	0.00654528	Dentate gyrus neurons	Robo2
-0.853971	4.03442	6.67871	0.00975713	Dentate gyrus neurons	Cfap298
0.393614	5.95833	6.47685	0.0109288	Dentate gyrus neurons	Hlcs
0.710625	4.13854	5.24669	0.0219885	Dentate gyrus neurons	Pigp
-0.539621	5.1359	5.04425	0.0247078	Dentate gyrus neurons	B3galt5
-0.387807	7.81707	13.3721	0.000255398	Dentate gyrus neurons	Zdhhc14
-0.701763	5.33659	8.64948	0.00327154	Dentate gyrus neurons	Dynlt1a
-0.395491	5.35897	4.30002	0.0381119	Dentate gyrus neurons	Gm1604a
-0.367354	6.29552	5.89135	0.0152155	Dentate gyrus neurons	Airn
-0.358411	6.32751	4.81852	0.0281555	Dentate gyrus neurons	Smoc2
0.408606	5.09423	3.90026	0.0482787	Dentate gyrus neurons	Riok2
-0.586704	4.80595	5.64671	0.0174881	Dentate gyrus neurons	Zfp53
0.517554	6.21345	13.0022	0.000311132	Dentate gyrus neurons	Nudt3
0.822781	4.53314	10.6691	0.00108939	Dentate gyrus neurons	Slc26a8
0.305717	6.11088	4.31066	0.0378743	Dentate gyrus neurons	Rnf8
-0.808364	5.60689	13.4464	0.000245472	Dentate gyrus neurons	Mdga1
0.202577	8.27252	4.04849	0.0442108	Dentate gyrus neurons	Akap8l
-1.11118	3.56223	6.85612	0.00883381	Dentate gyrus neurons	Dxo
0.345328	5.56071	4.52567	0.03339	Dentate gyrus neurons	Prrc2a
0.751881	3.42957	4.27537	0.0386684	Dentate gyrus neurons	Mrps18b
1.64364	5.38857	17.2519	3.27366e-05	Dentate gyrus neurons	Rcan2
0.618618	4.47471	4.78438	0.028719	Dentate gyrus neurons	Mrpl2
-0.242684	7.23258	4.56176	0.0326934	Dentate gyrus neurons	Ubr2
1.17747	3.93782	9.75094	0.00179231	Dentate gyrus neurons	Taf8
-0.501695	7.61335	21.6009	3.35696e-06	Dentate gyrus neurons	Lrfn2
-0.706856	4.91171	9.63326	0.00191085	Dentate gyrus neurons	Rftn1
0.368344	6.74598	5.14448	0.0233203	Dentate gyrus neurons	Satb1
0.371247	5.99577	4.59178	0.0321257	Dentate gyrus neurons	St6gal2
-0.453711	5.4472	5.89306	0.0152007	Dentate gyrus neurons	Hdgfl2
-1.07396	3.62516	4.43372	0.0352356	Dentate gyrus neurons	Rpl36
-0.900828	4.12156	9.01477	0.00267806	Dentate gyrus neurons	Gpr108
-0.400227	7.2469	4.29643	0.0381925	Dentate gyrus neurons	Cntnap5c
0.712387	7.06126	5.30327	0.0212855	Dentate gyrus neurons	Efna5
1.18189	3.58735	7.91896	0.00489193	Dentate gyrus neurons	Tmem232
0.462379	6.50945	8.73382	0.00312362	Dentate gyrus neurons	Mtcl1
-0.371335	5.86278	5.98954	0.014391	Dentate gyrus neurons	Rab12
0.288807	6.63214	4.9745	0.0257236	Dentate gyrus neurons	Gm41609
-0.404796	5.92815	6.28116	0.0122028	Dentate gyrus neurons	Clip4
-0.827298	4.37564	7.41855	0.00645549	Dentate gyrus neurons	Alk
0.34843	6.60625	6.1451	0.0131777	Dentate gyrus neurons	Cebpz
0.960855	4.14596	9.19047	0.00243278	Dentate gyrus neurons	Cdc42ep3
-0.282731	9.52899	6.88286	0.00870263	Dentate gyrus neurons	Slc8a1
0.917853	3.70561	4.74293	0.0294189	Dentate gyrus neurons	Pkdcc
0.509726	4.97515	5.07061	0.0243348	Dentate gyrus neurons	Gm49969
-1.09117	3.21593	5.71306	0.0168391	Dentate gyrus neurons	Slc3a1
-0.820015	4.10456	5.24857	0.0219648	Dentate gyrus neurons	Rhoq
-0.313679	6.82091	4.75132	0.0292758	Dentate gyrus neurons	Arhgap12
0.329421	7.01309	4.67332	0.0306346	Dentate gyrus neurons	Mkx
-0.722298	4.09879	5.78705	0.0161447	Dentate gyrus neurons	Gm9993
-0.691442	4.00224	6.11675	0.0133907	Dentate gyrus neurons	Abhd3
0.917533	3.97544	8.78715	0.0030336	Dentate gyrus neurons	Rbbp8
-0.858553	3.43735	4.8074	0.0283377	Dentate gyrus neurons	Ankrd29
0.312496	6.88752	5.62717	0.0176841	Dentate gyrus neurons	Osbpl1a
0.685437	6.37718	6.01919	0.0141511	Dentate gyrus neurons	Fhod3
-0.559005	4.93653	5.13654	0.0234273	Dentate gyrus neurons	9630014M24Rik
0.237651	10.2342	6.96421	0.00831561	Dentate gyrus neurons	Kctd16
-0.461023	5.56272	5.2463	0.0219935	Dentate gyrus neurons	Sncaip
0.3349	6.90217	7.32976	0.00678219	Dentate gyrus neurons	Dctn4
-0.59896	4.50128	3.87967	0.048874	Dentate gyrus neurons	Pde6a
0.615679	3.98951	4.00958	0.0452424	Dentate gyrus neurons	Grpel2
0.369158	7.06826	10.5373	0.00116987	Dentate gyrus neurons	Prelid3a
0.262541	8.39414	5.90927	0.0150615	Dentate gyrus neurons	Ldlrad4
-0.210801	10.5223	4.15889	0.0414165	Dentate gyrus neurons	Tcf4
0.294842	7.25627	4.04295	0.0443562	Dentate gyrus neurons	Mapk4
-0.435825	6.34108	10.3829	0.00127187	Dentate gyrus neurons	Myo5b
-0.286519	7.06379	5.38316	0.020332	Dentate gyrus neurons	Ctif
0.55412	4.41235	5.11561	0.0237116	Dentate gyrus neurons	Ctdp1
1.25962	4.3613	11.5225	0.000687593	Dentate gyrus neurons	Npas4
-0.553255	4.62072	6.09063	0.01359	Dentate gyrus neurons	Drap1
-0.371658	5.96694	5.47856	0.0192511	Dentate gyrus neurons	Macrod1
0.800792	4.57901	7.25194	0.00708244	Dentate gyrus neurons	2700081O15Rik
0.282535	6.15738	4.30419	0.0380186	Dentate gyrus neurons	Atl3
-0.393324	5.23695	4.30214	0.0380645	Dentate gyrus neurons	Bscl2
-0.741945	4.238	7.24372	0.00711493	Dentate gyrus neurons	Ubxn1
-0.566971	4.79205	5.77512	0.0162546	Dentate gyrus neurons	B3gat3
0.460935	5.06399	4.36207	0.0367477	Dentate gyrus neurons	Ddb1
0.527165	5.61122	6.77837	0.00922691	Dentate gyrus neurons	Tmem132a
1.72653	6.36626	15.1743	9.80282e-05	Dentate gyrus neurons	Rorb
1.05398	3.50048	6.46252	0.0110173	Dentate gyrus neurons	Fam189a2
-0.414234	5.24178	4.33734	0.037285	Dentate gyrus neurons	Stambpl1
0.561501	4.38073	5.16545	0.0230405	Dentate gyrus neurons	A330032B11Rik
-0.369829	8.35969	11.4499	0.000714965	Dentate gyrus neurons	Slit1
0.527312	4.52833	4.11286	0.0425583	Dentate gyrus neurons	Golga7b
-0.855126	4.08883	5.67727	0.0171861	Dentate gyrus neurons	Gm34299
0.490736	5.29598	5.89738	0.0151634	Dentate gyrus neurons	Got1
-0.52197	4.99166	3.97383	0.0462126	Dentate gyrus neurons	Ldb1
0.474159	7.05612	5.95206	0.0147001	Dentate gyrus neurons	Sorcs1
0.375891	5.48628	4.30136	0.0380819	Dentate gyrus neurons	Ccdc186
-0.544794	4.24997	3.9094	0.0480169	Dentate gyrus neurons	B230217O12Rik
-0.391062	6.24443	5.81471	0.0158927	Dentate gyrus neurons	Gfra1
-0.543283	4.5188	4.17768	0.0409597	Dentate gyrus neurons	Shroom4
-0.568172	4.50151	4.59586	0.0320493	Dentate gyrus neurons	Maoa
-0.904277	3.25949	5.08598	0.02412	Dentate gyrus neurons	Klhl13
-0.346951	5.8325	4.04297	0.0443558	Dentate gyrus neurons	Dock11
0.383516	5.96516	4.35283	0.0369474	Dentate gyrus neurons	Upf3b
-1.11816	3.19366	6.40558	0.0113762	Dentate gyrus neurons	Tmem255a
0.800817	3.49099	3.95548	0.046719	Dentate gyrus neurons	Rap2c
-0.511653	6.24135	5.51081	0.0188993	Dentate gyrus neurons	Hs6st2
-0.44001	5.43098	5.71334	0.0168365	Dentate gyrus neurons	Cd99l2
0.593829	4.10143	4.24067	0.0394665	Dentate gyrus neurons	Prrg1
0.236043	10.7908	4.69788	0.0301998	Dentate gyrus neurons	Il1rapl1
-0.542545	5.46089	9.22857	0.00238268	Dentate gyrus neurons	Nlgn3
-0.285013	7.11896	5.73657	0.0166152	Dentate gyrus neurons	Nhsl2
-0.33176	6.20263	5.39754	0.0201652	Dentate gyrus neurons	Chic1
-0.870582	4.6033	10.6538	0.00109842	Dentate gyrus neurons	Pbdc1
-0.973631	4.49379	4.89172	0.0269858	Dentate gyrus neurons	Plp1
0.78289	5.87909	16.1699	5.79056e-05	Dentate gyrus neurons	Dcx
-1.05644	6.03945	14.1912	0.000165145	Dentate gyrus neurons	Htr2c
0.725541	5.61209	5.94719	0.0147407	Dentate gyrus neurons	Gm15155
0.375813	7.19109	7.33306	0.00676976	Dentate gyrus neurons	Rps6ka3
-0.704668	4.76146	5.14955	0.0232523	Dentate gyrus neurons	Nhs
-1.1554	3.48483	4.53135	0.0332794	Dentate gyrus neurons	Tmsb4x
-0.610354	5.16476	3.85318	0.0496519	CA3(Nf.S)	Lypla1
-0.510612	6.50158	7.64174	0.00570328	CA3(Nf.S)	Tcea1
0.306873	7.74386	5.158	0.0231395	CA3(Nf.S)	Phf3
0.61128	5.37648	4.31136	0.0378587	CA3(Nf.S)	Cnnm3
0.654295	5.2529	5.69777	0.0169865	CA3(Nf.S)	Txndc9
0.525817	8.55011	16.6317	4.53858e-05	CA3(Nf.S)	Hecw2
-0.475521	9.10791	14.4048	0.000147424	CA3(Nf.S)	Plcl1
0.509331	6.70767	5.76145	0.0163816	CA3(Nf.S)	Satb2
-1.09373	5.04527	8.62625	0.00331352	CA3(Nf.S)	Fn1
0.352008	7.54021	4.9998	0.0253502	CA3(Nf.S)	Nyap2
0.3456	7.59812	4.65606	0.0309441	CA3(Nf.S)	Pid1
-0.367518	6.49531	4.02006	0.0449621	CA3(Nf.S)	Ncl
0.938285	5.33345	7.31107	0.00685311	CA3(Nf.S)	Ngef
0.449092	6.3202	3.97822	0.0460922	CA3(Nf.S)	Stk25
-0.48092	6.20308	4.58122	0.0323242	CA3(Nf.S)	Ddx18
1.022	10.434	24.7772	6.43531e-07	CA3(Nf.S)	Dpp10
0.268385	9.80746	6.08307	0.0136484	CA3(Nf.S)	R3hdm1
-0.638796	5.03988	4.32306	0.0375993	CA3(Nf.S)	Rbbp5
0.604156	5.41464	5.76436	0.0163544	CA3(Nf.S)	Arl8a
0.729925	5.75108	8.24766	0.00408045	CA3(Nf.S)	Gm26936
0.504545	8.06684	6.5819	0.0103021	CA3(Nf.S)	Brinp3
-0.292013	7.46023	4.03111	0.0446684	CA3(Nf.S)	Rgl1
0.708254	4.73122	4.84686	0.0276965	CA3(Nf.S)	Rgs8
-0.544294	6.50271	8.07032	0.00449962	CA3(Nf.S)	Stx6
-0.261441	8.97699	4.63328	0.0313575	CA3(Nf.S)	Tnr
0.746021	5.04064	6.01911	0.0141518	CA3(Nf.S)	Gm37982
0.251171	9.21144	5.30388	0.021278	CA3(Nf.S)	Pbx1
-0.513495	6.14481	4.99234	0.0254598	CA3(Nf.S)	Kif26b
-0.517824	6.14693	5.77867	0.0162218	CA3(Nf.S)	Prox1
-0.264576	10.0173	6.06256	0.0138077	CA3(Nf.S)	Frmd4a
-0.266814	10.3814	5.70675	0.0168998	CA3(Nf.S)	Cacnb2
-0.563714	7.04669	8.18161	0.00423172	CA3(Nf.S)	Gm10848
0.825263	5.40522	7.05839	0.00788947	CA3(Nf.S)	Arl5b
0.608138	9.34335	12.9655	0.000317284	CA3(Nf.S)	Etl4
-0.516494	5.75439	4.85386	0.0275844	CA3(Nf.S)	Spopl
-0.704905	4.95734	4.42594	0.0353965	CA3(Nf.S)	Paxx
0.94262	4.80586	5.33873	0.0208566	CA3(Nf.S)	Ptgds
-0.810792	5.38156	9.32052	0.00226601	CA3(Nf.S)	Bmyc
-0.862341	5.06763	7.05733	0.00789417	CA3(Nf.S)	Ttf1
0.700896	5.36338	5.17182	0.0229562	CA3(Nf.S)	Gm13402
0.832798	4.91574	6.9727	0.00827623	CA3(Nf.S)	Slc27a4
-0.314941	7.69994	5.76189	0.0163775	CA3(Nf.S)	Odf2
0.642185	5.36305	5.96782	0.0145693	CA3(Nf.S)	BC005624
0.597164	5.58176	4.74949	0.0293069	CA3(Nf.S)	Slc25a25
0.522862	6.77435	5.74772	0.0165101	CA3(Nf.S)	Garnl3
0.250004	9.51899	4.26401	0.0389278	CA3(Nf.S)	Strbp
-0.707095	4.98879	5.28405	0.0215216	CA3(Nf.S)	Fign
-0.644865	4.89009	4.0476	0.0442342	CA3(Nf.S)	Ccdc173
-0.543976	5.42588	4.39401	0.0360653	CA3(Nf.S)	Gorasp2
-0.303502	8.67968	6.96858	0.00829532	CA3(Nf.S)	Dync1i2
-0.849176	5.75243	4.09153	0.0430987	CA3(Nf.S)	Pde11a
0.699015	5.44168	5.38558	0.0203038	CA3(Nf.S)	Itgav
-0.735011	5.67225	7.26858	0.00701711	CA3(Nf.S)	Tspan18
0.601807	7.69648	10.0269	0.0015427	CA3(Nf.S)	Slc1a2
-0.307977	7.19592	4.38408	0.036276	CA3(Nf.S)	Scg5
0.459695	6.24923	5.26938	0.0217038	CA3(Nf.S)	Dph6
1.12851	5.13354	12.4172	0.000425394	CA3(Nf.S)	Rmdn3
0.838089	5.21544	8.18036	0.00423463	CA3(Nf.S)	Ltk
-0.466979	6.67767	7.44477	0.0063621	CA3(Nf.S)	Mga
-0.608014	6.00277	7.35361	0.00669282	CA3(Nf.S)	Gatm
0.641929	5.47936	6.81592	0.00903485	CA3(Nf.S)	Galk2
-0.533699	5.34206	4.34928	0.0370245	CA3(Nf.S)	Shld1
0.344248	7.23937	3.96644	0.0464159	CA3(Nf.S)	9630028H03Rik
0.600227	5.79048	7.73175	0.00542581	CA3(Nf.S)	Dstn
-0.34501	8.88767	8.83	0.00296319	CA3(Nf.S)	Slc24a3
-0.592948	6.10149	6.58363	0.0102921	CA3(Nf.S)	Snta1
-0.29325	7.81606	5.06324	0.0244385	CA3(Nf.S)	Itch
0.409122	6.11872	4.42549	0.0354059	CA3(Nf.S)	Cpne1
-0.316446	7.54574	5.11176	0.0237643	CA3(Nf.S)	Epb41l1
-0.469988	5.73955	3.90078	0.0482636	CA3(Nf.S)	Src
-0.35697	7.46166	5.35243	0.0206935	CA3(Nf.S)	Ppp1r16b
-0.476101	7.71416	8.34849	0.00386008	CA3(Nf.S)	Ptprt
0.85578	4.96769	7.38892	0.0065627	CA3(Nf.S)	Rims4
0.30099	7.12823	3.87264	0.0490792	CA3(Nf.S)	Ptpn1
0.337516	7.50133	5.29449	0.021393	CA3(Nf.S)	Dpm1
-0.610594	6.11313	6.51062	0.0107232	CA3(Nf.S)	Bcas1
-0.736561	5.05748	6.4124	0.0113326	CA3(Nf.S)	Ss18l1
-0.556253	5.43061	4.53785	0.0331532	CA3(Nf.S)	Zfp512b
-0.47315	7.81971	9.97445	0.00158727	CA3(Nf.S)	Trpc4
-0.703343	4.74072	4.70467	0.0300808	CA3(Nf.S)	Exosc8
-0.63265	6.20747	5.35601	0.0206509	CA3(Nf.S)	Arhgef26
-0.518694	5.57803	4.2179	0.0399996	CA3(Nf.S)	Gmps
-0.248559	10.6846	4.52545	0.0333942	CA3(Nf.S)	Schip1
-0.571629	5.40959	5.17575	0.0229043	CA3(Nf.S)	Nmd3
0.565192	6.40443	9.35526	0.00222347	CA3(Nf.S)	Gucy1b1
-0.500671	6.11737	6.80106	0.0091104	CA3(Nf.S)	Tmem131l
-0.621563	5.49129	4.32755	0.0375003	CA3(Nf.S)	Bcan
-0.52401	6.19395	4.52067	0.0334877	CA3(Nf.S)	Syt11
-0.399022	7.125	5.64104	0.0175448	CA3(Nf.S)	Arnt
0.427943	5.91427	4.26982	0.0387951	CA3(Nf.S)	Ensa
0.566225	5.37262	3.94498	0.0470113	CA3(Nf.S)	Mrps21
-0.425279	6.42345	5.03507	0.0248391	CA3(Nf.S)	Rnf115
-0.578702	5.72943	6.1037	0.0134899	CA3(Nf.S)	Tspan2
0.362809	6.64776	4.5818	0.0323132	CA3(Nf.S)	Csde1
-0.412262	6.54246	5.31776	0.0211091	CA3(Nf.S)	Lrig2
-0.390604	7.76121	7.66242	0.00563828	CA3(Nf.S)	Kcnd3
-0.647748	8.4417	10.9738	0.000924095	CA3(Nf.S)	Ntng1
0.613741	6.27034	9.55789	0.00199092	CA3(Nf.S)	Olfm3
0.73337	5.02319	6.01255	0.0142045	CA3(Nf.S)	Gclm
0.44084	6.77861	4.94684	0.0261385	CA3(Nf.S)	Fnbp1l
-0.615251	7.48428	16.7891	4.17725e-05	CA3(Nf.S)	Ndst4
0.551317	6.5434	7.32972	0.00678237	CA3(Nf.S)	Camk2d
-0.280257	9.76179	3.85814	0.0495051	CA3(Nf.S)	Unc5c
-0.317646	8.84541	6.46496	0.0110022	CA3(Nf.S)	Ak5
-0.318026	9.34858	8.96728	0.00274857	CA3(Nf.S)	St6galnac5
-0.438057	7.85943	9.45063	0.00211076	CA3(Nf.S)	Slc44a5
-0.408339	6.03841	4.05952	0.0439229	CA3(Nf.S)	Chd7
-0.317869	8.12857	4.42051	0.0355095	CA3(Nf.S)	Runx1t1
0.671471	6.29327	4.09854	0.0429201	CA3(Nf.S)	Necab1
0.273801	7.66075	3.86961	0.049168	CA3(Nf.S)	Fut9
0.785859	5.24621	6.75431	0.00935217	CA3(Nf.S)	Dnajb5
-0.603128	5.66515	6.63192	0.0100167	CA3(Nf.S)	Invs
0.546991	6.01971	6.09477	0.0135582	CA3(Nf.S)	Ctnnal1
-0.33124	8.48546	8.31689	0.0039278	CA3(Nf.S)	Pakap
0.272907	11.8784	5.03813	0.0247952	CA3(Nf.S)	Ptprd
-0.196483	10.7956	4.16587	0.0412463	CA3(Nf.S)	Slc24a2
0.379314	7.39438	5.32627	0.0210063	CA3(Nf.S)	Mysm1
-0.387096	6.44975	4.09358	0.0430463	CA3(Nf.S)	Ttc4
0.414807	6.11524	4.1943	0.0405601	CA3(Nf.S)	Gpbp1l1
0.616017	4.88738	3.87112	0.0491236	CA3(Nf.S)	Ctps
-0.520496	7.82734	9.15348	0.00248246	CA3(Nf.S)	Gm2164
-0.440132	6.17899	4.58648	0.032225	CA3(Nf.S)	Inpp5b
-0.745101	5.08389	6.02347	0.0141168	CA3(Nf.S)	Ncdn
0.434752	7.2263	7.03409	0.00799725	CA3(Nf.S)	Phc2
-0.706941	5.36207	5.5373	0.0186153	CA3(Nf.S)	Zdhhc18
0.666735	5.45986	6.69193	0.00968505	CA3(Nf.S)	Rcc2
-0.832748	5.11234	5.97645	0.0144982	CA3(Nf.S)	Dnajc16
0.628996	5.38524	5.12276	0.0236141	CA3(Nf.S)	Sdf4
0.423476	6.08844	4.13428	0.0420229	CA3(Nf.S)	Rheb
-0.312582	7.33642	4.29116	0.0383111	CA3(Nf.S)	Fam193a
0.396241	6.53097	4.94402	0.0261811	CA3(Nf.S)	Dhx15
-0.2237	10.0186	4.54526	0.03301	CA3(Nf.S)	Gabrb1
-0.605969	5.57784	4.70484	0.0300779	CA3(Nf.S)	Scarb2
0.550654	5.26709	3.93919	0.0471736	CA3(Nf.S)	Prdm8
0.48921	5.80169	3.85177	0.0496935	CA3(Nf.S)	Cds1
-0.565078	6.67053	7.90679	0.00492496	CA3(Nf.S)	Tgfbr3
0.787663	5.8099	9.14129	0.00249904	CA3(Nf.S)	Ephx4
0.614939	5.37891	6.00098	0.0142979	CA3(Nf.S)	Pcgf3
-0.757807	5.16212	5.96468	0.0145952	CA3(Nf.S)	Zfp932
0.459833	6.4023	5.13748	0.0234146	CA3(Nf.S)	Cit
-0.470061	6.38109	5.71177	0.0168515	CA3(Nf.S)	Kdm2b
0.644641	5.08483	3.91814	0.0477677	CA3(Nf.S)	Hip1r
0.717135	5.26562	6.15413	0.0131106	CA3(Nf.S)	Rabgef1
-0.309813	9.81863	7.84862	0.00508594	CA3(Nf.S)	Galnt17
0.601986	6.04072	8.22192	0.00413875	CA3(Nf.S)	Stx1a
0.736836	5.20359	6.39679	0.0114327	CA3(Nf.S)	Vps37d
0.450494	6.60827	4.11271	0.042562	CA3(Nf.S)	Cux1
0.521234	6.25399	5.61154	0.0178425	CA3(Nf.S)	Gm16599
-0.473612	5.94265	4.03483	0.0445702	CA3(Nf.S)	Gjc3
0.442875	7.24491	8.18098	0.00423319	CA3(Nf.S)	Lmtk2
0.38695	7.12796	5.19001	0.022717	CA3(Nf.S)	Trrap
0.30372	7.69318	4.54775	0.0329621	CA3(Nf.S)	Mtus2
-0.342098	8.2424	5.15678	0.0231558	CA3(Nf.S)	Cadps2
0.325427	7.2909	4.47727	0.0343485	CA3(Nf.S)	Wasl
0.682202	5.0885	4.38471	0.0362627	CA3(Nf.S)	Gm3294
0.615255	5.04198	3.97671	0.0461335	CA3(Nf.S)	Mindy4
-0.259288	8.95235	4.3671	0.0366394	CA3(Nf.S)	Grid2
-0.836097	5.04828	5.65565	0.0173992	CA3(Nf.S)	E230016M11Rik
-0.57278	5.28503	4.49695	0.0339553	CA3(Nf.S)	Lrrtm1
0.865276	4.90784	6.95564	0.00835555	CA3(Nf.S)	Antxr1
-0.333719	8.08767	6.09232	0.0135771	CA3(Nf.S)	Frmd4b
1.01702	6.65818	10.4433	0.00123094	CA3(Nf.S)	Pdzrn3
0.506421	6.13897	4.28673	0.038411	CA3(Nf.S)	4930587E11Rik
0.888017	5.10906	9.83653	0.0017108	CA3(Nf.S)	Creld1
-0.422594	6.27584	4.70169	0.0301329	CA3(Nf.S)	Washc2
0.584026	5.03502	4.28507	0.0384484	CA3(Nf.S)	Zfand4
0.557407	6.32754	8.33078	0.0038979	CA3(Nf.S)	Adipor2
0.588243	5.39129	4.84419	0.0277394	CA3(Nf.S)	Rad52
0.417355	6.73753	5.54208	0.0185645	CA3(Nf.S)	Kdm5a
0.414335	6.90077	5.87179	0.0153854	CA3(Nf.S)	Prmt8
-1.15204	5.6762	19.7683	8.74203e-06	CA3(Nf.S)	Tspan9
0.475633	5.4184	4.01548	0.0450844	CA3(Nf.S)	Gm14330
0.775224	5.11429	7.47733	0.00624806	CA3(Nf.S)	Stk38l
-0.674247	5.68903	6.36635	0.0116304	CA3(Nf.S)	Cacng7
0.388972	6.68905	5.56502	0.0183228	CA3(Nf.S)	Sympk
0.68638	5.5345	6.57485	0.010343	CA3(Nf.S)	Ppp1r37
-0.498564	5.89915	4.24653	0.0393305	CA3(Nf.S)	Supt5
0.594902	5.88776	6.59446	0.0102297	CA3(Nf.S)	Gramd1a
0.570532	5.91954	5.2755	0.0216275	CA3(Nf.S)	Lsm14a
0.369806	6.39183	4.18174	0.0408618	CA3(Nf.S)	Car11
0.423775	8.66586	7.30231	0.0068866	CA3(Nf.S)	Luzp2
-0.334189	7.38324	5.20359	0.0225403	CA3(Nf.S)	A330076H08Rik
-0.517796	6.42123	7.06421	0.0078639	CA3(Nf.S)	Pde8a
-0.808985	8.16334	8.42056	0.00371001	CA3(Nf.S)	Gm32647
0.696663	5.17628	6.60766	0.0101541	CA3(Nf.S)	Gdpd5
-0.397071	6.57215	4.38228	0.0363145	CA3(Nf.S)	Fchsd2
-0.29816	8.67624	5.16505	0.0230458	CA3(Nf.S)	Galnt18
-0.588114	6.48429	6.71798	0.00954457	CA3(Nf.S)	Syt17
-0.41735	6.50441	5.60046	0.0179558	CA3(Nf.S)	Rbbp6
0.541735	5.53628	4.47557	0.0343826	CA3(Nf.S)	Fam57b
-0.401773	6.74002	5.16643	0.0230275	CA3(Nf.S)	D7Ertd443e
-0.472613	7.01768	9.26002	0.0023421	CA3(Nf.S)	Ptpre
-0.846463	6.22898	12.0859	0.000508054	CA3(Nf.S)	C030029H02Rik
0.564915	5.47033	4.5576	0.032773	CA3(Nf.S)	Dpysl4
-0.576261	5.10352	4.14795	0.041685	CA3(Nf.S)	Mob2
-0.568035	6.39702	8.8809	0.0028817	CA3(Nf.S)	Ppfia1
-0.755651	5.21777	6.98201	0.0082333	CA3(Nf.S)	Pnpla6
-0.284733	8.23155	4.99846	0.0253698	CA3(Nf.S)	Arglu1
-0.401214	7.18938	5.91395	0.0150215	CA3(Nf.S)	Cul4a
0.648474	9.75855	12.1294	0.000496342	CA3(Nf.S)	Nrg1
0.40299	7.07228	4.93907	0.0262562	CA3(Nf.S)	Dlc1
0.326449	9.15374	4.63405	0.0313435	CA3(Nf.S)	Sgcz
0.405122	7.42309	7.76116	0.00533816	CA3(Nf.S)	Tusc3
-0.36968	9.2427	3.9326	0.0473586	CA3(Nf.S)	Tenm3
-0.834436	5.47966	3.93341	0.0473358	CA3(Nf.S)	C130073E24Rik
0.332123	7.71061	4.36048	0.0367819	CA3(Nf.S)	Wdr17
0.648184	5.70062	4.70432	0.0300869	CA3(Nf.S)	Arhgap10
0.873214	5.43308	8.69068	0.00319841	CA3(Nf.S)	Junb
0.973777	5.13789	8.35379	0.00384884	CA3(Nf.S)	Polr2c
0.856224	5.20607	8.35821	0.00383949	CA3(Nf.S)	Ripor1
-0.514938	5.68265	5.13245	0.0234826	CA3(Nf.S)	Prmt7
-0.41966	7.25251	6.9479	0.00839175	CA3(Nf.S)	Sntb2
-0.548009	6.10459	6.36049	0.0116689	CA3(Nf.S)	Cyb5b
-0.598921	6.31963	6.96015	0.00833452	CA3(Nf.S)	Fa2h
0.519035	5.30207	4.0214	0.0449265	CA3(Nf.S)	Gabarapl2
-0.44934	8.04946	4.77211	0.0289243	CA3(Nf.S)	Cpne7
-0.34794	8.75679	5.91451	0.0150167	CA3(Nf.S)	Nrp1
-0.378663	7.25002	6.70899	0.00959278	CA3(Nf.S)	Dnm2
0.480473	6.4025	5.66983	0.0172591	CA3(Nf.S)	Igsf9b
0.538498	5.86126	6.40719	0.0113659	CA3(Nf.S)	Nfrkb
0.306244	7.52157	3.91742	0.0477883	CA3(Nf.S)	Arhgap32
-0.394983	9.30054	13.6505	0.000220178	CA3(Nf.S)	Dscaml1
0.474167	6.39884	6.16233	0.0130499	CA3(Nf.S)	Nxpe4
0.610005	5.05597	4.80991	0.0282965	CA3(Nf.S)	Rexo2
0.639344	5.41972	4.28501	0.0384499	CA3(Nf.S)	Wdr61
0.54341	5.74237	4.72944	0.0296505	CA3(Nf.S)	Gm17231
-0.640735	5.98805	6.28694	0.0121631	CA3(Nf.S)	Car12
0.52809	5.63708	5.08547	0.0241271	CA3(Nf.S)	Fam81a
0.681678	7.34965	14.8183	0.00011838	CA3(Nf.S)	Mlip
0.291907	7.27545	3.85022	0.0497395	CA3(Nf.S)	Cep70
-0.43785	6.65558	5.26478	0.0217612	CA3(Nf.S)	Trf
0.281441	8.57003	4.42936	0.0353258	CA3(Nf.S)	Atp2c1
0.442567	6.42081	5.19713	0.0226242	CA3(Nf.S)	Arih2
0.258892	9.86193	4.47498	0.0343946	CA3(Nf.S)	Arpp21
-0.582633	5.2473	4.85995	0.0274871	CA3(Nf.S)	Vipr1
0.357225	7.02872	4.71553	0.0298913	CA3(Nf.S)	Sacm1l
0.929535	5.62461	6.1896	0.0128503	CA3(Nf.S)	Oprm1
0.519845	5.5489	3.99595	0.0456098	CA3(Nf.S)	Ccdc28a
-0.694195	5.54089	5.37911	0.0203793	CA3(Nf.S)	Rnf146
0.340796	6.92431	4.98803	0.0255232	CA3(Nf.S)	Sesn1
-0.452146	7.77717	7.1761	0.0073881	CA3(Nf.S)	Slc35f1
-0.359435	7.47664	5.43472	0.0197402	CA3(Nf.S)	Sh3rf3
0.285229	7.33076	4.08523	0.0432596	CA3(Nf.S)	Mcu
-0.319935	7.29711	4.99478	0.0254238	CA3(Nf.S)	Ccar1
0.616356	5.45052	4.37366	0.0364985	CA3(Nf.S)	Tet1
-0.18602	10.8369	4.16598	0.0412436	CA3(Nf.S)	Ank3
0.985595	6.70149	11.3795	0.000742575	CA3(Nf.S)	Gm34544
-0.385421	7.09771	5.59727	0.0179885	CA3(Nf.S)	Dip2a
0.469576	6.38615	6.08709	0.0136173	CA3(Nf.S)	Zfr2
0.761944	5.79941	8.15076	0.00430431	CA3(Nf.S)	Gm4924
-0.354278	6.74907	4.05022	0.0441657	CA3(Nf.S)	Chst11
0.628068	5.18716	5.16527	0.0230429	CA3(Nf.S)	Fbxo7
0.337013	6.96083	3.89997	0.048287	CA3(Nf.S)	Syn3
-0.669146	5.70857	6.28767	0.0121581	CA3(Nf.S)	Hsp90b1
-0.549652	6.73103	9.72596	0.00181683	CA3(Nf.S)	Chpt1
-0.509059	5.51061	4.0504	0.0441608	CA3(Nf.S)	Mettl25
0.724518	6.74297	12.4028	0.00042869	CA3(Nf.S)	Lin7a
0.342408	7.43557	4.6334	0.0313554	CA3(Nf.S)	Osbpl8
-0.284978	8.85798	4.18082	0.040884	CA3(Nf.S)	Grip1
0.675304	5.64116	7.46437	0.00629321	CA3(Nf.S)	Tbc1d30
-0.424654	6.927	5.83691	0.0156934	CA3(Nf.S)	Kif5a
-0.396674	6.21364	3.88161	0.0488176	CA3(Nf.S)	Nf2
-0.682664	5.26799	4.64085	0.0312195	CA3(Nf.S)	Gas2l1
-0.705018	5.44815	5.11711	0.023691	CA3(Nf.S)	Ppia
-0.688427	5.62898	3.85395	0.0496291	CA3(Nf.S)	Tns3
0.352983	7.76619	5.7485	0.0165027	CA3(Nf.S)	Spred2
-0.621755	6.42578	10.6827	0.00108142	CA3(Nf.S)	Xpo1
-0.365686	8.16012	5.75818	0.0164121	CA3(Nf.S)	Ccdc85a
-0.228543	10.3448	4.3468	0.0370786	CA3(Nf.S)	Slit3
-0.313801	11.9958	8.84206	0.00294367	CA3(Nf.S)	Tenm2
-0.337946	6.87126	4.32806	0.037489	CA3(Nf.S)	Clint1
0.658033	5.30128	5.75303	0.0164603	CA3(Nf.S)	Adam19
0.575326	6.19605	6.74369	0.00940798	CA3(Nf.S)	Mapk9
-0.558193	5.99512	6.3105	0.0120025	CA3(Nf.S)	Rufy1
0.343385	7.06611	4.75453	0.0292214	CA3(Nf.S)	Hspa4
0.353246	6.41031	3.90063	0.0482681	CA3(Nf.S)	Sept8
-0.250129	11.1878	5.8981	0.0151572	CA3(Nf.S)	Gria1
-0.63139	5.19972	5.57753	0.0181923	CA3(Nf.S)	Nt5m
-0.389953	7.24431	5.98191	0.0144533	CA3(Nf.S)	Dnah9
-0.797783	5.31884	5.09775	0.0239569	CA3(Nf.S)	Rpl26
-0.632924	5.66552	6.48271	0.0108929	CA3(Nf.S)	Polr2a
-0.616883	5.5875	4.3346	0.0373452	CA3(Nf.S)	Wscd1
0.873619	5.30467	7.52872	0.0060723	CA3(Nf.S)	1700016P03Rik
-0.296272	8.18644	5.20738	0.0224912	CA3(Nf.S)	Abr
-0.550377	6.0841	5.32062	0.0210745	CA3(Nf.S)	Ankrd13b
-0.404168	7.32849	6.5699	0.0103718	CA3(Nf.S)	Ksr1
-0.394232	6.67053	4.51569	0.0335853	CA3(Nf.S)	Rhot1
0.256154	9.89118	5.13455	0.0234542	CA3(Nf.S)	Asic2
-0.626604	5.83911	6.88409	0.00869661	CA3(Nf.S)	Rnft1
-0.550236	5.63468	5.02968	0.0249164	CA3(Nf.S)	Dhx40
-0.687716	5.13545	4.25242	0.0391944	CA3(Nf.S)	Mtmr4
0.615225	8.56518	12.3362	0.000444249	CA3(Nf.S)	Car10
-1.13349	4.76448	8.13565	0.00434033	CA3(Nf.S)	Kpnb1
0.653697	4.91357	4.30237	0.0380592	CA3(Nf.S)	Stard3
-0.61907	6.06635	7.08907	0.00775553	CA3(Nf.S)	Hap1
0.739591	4.96742	6.37674	0.0115625	CA3(Nf.S)	Rundc1
0.622877	5.60845	5.4652	0.0193988	CA3(Nf.S)	Dusp3
0.521929	6.24434	5.88636	0.0152586	CA3(Nf.S)	Gm11659
-0.499884	6.53175	7.39334	0.0065466	CA3(Nf.S)	Map2k6
0.524488	6.21828	4.47504	0.0343933	CA3(Nf.S)	Sdk2
0.433241	6.26635	4.14708	0.0417063	CA3(Nf.S)	Grb2
0.740639	5.3894	8.20127	0.00418611	CA3(Nf.S)	Sap30bp
-0.530975	5.88468	4.245	0.0393662	CA3(Nf.S)	H3f3b
0.458235	7.20803	8.56119	0.00343406	CA3(Nf.S)	Pcyt2
-0.625382	5.92658	5.94461	0.0147624	CA3(Nf.S)	Narf
-0.412137	7.84446	8.34383	0.00387	CA3(Nf.S)	Itsn2
-0.549374	5.46677	3.99333	0.0456807	CA3(Nf.S)	Odc1
0.251524	8.16042	3.94331	0.047058	CA3(Nf.S)	Kidins220
-0.700473	5.56269	4.66701	0.0307475	CA3(Nf.S)	Sntg2
-0.630913	5.18571	4.70151	0.0301361	CA3(Nf.S)	Bcap29
-0.291733	7.87143	4.67603	0.0305864	CA3(Nf.S)	Cog5
0.622602	5.13619	3.92731	0.0475078	CA3(Nf.S)	Prkar2b
0.494682	6.37494	5.15527	0.023176	CA3(Nf.S)	Ifrd1
-0.410749	6.44482	5.18072	0.0228389	CA3(Nf.S)	3110039M20Rik
-0.46383	5.99313	4.82581	0.0280367	CA3(Nf.S)	Snx6
0.837582	5.89586	8.75665	0.00308474	CA3(Nf.S)	Kcnh5
0.418497	6.15756	3.86999	0.0491569	CA3(Nf.S)	Fntb
0.464811	5.67578	4.19852	0.0404593	CA3(Nf.S)	Atp6v1d
0.431931	6.72561	6.03965	0.0139881	CA3(Nf.S)	Exd2
-0.304119	7.19467	3.93225	0.0473685	CA3(Nf.S)	Galnt16
1.11681	7.40856	21.9435	2.80798e-06	CA3(Nf.S)	Rgs6
0.379367	7.36831	5.03597	0.0248262	CA3(Nf.S)	Numb
-0.532791	6.05446	6.39458	0.011447	CA3(Nf.S)	Lin52
-0.348112	7.41722	6.3924	0.011461	CA3(Nf.S)	Ttll5
0.496703	7.412	10.5886	0.00113786	CA3(Nf.S)	Flrt2
-0.611434	5.91215	6.5651	0.0103998	CA3(Nf.S)	Calm1
-0.439061	6.35729	5.23585	0.0221259	CA3(Nf.S)	Slc24a4
0.755255	5.00453	5.04165	0.0247449	CA3(Nf.S)	Gskip
-0.486367	7.35904	11.0964	0.00086494	CA3(Nf.S)	B830012L14Rik
0.650384	5.68696	6.63585	0.00999463	CA3(Nf.S)	Ero1lb
0.391354	8.07409	6.40338	0.0113903	CA3(Nf.S)	Hecw1
0.542197	5.37838	4.23366	0.0396298	CA3(Nf.S)	Pou6f2
-0.349358	7.35447	5.41767	0.019934	CA3(Nf.S)	Gmds
0.542724	5.63321	4.78481	0.0287118	CA3(Nf.S)	Slc35b3
0.748304	5.62449	10.1356	0.00145433	CA3(Nf.S)	Ptpdc1
-0.484838	5.86083	4.92551	0.026463	CA3(Nf.S)	Cenpp
-0.821737	6.46515	16.1168	5.95527e-05	CA3(Nf.S)	Sema4d
-0.630418	5.03116	4.55305	0.0328601	CA3(Nf.S)	Higd2a
0.595169	4.98692	4.6293	0.0314303	CA3(Nf.S)	Pcbd2
1.0378	5.12701	10.2666	0.00135461	CA3(Nf.S)	Gm47423
0.609981	5.27868	3.89023	0.0485679	CA3(Nf.S)	Gm49359
-0.569139	5.60201	5.15444	0.023187	CA3(Nf.S)	Habp4
0.75917	4.9756	3.8726	0.0490803	CA3(Nf.S)	Pcsk1
0.914656	8.28268	26.2921	2.93491e-07	CA3(Nf.S)	Mef2c
0.618501	7.97403	11.2852	0.000781269	CA3(Nf.S)	Homer1
-0.350302	7.17858	4.22306	0.0398781	CA3(Nf.S)	Arsb
-0.541392	5.31205	3.85199	0.049687	CA3(Nf.S)	Wdr41
-0.253018	9.04952	5.13208	0.0234876	CA3(Nf.S)	Iqgap2
-0.352013	9.05423	5.67304	0.0172276	CA3(Nf.S)	Hcn1
0.44458	6.27834	4.67643	0.0305792	CA3(Nf.S)	Zswim8
0.432323	6.35836	4.28735	0.0383969	CA3(Nf.S)	Camk2g
0.416106	7.01055	6.45182	0.0110838	CA3(Nf.S)	Appl1
0.380844	6.71662	5.67322	0.0172258	CA3(Nf.S)	Gpr137c
0.676719	5.66382	7.16166	0.00744784	CA3(Nf.S)	Styx
-0.710357	5.50233	7.09288	0.00773909	CA3(Nf.S)	Mipep
0.518533	5.73038	4.20588	0.0402841	CA3(Nf.S)	Kcnrg
0.572449	5.28279	3.96187	0.0465419	CA3(Nf.S)	Elp3
0.628857	5.04398	4.72889	0.02966	CA3(Nf.S)	Ccar2
0.808736	5.04447	7.28922	0.00693694	CA3(Nf.S)	Gfra2
-0.38126	7.35552	3.98886	0.045802	CA3(Nf.S)	Pcdh17
0.346236	7.10575	5.11253	0.0237537	CA3(Nf.S)	Ndfip2
0.643249	5.57291	5.68915	0.0170702	CA3(Nf.S)	Gm20713
0.615132	5.39239	3.99873	0.0455346	CA3(Nf.S)	Ghr
-0.674917	5.86033	5.96115	0.0146245	CA3(Nf.S)	Lifr
2.09264	4.50946	28.909	7.58615e-08	CA3(Nf.S)	Rai14
0.434157	7.15129	7.31184	0.00685017	CA3(Nf.S)	Mtmr12
0.233153	8.76624	4.06182	0.0438633	CA3(Nf.S)	Cdh10
0.986394	7.30317	13.9094	0.000191839	CA3(Nf.S)	Cdh18
0.771208	5.53438	6.41553	0.0113127	CA3(Nf.S)	Gm2824
-0.524601	6.07774	6.13861	0.0132261	CA3(Nf.S)	Retreg1
0.516781	6.8202	7.61486	0.00578893	CA3(Nf.S)	Otulin
0.588283	5.36468	4.55576	0.0328082	CA3(Nf.S)	Pop1
0.539067	5.22784	4.45662	0.0347662	CA3(Nf.S)	Nipal2
0.422513	7.5836	6.43008	0.0112203	CA3(Nf.S)	Ncald
-0.736065	5.66676	7.17662	0.00738597	CA3(Nf.S)	Rspo2
0.270576	8.95436	4.47366	0.0344212	CA3(Nf.S)	Ext1
0.409725	8.36378	7.71932	0.00546328	CA3(Nf.S)	Asap1
0.391835	7.00869	4.00045	0.0454881	CA3(Nf.S)	Adcy8
1.00525	4.88573	9.9424	0.00161515	CA3(Nf.S)	Gm49066
0.85188	5.11741	4.36992	0.0365787	CA3(Nf.S)	Arc
0.525056	6.10241	6.4664	0.0109933	CA3(Nf.S)	Cacng2
0.593131	5.41953	5.43401	0.0197483	CA3(Nf.S)	Gga1
-0.402323	6.69763	4.70139	0.0301383	CA3(Nf.S)	Ep300
0.516554	5.65606	4.47511	0.034392	CA3(Nf.S)	Scube1
-0.748369	5.47217	7.65622	0.00565769	CA3(Nf.S)	Samm50
-0.266611	7.91841	4.50377	0.0338203	CA3(Nf.S)	Tafa5
0.505893	5.90073	5.45501	0.0195123	CA3(Nf.S)	Tmbim6
0.782078	6.01627	8.78583	0.0030358	CA3(Nf.S)	Nr4a1
-0.674775	6.06514	9.20378	0.00241515	CA3(Nf.S)	Map3k12
0.289888	8.50425	5.95711	0.014658	CA3(Nf.S)	Mrtfb
0.358072	7.71078	5.69789	0.0169854	CA3(Nf.S)	Gm15738
-0.446178	7.053	9.59987	0.00194591	CA3(Nf.S)	Fgd4
0.469451	6.08302	4.71201	0.0299527	CA3(Nf.S)	Lztr1
0.528378	5.77241	4.81481	0.0282162	CA3(Nf.S)	Zdhhc8
-0.744653	5.07148	5.56854	0.018286	CA3(Nf.S)	Vwa5b2
-0.319919	8.91539	7.04493	0.00794899	CA3(Nf.S)	Dgkg
-0.857279	6.41508	14.4776	0.000141839	CA3(Nf.S)	St6gal1
0.531436	5.50703	4.07893	0.0434212	CA3(Nf.S)	Snx4
0.52242	5.89012	3.99275	0.0456964	CA3(Nf.S)	Gap43
-0.635087	5.49961	4.31978	0.0376717	CA3(Nf.S)	Nxpe3
-0.951496	5.68429	4.41082	0.0357118	CA3(Nf.S)	Cmss1
0.697289	4.91236	4.9885	0.0255163	CA3(Nf.S)	Cct8
-0.837399	5.00545	4.97949	0.0256495	CA3(Nf.S)	4930420G21Rik
0.39913	6.40917	3.94864	0.0469093	CA3(Nf.S)	Synj2
-0.499121	6.11001	4.08711	0.0432115	CA3(Nf.S)	Smoc2
-0.406275	6.21748	4.57504	0.032441	CA3(Nf.S)	Cacna1h
0.434875	6.57941	6.419	0.0112906	CA3(Nf.S)	Srpk1
0.35579	6.76718	4.99388	0.0254371	CA3(Nf.S)	Mapk14
-0.466622	6.84672	5.12789	0.0235444	CA3(Nf.S)	Mog
-0.384291	7.37826	4.88542	0.0270845	CA3(Nf.S)	Gm26917
1.20985	5.50737	7.94684	0.00481714	CA3(Nf.S)	Rcan2
-0.275314	7.90951	4.4314	0.0352835	CA3(Nf.S)	Runx2
0.579276	5.35934	5.03639	0.0248202	CA3(Nf.S)	Mrps18a
0.71733	5.6837	5.62661	0.0176898	CA3(Nf.S)	St6gal2
0.578162	6.64548	9.55977	0.00198888	CA3(Nf.S)	Man2a1
0.459586	6.33953	5.20441	0.0225297	CA3(Nf.S)	Vapa
0.547385	6.19737	6.93665	0.00844473	CA3(Nf.S)	Mtcl1
-0.442755	6.61729	5.49663	0.0190532	CA3(Nf.S)	Galnt14
0.432711	6.88779	5.39888	0.0201496	CA3(Nf.S)	Hnrnpll
-0.321428	7.54127	5.0325	0.0248759	CA3(Nf.S)	Camkmt
-0.428566	6.35485	4.85439	0.0275758	CA3(Nf.S)	Cul2
-0.530566	7.10112	5.37508	0.0204264	CA3(Nf.S)	Chst9
-0.307709	7.72241	4.75698	0.0291797	CA3(Nf.S)	Garem1
-0.723013	6.23718	12.0503	0.000517853	CA3(Nf.S)	Sap130
0.647858	5.02918	4.60992	0.0317874	CA3(Nf.S)	Sft2d3
-0.68974	5.99041	11.5126	0.000691274	CA3(Nf.S)	Pfdn1
0.677009	4.92371	5.1233	0.0236066	CA3(Nf.S)	Ik
0.462632	6.51682	5.42227	0.0198815	CA3(Nf.S)	Rnf14
0.320592	9.88614	6.81871	0.00902079	CA3(Nf.S)	Kctd16
-0.571663	5.42615	4.65409	0.0309797	CA3(Nf.S)	Dpysl3
-0.367547	8.49845	7.32878	0.00678592	CA3(Nf.S)	Kcnn2
0.541469	5.64781	4.5401	0.0331096	CA3(Nf.S)	Hsd17b4
-0.473291	5.77594	4.20286	0.0403558	CA3(Nf.S)	Ppargc1b
0.601856	5.245	4.54021	0.0331075	CA3(Nf.S)	Malt1
-0.227814	10.7441	5.5453	0.0185304	CA3(Nf.S)	Tcf4
0.400993	6.74435	4.1122	0.042575	CA3(Nf.S)	Mapk4
0.456931	6.4188	6.3757	0.0115693	CA3(Nf.S)	8030462N17Rik
-0.78634	5.02703	5.81155	0.0159212	CA3(Nf.S)	Kcng2
-0.643028	5.09678	4.69396	0.0302688	CA3(Nf.S)	Gal3st3
0.359436	7.3015	6.4398	0.0111591	CA3(Nf.S)	Tle4
0.56486	5.31097	4.34494	0.0371191	CA3(Nf.S)	Plgrkt
0.299968	7.26836	4.24681	0.0393241	CA3(Nf.S)	Btaf1
-0.242936	8.52331	4.11787	0.0424325	CA3(Nf.S)	Sorbs1
-0.900201	5.41457	9.36583	0.00221068	CA3(Nf.S)	Opalin
-0.269379	8.27621	4.18168	0.0408631	CA3(Nf.S)	Slit1
0.610362	5.94268	7.92199	0.00488376	CA3(Nf.S)	Mms19
-0.654099	4.98134	4.44114	0.0350829	CA3(Nf.S)	Entpd7
-0.810048	4.99541	5.68177	0.017142	CA3(Nf.S)	Atp6ap2
-0.655985	5.17612	4.83494	0.0278886	CA3(Nf.S)	Fhl1
-0.419447	6.84069	5.37381	0.0204412	CA3(Nf.S)	Pls3
-0.985416	4.95995	7.60012	0.00583643	CA3(Nf.S)	Prrg1
-0.923204	4.97327	7.98418	0.00471879	CA3(Nf.S)	Gprasp2
-0.549378	7.75311	7.37166	0.00662599	CA3(Nf.S)	Plp1
-0.279859	8.3296	4.43875	0.035132	CA3(Nf.S)	Pak3
0.756355	5.5894	7.11572	0.00764111	CA3(Nf.S)	Dcx
-0.252188	8.3095	4.40487	0.0358364	CA3(Nf.S)	Rtl4
-0.538166	5.54681	4.19961	0.0404332	CA3(Nf.S)	Klf8
1.08926	4.91927	7.08874	0.00775696	CA3(Nf.S)	Gm15155
0.447203	5.99008	4.83098	0.0279528	CA3(Nf.S)	Ddx3y
-0.793259	8.0317	7.42306	0.00643932	Foxp2 (Nf.M)	Rb1cc1
-0.826616	7.93326	5.22338	0.0222851	Foxp2 (Nf.M)	Kcnq5
-0.778184	7.02385	4.43831	0.035141	Foxp2 (Nf.M)	Col5a2
-0.716226	11.1558	5.38576	0.0203017	Foxp2 (Nf.M)	Tmeff2
1.05493	6.47996	4.23585	0.0395787	Foxp2 (Nf.M)	Gm973
-0.88676	6.73716	4.45672	0.0347642	Foxp2 (Nf.M)	Ino80dos
0.870297	7.81096	6.5101	0.0107263	Foxp2 (Nf.M)	Irs1
-0.712881	7.20623	4.53952	0.0331209	Foxp2 (Nf.M)	Hdac4
0.996222	6.30075	4.13321	0.0420494	Foxp2 (Nf.M)	Ndufa10
-1.15292	6.17941	6.35512	0.0117043	Foxp2 (Nf.M)	Rnpep
0.644331	7.36328	3.97774	0.0461055	Foxp2 (Nf.M)	Rc3h1
-0.814628	7.31792	5.62459	0.0177102	Foxp2 (Nf.M)	Kifap3
-0.959694	6.95075	4.64024	0.0312307	Foxp2 (Nf.M)	Sec61a2
1.56098	6.17701	5.44532	0.0196208	Foxp2 (Nf.M)	Slc39a12
1.03876	5.89428	4.0464	0.0442657	Foxp2 (Nf.M)	Pnpla7
-0.91803	8.87204	5.77325	0.0162719	Foxp2 (Nf.M)	Ptgds
-1.00515	5.96367	4.25209	0.0392022	Foxp2 (Nf.M)	Hspa5
-0.678525	7.447	4.30479	0.0380051	Foxp2 (Nf.M)	Nr6a1
-0.916604	6.37354	3.92809	0.0474859	Foxp2 (Nf.M)	Kif5c
-0.769404	9.05035	5.68272	0.0171327	Foxp2 (Nf.M)	Galnt13
-0.569939	8.35243	4.45898	0.0347181	Foxp2 (Nf.M)	Pkp4
0.794392	7.20613	4.93932	0.0262523	Foxp2 (Nf.M)	Dnajc10
-0.94012	6.63498	5.13874	0.0233976	Foxp2 (Nf.M)	Mtch2
-1.11808	6.34074	4.8523	0.0276092	Foxp2 (Nf.M)	Dgkz
1.22248	6.13569	7.60166	0.00583145	Foxp2 (Nf.M)	Hsd17b12
1.00609	10.4071	4.63944	0.0312452	Foxp2 (Nf.M)	Slc1a2
1.29314	6.42898	8.45425	0.00364192	Foxp2 (Nf.M)	Ccdc34
0.949756	6.23851	4.15672	0.0414697	Foxp2 (Nf.M)	Mapkbp1
-0.779018	6.88022	4.25207	0.0392026	Foxp2 (Nf.M)	Casc4
-0.981683	6.03939	4.53564	0.033196	Foxp2 (Nf.M)	Ap4e1
0.942798	8.84079	4.05776	0.0439687	Foxp2 (Nf.M)	Cst3
0.95893	7.3147	7.37643	0.00660844	Foxp2 (Nf.M)	Eif2s2
-0.768168	7.01154	4.55341	0.0328533	Foxp2 (Nf.M)	Dlgap4
0.92661	6.10073	3.99135	0.0457345	Foxp2 (Nf.M)	E2f5
-1.56115	6.48079	6.046	0.0139379	Foxp2 (Nf.M)	Agtr1b
-1.13831	6.19719	4.79863	0.0284823	Foxp2 (Nf.M)	Nceh1
0.947502	6.97076	5.53846	0.0186029	Foxp2 (Nf.M)	Dnajc19
-0.715774	8.16866	4.88253	0.0271299	Foxp2 (Nf.M)	Schip1
-0.651778	8.36718	5.08844	0.0240859	Foxp2 (Nf.M)	Rapgef2
1.28501	6.05119	6.87408	0.00874549	Foxp2 (Nf.M)	Ctso
0.995033	6.26886	4.62398	0.031528	Foxp2 (Nf.M)	Gm43713
1.05871	6.1534	5.72168	0.0167567	Foxp2 (Nf.M)	Pbxip1
-0.968488	6.87949	6.07314	0.0137253	Foxp2 (Nf.M)	Pi4kb
0.783373	7.25886	4.9195	0.0265553	Foxp2 (Nf.M)	Gabpb2
0.591848	7.96904	4.48085	0.0342767	Foxp2 (Nf.M)	Arnt
-1.13012	5.75947	4.44235	0.035058	Foxp2 (Nf.M)	Ensa
1.43767	6.1422	9.97257	0.0015889	Foxp2 (Nf.M)	Prpf3
-1.04023	6.75214	5.62905	0.0176652	Foxp2 (Nf.M)	Itga10
-1.01289	6.79235	4.7759	0.0288608	Foxp2 (Nf.M)	Tspan2
0.897365	6.37478	4.52773	0.0333497	Foxp2 (Nf.M)	Lrif1
-0.916055	7.05981	4.23713	0.0395489	Foxp2 (Nf.M)	Stxbp3
1.13504	6.11385	3.91037	0.0479891	Foxp2 (Nf.M)	S1pr1
0.755997	8.14326	4.8576	0.0275245	Foxp2 (Nf.M)	Slc9b2
-0.757033	9.90214	3.9007	0.048266	Foxp2 (Nf.M)	Unc5c
0.950583	6.51301	4.08292	0.0433187	Foxp2 (Nf.M)	Tox
1.09059	7.62558	7.6449	0.0056933	Foxp2 (Nf.M)	Gm12353
-1.10055	5.90257	4.31907	0.0376875	Foxp2 (Nf.M)	Shb
0.916937	7.49485	4.74076	0.029456	Foxp2 (Nf.M)	Ccdc171
-0.665741	9.91831	3.99153	0.0457296	Foxp2 (Nf.M)	Slc24a2
-0.988128	6.26278	4.6127	0.0317359	Foxp2 (Nf.M)	Fggy
-1.28387	5.88881	6.86353	0.00879726	Foxp2 (Nf.M)	Prkaa2
0.936669	6.60664	5.5348	0.0186418	Foxp2 (Nf.M)	Efcab14
0.8007	8.28921	8.07778	0.00448112	Foxp2 (Nf.M)	Pik3r3
-1.0612	6.3088	5.26603	0.0217455	Foxp2 (Nf.M)	Zswim5
1.38964	5.93779	6.93195	0.00846692	Foxp2 (Nf.M)	Ago1
1.10435	5.90831	3.85404	0.0496263	Foxp2 (Nf.M)	Tmem50a
-1.08872	7.29696	4.20086	0.0404035	Foxp2 (Nf.M)	Alpl
-1.0199	6.30382	5.38048	0.0203633	Foxp2 (Nf.M)	Fbxo42
1.32339	6.38054	5.70157	0.0169497	Foxp2 (Nf.M)	Errfi1
0.753656	7.44818	4.24869	0.0392807	Foxp2 (Nf.M)	Thap3
-0.710365	7.2691	4.13142	0.0420941	Foxp2 (Nf.M)	Fam133b
-0.738219	7.02501	4.75098	0.0292816	Foxp2 (Nf.M)	Galnt11
1.3285	5.75773	5.3876	0.0202803	Foxp2 (Nf.M)	Atraid
-1.04072	5.89197	4.04176	0.0443876	Foxp2 (Nf.M)	Gabra4
0.547693	8.33835	4.0576	0.0439731	Foxp2 (Nf.M)	Wdfy3
-0.750146	7.58393	5.29596	0.021375	Foxp2 (Nf.M)	BC005561
-1.01378	6.32959	4.181	0.0408795	Foxp2 (Nf.M)	Suds3
-0.854654	7.41686	5.24678	0.0219874	Foxp2 (Nf.M)	Atp2a2
0.955602	6.36772	4.3571	0.0368551	Foxp2 (Nf.M)	Setd1b
-0.776585	7.45891	5.30999	0.0212035	Foxp2 (Nf.M)	Clip1
0.947466	6.54619	5.47062	0.0193387	Foxp2 (Nf.M)	Kmt5a
0.993703	6.66972	4.94989	0.0260924	Foxp2 (Nf.M)	Tmed2
1.04317	6.559	6.10417	0.0134863	Foxp2 (Nf.M)	Vkorc1l1
1.56938	6.95712	6.27746	0.0122284	Foxp2 (Nf.M)	Mmd2
-0.675434	8.39306	4.97876	0.0256603	Foxp2 (Nf.M)	Plxna4
-1.25678	6.10746	6.0524	0.0138874	Foxp2 (Nf.M)	Mkrn1
-1.13222	6.57609	4.24537	0.0393576	Foxp2 (Nf.M)	Herc6
-0.689339	7.65144	3.97872	0.0460787	Foxp2 (Nf.M)	Tia1
-0.709687	8.55384	4.61053	0.0317763	Foxp2 (Nf.M)	Prickle2
0.963171	6.68569	4.75436	0.0292242	Foxp2 (Nf.M)	Adamts9
-1.17009	5.80215	4.13767	0.0419389	Foxp2 (Nf.M)	Kcna6
0.994794	6.26347	4.30819	0.0379294	Foxp2 (Nf.M)	Ccnd2
0.703788	7.90542	4.89519	0.0269315	Foxp2 (Nf.M)	Sox5
1.66004	9.72505	9.79462	0.00175023	Foxp2 (Nf.M)	Apoe
1.15434	6.3143	5.22326	0.0222867	Foxp2 (Nf.M)	Ltbp4
-1.03544	5.87868	4.36693	0.036643	Foxp2 (Nf.M)	Gramd1a
-0.903988	6.55397	4.21171	0.0401459	Foxp2 (Nf.M)	Gpi1
0.879421	6.80484	5.37579	0.0204181	Foxp2 (Nf.M)	Irf3
0.897772	6.4473	3.95327	0.0467804	Foxp2 (Nf.M)	Scaf1
0.867356	6.97635	3.95707	0.0466748	Foxp2 (Nf.M)	Adamts17
0.614023	8.08423	4.31791	0.0377132	Foxp2 (Nf.M)	Igf1r
-0.684718	7.5826	3.9919	0.0457195	Foxp2 (Nf.M)	Slco3a1
-1.35737	6.54201	7.4892	0.00620703	Foxp2 (Nf.M)	Anpep
1.73611	6.01726	4.76307	0.0290767	Foxp2 (Nf.M)	Fzd4
0.651989	7.30953	4.09179	0.0430919	Foxp2 (Nf.M)	Stim1
-1.03879	5.78816	3.93498	0.0472916	Foxp2 (Nf.M)	Arfip2
-0.749057	7.06365	3.96739	0.0463897	Foxp2 (Nf.M)	1700012D14Rik
0.761585	7.66892	4.25256	0.0391912	Foxp2 (Nf.M)	Rbbp6
0.893519	6.66454	4.13489	0.0420077	Foxp2 (Nf.M)	D430042O09Rik
-0.739366	7.27787	4.2316	0.0396779	Foxp2 (Nf.M)	Plekha1
1.16799	6.98258	4.82714	0.028015	Foxp2 (Nf.M)	Htra1
0.996509	6.44747	5.28836	0.0214685	Foxp2 (Nf.M)	Phrf1
-0.849234	7.13031	5.77972	0.0162121	Foxp2 (Nf.M)	Arhgef10
-1.02973	6.16732	4.42237	0.0354708	Foxp2 (Nf.M)	Dctn6
-1.54589	5.88062	9.38356	0.0021894	Foxp2 (Nf.M)	Saraf
1.78871	6.05104	10.0088	0.00155791	Foxp2 (Nf.M)	Man2b1
-1.04769	6.23137	4.69094	0.0303221	Foxp2 (Nf.M)	Heatr3
1.05158	7.70528	4.89321	0.0269626	Foxp2 (Nf.M)	Mt1
-0.771289	6.89664	4.21266	0.0401233	Foxp2 (Nf.M)	Rspry1
-0.883456	8.21596	4.60676	0.0318461	Foxp2 (Nf.M)	Cdh11
-1.20894	6.36054	7.05335	0.0079117	Foxp2 (Nf.M)	Terf2
-1.24688	6.00411	6.24168	0.0124778	Foxp2 (Nf.M)	Mthfsd
1.28013	5.5539	4.66808	0.0307283	Foxp2 (Nf.M)	Cog2
-1.00181	8.74259	10.4892	0.00120073	Foxp2 (Nf.M)	Nrp1
-0.810604	8.25491	4.54233	0.0330666	Foxp2 (Nf.M)	Gria4
0.938396	7.49184	8.73329	0.00312453	Foxp2 (Nf.M)	Dync2h1
0.929067	6.23398	4.01146	0.0451921	Foxp2 (Nf.M)	Zfp426
0.899008	6.49146	4.54941	0.0329301	Foxp2 (Nf.M)	1700084C06Rik
0.829517	8.17919	6.65084	0.0099109	Foxp2 (Nf.M)	St3gal4
-1.27838	6.0789	7.33902	0.00674735	Foxp2 (Nf.M)	4930581F22Rik
-0.71427	7.38904	4.2336	0.0396313	Foxp2 (Nf.M)	Clmp
-0.707287	8.08117	4.10158	0.0428432	Foxp2 (Nf.M)	Phldb1
0.893722	6.67245	5.68563	0.0171044	Foxp2 (Nf.M)	Sidt2
-0.980182	7.23288	5.25658	0.0218639	Foxp2 (Nf.M)	Dixdc1
1.89677	6.63079	8.27925	0.00401006	Foxp2 (Nf.M)	Acsbg1
1.55589	6.32216	8.49024	0.00357057	Foxp2 (Nf.M)	Clk3
0.940863	6.08825	3.88056	0.0488483	Foxp2 (Nf.M)	Adpgk
0.736452	7.31	4.12308	0.0423019	Foxp2 (Nf.M)	Tln2
0.908658	7.54508	7.78786	0.00525985	Foxp2 (Nf.M)	Gclc
-0.929031	6.87418	6.92557	0.00849719	Foxp2 (Nf.M)	Ick
-0.978098	6.28528	4.80959	0.0283017	Foxp2 (Nf.M)	Tmem30a
-1.05409	6.09357	4.48595	0.0341746	Foxp2 (Nf.M)	Mthfs
0.746833	8.3499	7.39571	0.00653795	Foxp2 (Nf.M)	Zic4
-0.923667	7.15071	6.70522	0.00961309	Foxp2 (Nf.M)	Tfdp2
-0.971113	6.22428	4.48793	0.034135	Foxp2 (Nf.M)	Atp1b3
0.950222	7.17216	4.19971	0.0404309	Foxp2 (Nf.M)	Ephb1
1.0203	6.14057	4.06364	0.0438159	Foxp2 (Nf.M)	Cdv3
0.878825	8.19261	5.11677	0.0236957	Foxp2 (Nf.M)	Sash1
1.10615	6.59924	6.42855	0.01123	Foxp2 (Nf.M)	Vta1
-1.21788	6.18272	6.48761	0.0108629	Foxp2 (Nf.M)	Cited2
-0.673099	8.25832	4.70982	0.0299908	Foxp2 (Nf.M)	Map7
0.811518	6.4652	3.91904	0.047742	Foxp2 (Nf.M)	Cep57l1
1.1408	6.89534	7.76119	0.00533807	Foxp2 (Nf.M)	Fam184a
-0.846105	8.52498	5.41136	0.0200061	Foxp2 (Nf.M)	Ctnna3
0.778083	6.95846	4.89653	0.0269106	Foxp2 (Nf.M)	Reep3
-0.818286	6.83492	5.01511	0.025127	Foxp2 (Nf.M)	Oaz1
-0.98297	6.89814	4.71835	0.0298423	Foxp2 (Nf.M)	Hsp90b1
-1.20131	6.43836	8.01929	0.00462817	Foxp2 (Nf.M)	Gnptab
0.948955	6.61951	5.90148	0.0151282	Foxp2 (Nf.M)	Plxnc1
-1.79503	6.18733	12.0226	0.000525597	Foxp2 (Nf.M)	Trhde
1.49151	6.03115	7.20426	0.00727306	Foxp2 (Nf.M)	Tspan8
-0.770101	7.48209	5.54162	0.0185694	Foxp2 (Nf.M)	Cpsf6
0.553137	8.36215	4.26989	0.0387935	Foxp2 (Nf.M)	R3hdm2
0.879965	6.48603	4.67062	0.0306828	Foxp2 (Nf.M)	Cs
0.949825	7.37488	4.2522	0.0391996	Foxp2 (Nf.M)	Znrf3
-1.3921	6.93758	11.6082	0.000656626	Foxp2 (Nf.M)	Cobl
0.885665	6.65621	4.17426	0.0410424	Foxp2 (Nf.M)	Wwc1
-0.660538	8.04535	4.1354	0.0419951	Foxp2 (Nf.M)	Adamts2
1.06468	6.39106	5.61631	0.0177941	Foxp2 (Nf.M)	Sept8
0.921213	7.08353	5.83524	0.0157082	Foxp2 (Nf.M)	Gm12216
0.925452	7.24207	5.68557	0.017105	Foxp2 (Nf.M)	Ankfy1
0.826819	6.80214	4.15187	0.0415886	Foxp2 (Nf.M)	Aatf
-0.908677	5.97774	4.10455	0.042768	Foxp2 (Nf.M)	Tspoap1
1.22447	5.96138	5.14485	0.0233155	Foxp2 (Nf.M)	Ankrd40
-0.981968	6.31791	4.06716	0.0437248	Foxp2 (Nf.M)	Socs7
-0.780861	6.90099	4.0466	0.0442604	Foxp2 (Nf.M)	Med1
0.949366	8.68914	6.54156	0.0105383	Foxp2 (Nf.M)	Dgkb
0.794915	6.54719	4.00036	0.0454906	Foxp2 (Nf.M)	Brms1l
-1.17391	6.17813	5.51875	0.0188137	Foxp2 (Nf.M)	Mbip
-1.13337	6.09922	5.814	0.0158991	Foxp2 (Nf.M)	Dnal1
-1.11156	6.81405	5.89275	0.0152033	Foxp2 (Nf.M)	Rian
1.30056	6.62412	10.7662	0.00103373	Foxp2 (Nf.M)	Apopt1
-1.05571	8.67068	5.57359	0.0182333	Foxp2 (Nf.M)	Chrm3
-0.982005	6.38826	3.8805	0.0488501	Foxp2 (Nf.M)	Rab24
1.6882	6.33992	10.7604	0.00103697	Foxp2 (Nf.M)	Tgfbi
-1.66172	6.74108	10.9401	0.000941047	Foxp2 (Nf.M)	Spock1
-0.610312	8.9485	4.06819	0.0436979	Foxp2 (Nf.M)	Edil3
-0.840962	8.02955	6.85531	0.00883785	Foxp2 (Nf.M)	Arhgef28
1.16378	6.24764	5.34846	0.0207406	Foxp2 (Nf.M)	Rnf180
-1.20029	6.18983	6.83944	0.00891667	Foxp2 (Nf.M)	Plpp1
0.868613	6.12363	4.18774	0.0407173	Foxp2 (Nf.M)	Hmgcs1
0.94063	6.57205	4.7495	0.0293068	Foxp2 (Nf.M)	Zfp131
1.08299	6.26279	4.82553	0.0280413	Foxp2 (Nf.M)	Fam107a
0.867108	7.04056	5.26135	0.0218041	Foxp2 (Nf.M)	3830406C13Rik
0.914256	6.56083	4.56129	0.0327025	Foxp2 (Nf.M)	Ube2e1
1.02166	6.78033	5.60895	0.017869	Foxp2 (Nf.M)	Parp4
-0.934884	7.49953	6.99239	0.0081857	Foxp2 (Nf.M)	Gjb6
0.947137	7.25432	4.2388	0.03951	Foxp2 (Nf.M)	Clu
0.711295	8.76526	4.02541	0.0448196	Foxp2 (Nf.M)	Farp1
0.848094	7.16991	5.61785	0.0177784	Foxp2 (Nf.M)	Dab2
1.27299	6.08317	5.96046	0.0146303	Foxp2 (Nf.M)	Cdh18
1.39411	6.36504	6.58622	0.0102771	Foxp2 (Nf.M)	Tnfrsf11b
-1.11696	6.4189	6.6164	0.0101044	Foxp2 (Nf.M)	Taf2
-0.764344	8.42893	5.68066	0.0171529	Foxp2 (Nf.M)	Kcnq3
-0.665036	8.39776	5.77309	0.0162734	Foxp2 (Nf.M)	Phf20l1
1.15377	7.59402	10.3366	0.00130417	Foxp2 (Nf.M)	Myh9
0.956986	6.23278	4.14449	0.0417701	Foxp2 (Nf.M)	Gga1
-1.08302	6.64855	6.46232	0.0110186	Foxp2 (Nf.M)	Sbf1
-0.653184	8.6133	4.28516	0.0384465	Foxp2 (Nf.M)	Slc2a13
0.68401	8.01679	4.9135	0.0266476	Foxp2 (Nf.M)	Lima1
0.767666	6.83331	4.05375	0.0440734	Foxp2 (Nf.M)	Larp4
1.21261	5.97089	5.64089	0.0175463	Foxp2 (Nf.M)	Sp1
-0.713565	7.41732	4.12772	0.0421862	Foxp2 (Nf.M)	Dnm1l
-0.913911	5.97226	3.88071	0.048844	Foxp2 (Nf.M)	Tnk2
0.813834	6.9856	4.1036	0.042792	Foxp2 (Nf.M)	Heg1
1.52521	7.95751	17.6698	2.62759e-05	Foxp2 (Nf.M)	Fstl1
1.38688	7.75897	12.1157	0.000499991	Foxp2 (Nf.M)	Col8a1
-1.31504	6.0069	4.61482	0.0316969	Foxp2 (Nf.M)	4930453N24Rik
0.666749	7.71555	4.00762	0.045295	Foxp2 (Nf.M)	Eva1c
0.773328	8.06001	6.78605	0.00918731	Foxp2 (Nf.M)	Itsn1
1.2098	5.92602	5.66878	0.0172695	Foxp2 (Nf.M)	Zfp943
0.897245	6.09379	4.02602	0.0448034	Foxp2 (Nf.M)	Kctd20
-1.10545	5.96612	5.2846	0.0215148	Foxp2 (Nf.M)	Tbc1d22b
-1.0768	6.19734	5.759	0.0164044	Foxp2 (Nf.M)	Prrt1
1.19168	6.21728	4.97802	0.0256714	Foxp2 (Nf.M)	Stk19
1.16869	6.45337	7.29219	0.00692548	Foxp2 (Nf.M)	Abhd16a
-1.05742	6.35332	4.94417	0.0261788	Foxp2 (Nf.M)	Abcf1
-0.717322	7.50767	4.30469	0.0380075	Foxp2 (Nf.M)	Ptchd4
-1.20953	6.24002	6.55099	0.0104826	Foxp2 (Nf.M)	Ndufv2
1.94222	6.64939	14.5104	0.00013939	Foxp2 (Nf.M)	Vit
-0.781433	7.22351	4.5156	0.0335872	Foxp2 (Nf.M)	Impact
0.911827	9.09756	5.44914	0.019578	Foxp2 (Nf.M)	Dtna
0.729994	7.58627	4.01312	0.0451475	Foxp2 (Nf.M)	Mcc
-1.30821	5.86566	5.02633	0.0249648	Foxp2 (Nf.M)	4930511M06Rik
1.47735	6.34649	10.0364	0.00153475	Foxp2 (Nf.M)	Carmn
1.1283	6.10802	4.75587	0.0291985	Foxp2 (Nf.M)	Afg3l2
-0.992907	6.08827	4.05108	0.044143	Foxp2 (Nf.M)	Me2
-0.79729	6.9126	4.42138	0.0354914	Foxp2 (Nf.M)	8030462N17Rik
-0.71179	7.95138	4.38565	0.0362427	Foxp2 (Nf.M)	Dok6
-1.04422	6.3772	4.65442	0.0309738	Foxp2 (Nf.M)	Rbm4
1.25144	7.75264	10.4101	0.00125329	Foxp2 (Nf.M)	Gm14964
1.04025	6.05394	5.20462	0.0225269	Foxp2 (Nf.M)	Hnrnpul2
0.942635	6.924	4.67397	0.0306231	Foxp2 (Nf.M)	Aldh1a1
-0.939135	6.40423	3.97427	0.0462005	Foxp2 (Nf.M)	1110059E24Rik
1.22818	6.40884	6.55619	0.010452	Foxp2 (Nf.M)	Ptar1
0.909513	6.89444	5.44462	0.0196287	Foxp2 (Nf.M)	Ak3
-1.22113	6.24599	6.62763	0.0100409	Foxp2 (Nf.M)	Plgrkt
1.04735	6.34751	4.19071	0.040646	Foxp2 (Nf.M)	Marveld1
1.49044	6.10283	6.48469	0.0108808	Foxp2 (Nf.M)	Gpam
0.931067	6.18754	4.04611	0.0442733	Foxp2 (Nf.M)	Gpkow
-1.09528	6.57086	5.07678	0.0242484	Foxp2 (Nf.M)	Aifm1
-1.04508	5.92161	4.39074	0.0361346	Foxp2 (Nf.M)	Hs6st2
0.686763	7.56234	4.12259	0.0423142	Foxp2 (Nf.M)	Zc3h12b
-0.752982	9.53231	4.8286	0.0279914	Foxp2 (Nf.M)	Plp1
-1.00688	7.86102	5.13767	0.0234121	Foxp2 (Nf.M)	Rtl4
0.591049	6.78035	10.6595	0.00109506	Foxp2 (Nf.M)	Gm1992
0.434348	6.18685	7.05494	0.0079047	Foxp2 (Nf.M)	Gm19938
0.398579	7.89727	4.7931	0.028574	Foxp2 (Nf.M)	Gm28376
0.431701	6.32736	4.8871	0.0270582	Foxp2 (Nf.M)	Col19a1
-0.396388	5.20067	4.26123	0.0389916	Foxp2 (Nf.M)	Prim2
0.816737	3.32139	5.63229	0.0176326	Foxp2 (Nf.M)	Imp4
0.622362	5.65404	12.788	0.00034885	Foxp2 (Nf.M)	Arhgef4
-0.311225	5.91855	3.85569	0.0495775	Foxp2 (Nf.M)	Lman2l
1.00692	2.65669	6.03747	0.0140053	Foxp2 (Nf.M)	Sema4c
0.49827	7.01863	12.2129	0.000474595	Foxp2 (Nf.M)	2010300C02Rik
-0.348577	8.62252	7.40369	0.00650903	Foxp2 (Nf.M)	Aff3
-0.667361	5.85117	15.4778	8.34808e-05	Foxp2 (Nf.M)	Tbc1d8
-1.53486	2.95222	5.79359	0.0160847	Foxp2 (Nf.M)	Slc9a4
-1.68348	3.09967	11.4065	0.000731874	Foxp2 (Nf.M)	Slc9a2
0.768595	3.14954	4.78147	0.0287676	Foxp2 (Nf.M)	Poglut2
0.438516	5.07219	4.64453	0.0311527	Foxp2 (Nf.M)	Ercc5
1.24903	3.52446	9.22706	0.00238465	Foxp2 (Nf.M)	Gm553
0.460037	4.96292	4.08402	0.0432905	Foxp2 (Nf.M)	Hibch
0.535006	5.29698	8.44916	0.00365212	Foxp2 (Nf.M)	1700019D03Rik
0.37074	9.46091	5.85478	0.0155348	Foxp2 (Nf.M)	Hecw2
-0.439528	5.07747	3.92141	0.0476748	Foxp2 (Nf.M)	Ankrd44
0.859321	5.59972	13.1661	0.000285058	Foxp2 (Nf.M)	Coq10b
0.443001	5.1299	6.24209	0.0124749	Foxp2 (Nf.M)	Bzw1
0.253685	8.10615	4.30265	0.038053	Foxp2 (Nf.M)	Abi2
-1.13603	6.93889	7.24367	0.00711514	Foxp2 (Nf.M)	Nrp2
0.379145	7.97733	8.23039	0.00411947	Foxp2 (Nf.M)	Adam23
-0.913582	3.69402	5.12741	0.0235508	Foxp2 (Nf.M)	Pth2r
0.490982	5.01787	5.79189	0.0161003	Foxp2 (Nf.M)	Xrcc5
0.424071	6.48311	8.47655	0.00359755	Foxp2 (Nf.M)	Arpc2
0.551308	4.06386	4.16448	0.0412801	Foxp2 (Nf.M)	Cnppd1
0.536851	6.65892	7.69532	0.00553643	Foxp2 (Nf.M)	Epha4
0.556334	4.64027	4.15802	0.0414377	Foxp2 (Nf.M)	Acsl3
-0.347692	6.97194	4.70668	0.0300456	Foxp2 (Nf.M)	Pid1
-0.568656	5.58083	5.53573	0.018632	Foxp2 (Nf.M)	Dner
0.586215	4.25475	5.18723	0.0227535	Foxp2 (Nf.M)	Neu2
0.295961	7.36934	5.66039	0.0173523	Foxp2 (Nf.M)	Hdac4
0.861006	5.10354	5.6358	0.0175973	Foxp2 (Nf.M)	Rnf152
0.383745	6.29547	5.88855	0.0152397	Foxp2 (Nf.M)	Actr3
-0.808507	6.30727	4.12145	0.0423428	Foxp2 (Nf.M)	Nckap5
0.633714	4.28544	5.33032	0.0209575	Foxp2 (Nf.M)	Zranb3
0.855695	3.12495	6.10756	0.0134605	Foxp2 (Nf.M)	Dyrk3
-0.533276	7.60979	14.7172	0.000124902	Foxp2 (Nf.M)	Atp2b4
0.892456	4.8688	4.68171	0.0304853	Foxp2 (Nf.M)	Btg2
0.340469	5.64324	5.97484	0.0145114	Foxp2 (Nf.M)	Klhl12
0.407846	5.41907	5.33828	0.020862	Foxp2 (Nf.M)	Rnpep
-0.275566	8.53886	5.37833	0.0203884	Foxp2 (Nf.M)	Gm4258
1.00907	7.83106	14.354	0.000151459	Foxp2 (Nf.M)	Kcnt2
1.03278	5.26593	7.92627	0.00487221	Foxp2 (Nf.M)	4930590L20Rik
-0.337971	6.5718	3.95835	0.0466393	Foxp2 (Nf.M)	B3galt2
1.01784	3.28874	5.04281	0.0247284	Foxp2 (Nf.M)	Ptgs2os
-0.574496	6.62681	17.8535	2.3858e-05	Foxp2 (Nf.M)	Rgl1
-0.908836	2.98063	4.20989	0.040189	Foxp2 (Nf.M)	Shcbp1l
-0.288437	9.59852	6.48608	0.0108723	Foxp2 (Nf.M)	Cacna1e
0.622078	3.17111	3.90475	0.0481497	Foxp2 (Nf.M)	Tor3a
-0.691865	3.166	4.17954	0.0409147	Foxp2 (Nf.M)	Angptl1
-0.518839	8.31243	8.69696	0.00318741	Foxp2 (Nf.M)	Brinp2
-1.17967	4.14037	7.75791	0.00534777	Foxp2 (Nf.M)	Pappa2
-0.478588	4.24687	3.86261	0.0493733	Foxp2 (Nf.M)	Dars2
-0.242174	8.86047	5.42477	0.019853	Foxp2 (Nf.M)	Dnm3
0.390458	6.43478	6.90141	0.00861277	Foxp2 (Nf.M)	Ildr2
-0.549267	5.65464	7.67426	0.00560142	Foxp2 (Nf.M)	Igsf8
0.398485	5.93407	7.30888	0.00686149	Foxp2 (Nf.M)	Kcnj9
-0.78784	3.1621	3.95933	0.0466122	Foxp2 (Nf.M)	Cfap45
-0.39597	7.34552	8.46648	0.00361751	Foxp2 (Nf.M)	Susd4
0.99124	7.21323	12.6817	0.00036926	Foxp2 (Nf.M)	Kcnk2
0.869211	6.57941	8.70729	0.0031694	Foxp2 (Nf.M)	Kcnh1
-0.325286	6.68673	5.46976	0.0193483	Foxp2 (Nf.M)	Syt14
1.44855	4.19452	8.68014	0.00321696	Foxp2 (Nf.M)	Cd34
-0.93014	3.32669	6.01515	0.0141836	Foxp2 (Nf.M)	Gm36988
-0.504078	8.33206	8.846	0.00293732	Foxp2 (Nf.M)	Cacnb2
-0.782249	5.35119	8.20669	0.00417361	Foxp2 (Nf.M)	Gm13269
0.583475	5.01225	6.4119	0.0113358	Foxp2 (Nf.M)	Arl5b
-0.257175	7.40373	3.85787	0.0495131	Foxp2 (Nf.M)	Cacna1b
1.44535	3.35633	5.52054	0.0187945	Foxp2 (Nf.M)	Ssna1
0.451674	4.23484	4.05607	0.0440129	Foxp2 (Nf.M)	Slc2a6
-0.242859	7.81753	3.95078	0.0468497	Foxp2 (Nf.M)	Odf2
-0.274851	7.13458	3.86693	0.0492465	Foxp2 (Nf.M)	Prrc2b
0.650824	4.88756	6.04134	0.0139747	Foxp2 (Nf.M)	1110008P14Rik
0.689358	5.14777	11.7207	0.000618071	Foxp2 (Nf.M)	Slc25a25
0.398966	5.27923	5.59272	0.0180352	Foxp2 (Nf.M)	Dpm2
-0.78929	3.3689	4.67716	0.0305663	Foxp2 (Nf.M)	St6galnac4
-0.498618	5.54195	8.15128	0.00430308	Foxp2 (Nf.M)	Cntrl
-0.218732	8.57652	4.56981	0.0325401	Foxp2 (Nf.M)	Dennd1a
-0.271785	7.14231	4.74807	0.0293312	Foxp2 (Nf.M)	Nr6a1
0.253725	8.33543	4.09629	0.0429774	Foxp2 (Nf.M)	Scai
0.355756	7.91822	4.4108	0.0357121	Foxp2 (Nf.M)	Zeb2
-0.51829	7.38066	8.59051	0.00337919	Foxp2 (Nf.M)	Acvr2a
0.35833	9.64969	5.08604	0.0241193	Foxp2 (Nf.M)	Cacnb4
0.395204	8.74413	3.8513	0.0497076	Foxp2 (Nf.M)	Kcnj3
0.619992	5.85377	4.98339	0.0255918	Foxp2 (Nf.M)	Rbms1
0.405214	10.6491	5.2819	0.0215483	Foxp2 (Nf.M)	Kcnh7
0.646951	7.79818	13.6464	0.000220668	Foxp2 (Nf.M)	Scn1a
0.377596	5.96394	7.76608	0.00532365	Foxp2 (Nf.M)	Bbs5
0.75066	4.68254	11.9578	0.000544199	Foxp2 (Nf.M)	Ccdc173
-0.29763	6.05065	4.71703	0.0298653	Foxp2 (Nf.M)	Gpr155
0.533489	8.21121	12.6608	0.000373399	Foxp2 (Nf.M)	Chn1
-0.372882	6.51018	8.03816	0.00458019	Foxp2 (Nf.M)	Dnajc10
-0.383194	8.14366	4.59068	0.0321463	Foxp2 (Nf.M)	Zfp804a
1.00019	4.37898	5.91524	0.0150105	Foxp2 (Nf.M)	Itgav
0.436943	5.05516	5.48472	0.0191834	Foxp2 (Nf.M)	Arfgap2
-0.473898	5.37944	4.50307	0.033834	Foxp2 (Nf.M)	4930445B16Rik
0.831191	2.94404	5.00294	0.0253042	Foxp2 (Nf.M)	Gm13919
-0.325172	8.68553	6.92664	0.00849212	Foxp2 (Nf.M)	D430041D05Rik
0.62347	7.02361	6.62541	0.0100534	Foxp2 (Nf.M)	Mpped2
-0.42351	5.17632	5.55381	0.0184405	Foxp2 (Nf.M)	Kcna4
0.916698	3.74432	5.64874	0.017468	Foxp2 (Nf.M)	Bdnf
0.242162	9.96388	4.00409	0.04539	Foxp2 (Nf.M)	Ano3
-0.469365	9.58093	6.46432	0.0110062	Foxp2 (Nf.M)	Ryr3
0.425714	7.98321	8.18111	0.00423289	Foxp2 (Nf.M)	Fmn1
0.669437	6.41809	9.62601	0.00191841	Foxp2 (Nf.M)	Gm13963
0.592899	7.19987	5.98165	0.0144555	Foxp2 (Nf.M)	Spred1
-0.247086	7.77584	4.17677	0.0409817	Foxp2 (Nf.M)	Rasgrp1
-0.293975	6.47236	4.00654	0.045324	Foxp2 (Nf.M)	Disp2
-0.584356	4.07068	4.32746	0.0375022	Foxp2 (Nf.M)	Dnajc17
-1.54967	3.9708	8.56351	0.00342968	Foxp2 (Nf.M)	Oip5os1
-1.04746	3.03162	4.07821	0.0434397	Foxp2 (Nf.M)	Ndufaf1
0.547787	8.86323	10.2193	0.00138978	Foxp2 (Nf.M)	Sema6d
-0.46505	5.16292	6.25859	0.0123593	Foxp2 (Nf.M)	Ebf4
0.470638	5.55105	6.08658	0.0136212	Foxp2 (Nf.M)	Mrps26
1.17007	3.12429	6.57425	0.0103465	Foxp2 (Nf.M)	Pcna
1.41635	5.79486	8.58628	0.00338706	Foxp2 (Nf.M)	Chgb
0.33453	5.30441	4.34241	0.0371742	Foxp2 (Nf.M)	Trmt6
0.473904	7.14695	7.21861	0.00721515	Foxp2 (Nf.M)	9630028H03Rik
0.717145	7.1374	7.47909	0.00624196	Foxp2 (Nf.M)	Plcb4
0.944478	4.09274	7.38884	0.00656299	Foxp2 (Nf.M)	Gm14211
1.24211	3.30528	6.48675	0.0108681	Foxp2 (Nf.M)	Lamp5
0.939348	9.17757	10.1548	0.00143927	Foxp2 (Nf.M)	Pak7
-0.824763	2.98711	4.21117	0.0401586	Foxp2 (Nf.M)	Ankef1
1.41356	5.48025	10.5189	0.00118157	Foxp2 (Nf.M)	Syndig1
-0.263122	6.79328	6.24906	0.0124259	Foxp2 (Nf.M)	Nol4l
-0.684231	5.76627	9.27359	0.00232482	Foxp2 (Nf.M)	Snta1
-0.555111	4.11283	4.62784	0.0314571	Foxp2 (Nf.M)	Gss
-0.32644	5.10401	3.93509	0.0472887	Foxp2 (Nf.M)	4930405A21Rik
-0.353357	5.4386	4.25767	0.0390735	Foxp2 (Nf.M)	Src
-0.972392	4.51108	4.7548	0.0292167	Foxp2 (Nf.M)	Blcap
-0.871949	7.09968	5.82866	0.0157671	Foxp2 (Nf.M)	Nnat
0.68106	3.80117	4.35515	0.0368972	Foxp2 (Nf.M)	Actr5
-0.305607	6.05044	4.81064	0.0282845	Foxp2 (Nf.M)	Zhx3
-0.503723	7.18138	3.99083	0.0457485	Foxp2 (Nf.M)	Ptprt
-0.812164	3.71034	8.30704	0.00394916	Foxp2 (Nf.M)	Zfp335
-0.719298	6.28764	19.97	7.86655e-06	Foxp2 (Nf.M)	Sulf2
-0.686313	4.94183	7.20929	0.00725271	Foxp2 (Nf.M)	Prex1
0.548465	4.69921	6.01342	0.0141975	Foxp2 (Nf.M)	Znfx1
0.42129	6.14701	8.48668	0.00357755	Foxp2 (Nf.M)	Dok5
0.629588	5.13344	8.18398	0.00422619	Foxp2 (Nf.M)	Pmepa1
0.558451	5.62263	10.3572	0.00128972	Foxp2 (Nf.M)	Gmeb2
0.846037	3.13582	5.61576	0.0177997	Foxp2 (Nf.M)	Chmp4c
0.355685	5.65009	5.44308	0.019646	Foxp2 (Nf.M)	Rbis
0.410275	10.5995	4.69114	0.0303185	Foxp2 (Nf.M)	Nlgn1
1.28617	3.42456	10.7863	0.00102252	Foxp2 (Nf.M)	Gnb4
0.270873	7.42208	5.39488	0.020196	Foxp2 (Nf.M)	Atp11b
0.510306	4.39949	5.83221	0.0157353	Foxp2 (Nf.M)	Intu
0.73659	7.27621	4.21297	0.040116	Foxp2 (Nf.M)	Maml3
1.05416	4.01025	8.8331	0.00295815	Foxp2 (Nf.M)	4921539H07Rik
0.687563	3.37288	5.15504	0.023179	Foxp2 (Nf.M)	4930593A02Rik
0.950256	7.94074	11.5262	0.000686214	Foxp2 (Nf.M)	Ppm1l
0.512346	4.14839	4.47755	0.034343	Foxp2 (Nf.M)	B3galnt1
0.453599	5.25255	4.93335	0.0263432	Foxp2 (Nf.M)	Nmd3
-0.550543	8.24297	4.29058	0.0383242	Foxp2 (Nf.M)	Serpini1
-0.647427	7.31423	4.2581	0.0390635	Foxp2 (Nf.M)	Fstl5
-0.28373	8.48244	6.75174	0.00936562	Foxp2 (Nf.M)	Rapgef2
-0.543433	6.5308	6.00859	0.0142364	Foxp2 (Nf.M)	Pdgfc
-0.644679	4.85249	5.95816	0.0146494	Foxp2 (Nf.M)	Gm16000
0.836704	4.25923	5.87201	0.0153835	Foxp2 (Nf.M)	Fdps
0.368376	5.61943	4.59477	0.0320696	Foxp2 (Nf.M)	Clk2
0.65698	5.83861	9.29123	0.00230253	Foxp2 (Nf.M)	Slc50a1
-0.964992	2.99781	6.53821	0.0105581	Foxp2 (Nf.M)	Shc1
0.622435	3.75615	4.68608	0.030408	Foxp2 (Nf.M)	Pygo2
-0.953108	5.94082	11.5624	0.000672977	Foxp2 (Nf.M)	Kcnn3
-0.370453	5.65845	4.78604	0.0286913	Foxp2 (Nf.M)	Ints3
-0.666492	3.69975	5.16121	0.0230968	Foxp2 (Nf.M)	Snapin
-0.899915	3.97212	5.81523	0.0158879	Foxp2 (Nf.M)	Cgn
0.284156	7.12192	4.92495	0.0264716	Foxp2 (Nf.M)	Pip5k1a
0.896543	4.20889	5.91841	0.0149835	Foxp2 (Nf.M)	Mcl1
-0.364047	4.73495	3.86187	0.0493951	Foxp2 (Nf.M)	Tars2
-0.439866	6.17781	4.51207	0.0336566	Foxp2 (Nf.M)	Bcl9
0.519419	4.53363	5.13923	0.023391	Foxp2 (Nf.M)	Wars2
0.721118	6.89134	12.5841	0.000389052	Foxp2 (Nf.M)	Atp1a1
1.99182	5.33129	8.50211	0.00354735	Foxp2 (Nf.M)	Syt6
0.320237	5.78134	4.18509	0.040781	Foxp2 (Nf.M)	Hipk1
-0.457703	8.02723	5.14966	0.023251	Foxp2 (Nf.M)	Kcnd3
-0.261918	7.03379	4.55592	0.0328052	Foxp2 (Nf.M)	Rnpc3
-0.28761	6.93434	4.30056	0.0380998	Foxp2 (Nf.M)	Plppr5
-0.826442	8.00739	5.71192	0.0168501	Foxp2 (Nf.M)	6530403H02Rik
-0.290069	5.33209	4.0325	0.0446318	Foxp2 (Nf.M)	Abcd3
1.01645	4.13816	9.20973	0.00240732	Foxp2 (Nf.M)	Arhgap29
0.52516	6.96552	4.56099	0.0327081	Foxp2 (Nf.M)	Ndst3
0.577392	4.0633	4.82735	0.0280116	Foxp2 (Nf.M)	Gm30648
-0.553702	5.69833	4.76306	0.0290767	Foxp2 (Nf.M)	Cxxc4
0.301723	6.58234	5.61878	0.017769	Foxp2 (Nf.M)	Ube2d3
-0.318564	6.16447	5.09016	0.024062	Foxp2 (Nf.M)	Nfkb1
0.3106	8.23655	5.25249	0.0219154	Foxp2 (Nf.M)	Rap1gds1
-0.669278	5.25219	4.54773	0.0329624	Foxp2 (Nf.M)	Bmpr1b
0.428326	5.29121	7.10133	0.00770269	Foxp2 (Nf.M)	Odf2l
1.40698	4.38641	15.0621	0.000104033	Foxp2 (Nf.M)	Gm17501
0.686035	5.6827	6.53892	0.010554	Foxp2 (Nf.M)	Ddah1
-0.859391	7.14846	7.703	0.00551292	Foxp2 (Nf.M)	Gm30382
-0.683949	8.18965	11.9231	0.000554434	Foxp2 (Nf.M)	Pigk
-0.754849	8.4358	9.66774	0.00187532	Foxp2 (Nf.M)	St6galnac5
0.337633	6.56503	5.49769	0.0190416	Foxp2 (Nf.M)	Asph
0.468621	5.469	7.26244	0.00704116	Foxp2 (Nf.M)	Dpy19l4
1.04455	6.1068	9.03455	0.00264924	Foxp2 (Nf.M)	Necab1
0.469987	4.40758	4.99221	0.0254617	Foxp2 (Nf.M)	Tmem64
1.18906	3.3397	9.18567	0.00243917	Foxp2 (Nf.M)	Calb1
0.471475	4.07543	4.49931	0.0339086	Foxp2 (Nf.M)	Osgin2
0.633869	6.59112	7.35913	0.00667232	Foxp2 (Nf.M)	Klhl32
0.453367	4.75757	5.27867	0.0215882	Foxp2 (Nf.M)	Gm11906
-0.501293	4.57878	5.35018	0.0207201	Foxp2 (Nf.M)	Casp8ap2
-0.481258	8.88773	4.85504	0.0275655	Foxp2 (Nf.M)	Lingo2
0.408454	5.7257	4.28904	0.0383588	Foxp2 (Nf.M)	Sigmar1
0.708257	5.70386	6.09405	0.0135638	Foxp2 (Nf.M)	Ccl27a
0.90796	5.20431	9.09659	0.00256087	Foxp2 (Nf.M)	Dnajb5
-0.489775	4.34815	4.2137	0.0400988	Foxp2 (Nf.M)	Tln1
0.403034	5.52208	5.52748	0.01872	Foxp2 (Nf.M)	Gba2
0.54598	5.13401	8.90963	0.0028367	Foxp2 (Nf.M)	Slc25a51
0.515261	6.12918	4.25402	0.0391576	Foxp2 (Nf.M)	Tmod1
1.15716	4.86063	8.36953	0.00381563	Foxp2 (Nf.M)	Nr4a3
-0.29064	7.96858	7.24407	0.00711356	Foxp2 (Nf.M)	Pakap
-0.329793	7.21027	4.95359	0.0260365	Foxp2 (Nf.M)	Pakap.1
0.802136	5.68123	10.4082	0.00125457	Foxp2 (Nf.M)	Susd1
0.817274	5.15473	13.3928	0.000252592	Foxp2 (Nf.M)	Ptbp3
-0.403409	4.78401	4.41691	0.0355845	Foxp2 (Nf.M)	Cdc26
0.332332	8.90045	5.32061	0.0210746	Foxp2 (Nf.M)	Brinp1
-0.385666	6.42727	7.85014	0.00508168	Foxp2 (Nf.M)	Mpdz
1.33465	2.98993	6.89106	0.00866281	Foxp2 (Nf.M)	Gm11266
0.971317	5.86782	16.2935	5.42509e-05	Foxp2 (Nf.M)	Ttc39b
-0.251516	9.32457	5.20847	0.0224771	Foxp2 (Nf.M)	Sh3gl2
-1.04396	7.84488	7.80632	0.00520638	Foxp2 (Nf.M)	Adamtsl1
-0.263816	7.97365	5.31223	0.0211762	Foxp2 (Nf.M)	Mllt3
-0.522788	4.83814	5.38376	0.020325	Foxp2 (Nf.M)	Hacd4
1.1834	3.95619	5.87688	0.015341	Foxp2 (Nf.M)	E130114P18Rik
-0.481311	6.77028	7.82134	0.0051633	Foxp2 (Nf.M)	Ssbp3
0.868997	2.83644	4.5816	0.032317	Foxp2 (Nf.M)	Ttc39a
-0.317099	10.2766	8.50959	0.00353279	Foxp2 (Nf.M)	Agbl4
0.531591	4.2903	6.22106	0.0126239	Foxp2 (Nf.M)	Mknk1
0.458728	7.0913	9.7327	0.00181018	Foxp2 (Nf.M)	Pik3r3
0.96563	4.13782	5.97569	0.0145044	Foxp2 (Nf.M)	Plk3
-0.223111	8.57577	4.39498	0.0360449	Foxp2 (Nf.M)	Hivep3
-0.97209	2.76854	6.44363	0.0111351	Foxp2 (Nf.M)	Exo5
0.317122	6.35336	3.90668	0.0480944	Foxp2 (Nf.M)	Smap2
0.367495	6.22765	3.94492	0.0470132	Foxp2 (Nf.M)	Cap1
0.777396	6.39768	7.08673	0.00776569	Foxp2 (Nf.M)	Epha10
-0.366267	8.93545	7.85916	0.00505639	Foxp2 (Nf.M)	Grik3
0.841525	5.58515	4.54509	0.0330133	Foxp2 (Nf.M)	Serinc2
-0.321085	5.53795	4.5571	0.0327825	Foxp2 (Nf.M)	Snrnp40
-0.687254	6.64549	14.5448	0.000136866	Foxp2 (Nf.M)	Ptpru
0.438677	5.69391	7.83427	0.00512648	Foxp2 (Nf.M)	Gmeb1
-0.457762	5.16088	4.62728	0.0314674	Foxp2 (Nf.M)	Snhg12
-0.879418	5.15319	6.76262	0.00930867	Foxp2 (Nf.M)	Man1c1
0.54317	4.62928	4.21394	0.040093	Foxp2 (Nf.M)	Lypla2
0.471227	5.97048	5.55413	0.0184372	Foxp2 (Nf.M)	Ece1
-0.578255	7.76402	16.88	3.982e-05	Foxp2 (Nf.M)	Igsf21
-0.772028	3.22485	5.88868	0.0152385	Foxp2 (Nf.M)	Mfap2
0.803507	3.75131	4.7773	0.0288373	Foxp2 (Nf.M)	Fhad1
-0.918032	5.55606	22.7158	1.8782e-06	Foxp2 (Nf.M)	Gm13052
0.426924	6.4237	5.01722	0.0250964	Foxp2 (Nf.M)	Tardbp
2.21416	3.77526	14.5358	0.000137524	Foxp2 (Nf.M)	Spsb1
0.487616	5.96409	12.1247	0.000497586	Foxp2 (Nf.M)	Per3
0.342914	7.15719	4.24671	0.0393264	Foxp2 (Nf.M)	Plekhg5
-0.298368	7.45031	4.70262	0.0301166	Foxp2 (Nf.M)	Chd5
1.0289	3.72302	5.68865	0.017075	Foxp2 (Nf.M)	Gabrd
0.404227	5.19509	6.15954	0.0130705	Foxp2 (Nf.M)	Mib2
0.404481	5.37432	5.52134	0.0187859	Foxp2 (Nf.M)	Ssu72
-0.367682	5.32576	4.28798	0.0383828	Foxp2 (Nf.M)	Plekhn1
0.634471	5.57975	8.73868	0.0031153	Foxp2 (Nf.M)	Cyp51
-0.549111	8.91012	5.2161	0.0223787	Foxp2 (Nf.M)	Cdk14
0.532606	4.93259	4.26917	0.03881	Foxp2 (Nf.M)	Abcb1b
0.41495	9.38976	4.2687	0.0388206	Foxp2 (Nf.M)	Grm3
0.915598	6.12869	7.20143	0.00728454	Foxp2 (Nf.M)	Sema3a
0.225851	9.21827	4.80942	0.0283046	Foxp2 (Nf.M)	Cacna2d1
0.308553	6.6761	4.04563	0.0442857	Foxp2 (Nf.M)	Phtf2
0.421736	5.20048	5.12763	0.0235478	Foxp2 (Nf.M)	Fastk
-0.495867	8.65903	5.74388	0.0165462	Foxp2 (Nf.M)	Dpp6
-0.703427	5.69293	16.3246	5.33676e-05	Foxp2 (Nf.M)	Dpysl5
-0.305719	5.6883	4.11044	0.0426194	Foxp2 (Nf.M)	Zfp512
-0.241511	7.3656	4.32869	0.037475	Foxp2 (Nf.M)	Fam193a
-0.276257	7.60039	6.15273	0.013121	Foxp2 (Nf.M)	Ablim2
-0.6353	6.52474	8.33206	0.00389514	Foxp2 (Nf.M)	Sorcs2
0.573713	4.40148	4.22509	0.0398305	Foxp2 (Nf.M)	Tmem128
0.975701	3.19045	4.42861	0.0353412	Foxp2 (Nf.M)	Zfp518b
-0.959746	7.12548	14.7688	0.000121529	Foxp2 (Nf.M)	Slit2
0.422001	4.74184	4.1324	0.0420695	Foxp2 (Nf.M)	5730480H06Rik
0.645786	10.7444	7.31587	0.00683482	Foxp2 (Nf.M)	Kcnip4
0.911742	4.8061	15.6306	7.69993e-05	Foxp2 (Nf.M)	Lgi2
0.536763	6.658	5.85673	0.0155176	Foxp2 (Nf.M)	Stim2
1.18524	3.11702	6.1832	0.0128969	Foxp2 (Nf.M)	4932441J04Rik
1.30721	9.49055	10.1289	0.0014596	Foxp2 (Nf.M)	Pcdh7
0.738686	6.57973	12.7119	0.000363346	Foxp2 (Nf.M)	Rell1
-0.33579	6.34572	4.17229	0.0410903	Foxp2 (Nf.M)	Tbc1d1
-0.354398	6.90481	4.36593	0.0366644	Foxp2 (Nf.M)	Limch1
-0.319428	6.53435	4.42157	0.0354873	Foxp2 (Nf.M)	Gm15478
0.86559	4.6145	9.48682	0.00206953	Foxp2 (Nf.M)	Rasl11b
-0.709027	6.13217	5.03929	0.0247786	Foxp2 (Nf.M)	Kit
-0.458975	6.96214	4.95112	0.0260737	Foxp2 (Nf.M)	C530008M17Rik
-0.879714	2.86758	4.22712	0.0397829	Foxp2 (Nf.M)	Dck
-0.771121	6.42007	5.92037	0.0149669	Foxp2 (Nf.M)	Adamts3
0.391839	4.89263	4.55876	0.0327508	Foxp2 (Nf.M)	Mthfd2l
0.323008	7.7405	3.9872	0.0458472	Foxp2 (Nf.M)	Sept11
0.526943	4.80477	8.40823	0.00373526	Foxp2 (Nf.M)	Paqr3
1.90533	3.56742	8.48992	0.0035712	Foxp2 (Nf.M)	Fgf5
-0.8446	5.99028	14.0533	0.000177702	Foxp2 (Nf.M)	Tmem150c
0.428592	5.28312	4.13983	0.0418854	Foxp2 (Nf.M)	Gm17202
0.648503	6.89585	6.63464	0.0100014	Foxp2 (Nf.M)	Cabp1
0.473901	4.61711	4.58283	0.0322938	Foxp2 (Nf.M)	Pop5
-0.677706	3.88089	6.76966	0.00927204	Foxp2 (Nf.M)	Gm13830
0.2246	7.0554	3.86609	0.0492713	Foxp2 (Nf.M)	Bicdl1
-1.0844	2.91714	3.98691	0.0458552	Foxp2 (Nf.M)	Gm14507
-0.69677	5.58025	9.98731	0.00157623	Foxp2 (Nf.M)	Srrm4os
-0.460777	8.58935	12.86	0.000335673	Foxp2 (Nf.M)	Srrm4
-1.28565	2.93495	5.69929	0.0169718	Foxp2 (Nf.M)	Nos1
0.680573	3.78199	4.19469	0.0405508	Foxp2 (Nf.M)	Tesc
-0.781143	4.09827	6.37827	0.0115526	Foxp2 (Nf.M)	Tpcn1
-0.35747	6.45188	9.46657	0.0020925	Foxp2 (Nf.M)	Rasal1
0.948627	3.60038	9.31851	0.00226851	Foxp2 (Nf.M)	Tctn1
0.529744	5.0757	6.64687	0.00993303	Foxp2 (Nf.M)	Pptc7
0.515136	5.41383	6.37397	0.0115806	Foxp2 (Nf.M)	Vps37b
0.388942	5.20123	4.83725	0.0278513	Foxp2 (Nf.M)	Rabgef1
-0.434921	9.10385	6.85925	0.00881835	Foxp2 (Nf.M)	Caln1
-1.0316	4.15736	7.69703	0.00553117	Foxp2 (Nf.M)	Eln
0.306058	6.92901	5.4141	0.0199747	Foxp2 (Nf.M)	Stx1a
0.591844	5.34226	7.35641	0.0066824	Foxp2 (Nf.M)	Gm42456
-0.982617	3.00123	7.348	0.00671372	Foxp2 (Nf.M)	Lrch4
-0.727646	7.16247	5.12016	0.0236495	Foxp2 (Nf.M)	Sdk1
1.03581	4.68459	8.97624	0.00273513	Foxp2 (Nf.M)	Fscn1
2.23764	3.57372	13.0734	0.000299526	Foxp2 (Nf.M)	Nptx2
-0.479921	4.79401	4.89218	0.0269786	Foxp2 (Nf.M)	Katnal1
0.459543	4.37774	4.69573	0.0302376	Foxp2 (Nf.M)	Uspl1
-0.674663	4.93831	4.22946	0.0397281	Foxp2 (Nf.M)	Wdr95
-0.414944	6.12868	4.10069	0.0428657	Foxp2 (Nf.M)	B3glct
-0.255331	8.85853	5.16183	0.0230886	Foxp2 (Nf.M)	Fry
-0.319888	6.74404	5.41089	0.0200115	Foxp2 (Nf.M)	N4bp2l1
-0.429937	4.54303	4.00278	0.0454254	Foxp2 (Nf.M)	Sdhaf3
0.836379	8.84678	8.13668	0.00433785	Foxp2 (Nf.M)	Foxp2
0.224553	9.07844	5.48817	0.0191456	Foxp2 (Nf.M)	Cttnbp2
0.300421	10.2014	3.98665	0.0458623	Foxp2 (Nf.M)	Kcnd2
-1.07507	4.76897	3.91919	0.0477377	Foxp2 (Nf.M)	Ptprz1
0.942339	7.8171	9.5721	0.00197557	Foxp2 (Nf.M)	Cadps2
0.934625	4.51105	6.46835	0.0109813	Foxp2 (Nf.M)	Gm3294
-0.279345	7.66777	7.22579	0.00718635	Foxp2 (Nf.M)	2210408F21Rik
-0.426029	7.98648	9.75924	0.00178423	Foxp2 (Nf.M)	Plxna4
0.882902	3.80115	7.73558	0.00541431	Foxp2 (Nf.M)	Slc35b4
0.558013	4.31	6.39165	0.0114659	Foxp2 (Nf.M)	Wdr91
-0.454339	5.48196	4.81071	0.0282834	Foxp2 (Nf.M)	Chrm2
0.411112	6.17906	5.26069	0.0218124	Foxp2 (Nf.M)	Kdm7a
1.80792	3.31283	4.65795	0.0309101	Foxp2 (Nf.M)	Trbc2
0.399346	4.91986	3.91553	0.047842	Foxp2 (Nf.M)	Ezh2
-0.590115	4.59331	4.94028	0.0262378	Foxp2 (Nf.M)	Zfp777
-0.251265	7.02582	3.91038	0.0479888	Foxp2 (Nf.M)	Mpp6
1.72824	5.27289	7.84755	0.00508896	Foxp2 (Nf.M)	Chn2
0.537703	6.05398	5.47466	0.0192941	Foxp2 (Nf.M)	Wipf3
-0.67433	5.28362	6.72828	0.0094896	Foxp2 (Nf.M)	Adcyap1r1
-0.553896	5.97866	6.97106	0.00828383	Foxp2 (Nf.M)	Neurod6
-0.993153	4.39212	6.49378	0.0108252	Foxp2 (Nf.M)	Pde1c
-0.560895	6.01125	8.61597	0.00333228	Foxp2 (Nf.M)	Fam13a
-0.676969	5.28609	8.19007	0.00421202	Foxp2 (Nf.M)	Gprin3
-0.349892	9.29888	3.93733	0.0472258	Foxp2 (Nf.M)	Grid2
0.427126	7.61	4.09112	0.0431091	Foxp2 (Nf.M)	Gng12
-0.632116	4.22428	5.47696	0.0192688	Foxp2 (Nf.M)	A430010J10Rik
0.376153	5.98975	4.60622	0.0318561	Foxp2 (Nf.M)	Immt
-0.624651	4.35874	6.58632	0.0102766	Foxp2 (Nf.M)	Tmem150a
-0.631764	3.51517	4.04105	0.0444061	Foxp2 (Nf.M)	Dnah6
-0.63091	11.4981	8.94861	0.00277681	Foxp2 (Nf.M)	Lrrtm4
-0.696479	3.70298	5.19506	0.0226511	Foxp2 (Nf.M)	Wbp1
0.73597	3.55205	4.22706	0.0397844	Foxp2 (Nf.M)	Mob1a
0.411973	6.86919	4.70874	0.0300097	Foxp2 (Nf.M)	Tet3
0.376327	6.7224	4.90125	0.0268373	Foxp2 (Nf.M)	Antxr1
0.347942	7.83207	3.95032	0.0468626	Foxp2 (Nf.M)	Magi1
0.509241	6.93349	8.39748	0.00375741	Foxp2 (Nf.M)	Tafa1
0.369631	5.0833	5.14287	0.0233421	Foxp2 (Nf.M)	Uba3
-0.493678	5.44797	4.36945	0.0365887	Foxp2 (Nf.M)	Frmd4b
-0.454868	5.91954	7.49361	0.00619183	Foxp2 (Nf.M)	Mitf
0.53005	7.85811	5.32115	0.0210681	Foxp2 (Nf.M)	Cntn3
0.981925	4.88227	11.8892	0.000564608	Foxp2 (Nf.M)	4930587E11Rik
-0.349957	7.98354	5.29599	0.0213745	Foxp2 (Nf.M)	Chl1
0.847871	7.39133	12.3139	0.000449608	Foxp2 (Nf.M)	Cntn6
0.414738	10.1564	4.56139	0.0327005	Foxp2 (Nf.M)	Cntn4
-0.365434	10.5016	4.73219	0.0296032	Foxp2 (Nf.M)	Grm7
-0.566104	7.62368	6.58495	0.0102845	Foxp2 (Nf.M)	Srgap3
0.843051	3.12327	4.41794	0.035563	Foxp2 (Nf.M)	Cpne9
-0.702855	4.45825	4.25177	0.0392095	Foxp2 (Nf.M)	Fancd2
-0.836337	4.63822	6.26622	0.0123061	Foxp2 (Nf.M)	Hrh1
-0.289878	8.65714	4.27449	0.0386886	Foxp2 (Nf.M)	Syn2
0.591938	4.21413	4.24875	0.0392792	Foxp2 (Nf.M)	9530062K07Rik
1.06963	5.21631	11.5928	0.000662063	Foxp2 (Nf.M)	Il17ra
-0.385006	6.89215	4.95006	0.0260898	Foxp2 (Nf.M)	Iqsec3
0.33117	6.5434	3.92548	0.0475595	Foxp2 (Nf.M)	Clstn3
0.583274	5.35126	7.64966	0.00567831	Foxp2 (Nf.M)	Tpi1
-1.47735	2.8348	8.08514	0.00446297	Foxp2 (Nf.M)	Ano2
0.968972	3.52741	4.33822	0.037266	Foxp2 (Nf.M)	Tigar
0.776037	5.42545	6.32138	0.0119291	Foxp2 (Nf.M)	Prmt8
-0.457975	6.58782	4.47027	0.0344895	Foxp2 (Nf.M)	Etv6
-0.639187	7.66356	7.93088	0.00485981	Foxp2 (Nf.M)	Lmo3
0.501764	5.01748	6.22781	0.0125759	Foxp2 (Nf.M)	Stk38l
0.591151	5.82793	6.95752	0.00834679	Foxp2 (Nf.M)	Tmtc1
-0.626817	4.47467	9.47428	0.00208373	Foxp2 (Nf.M)	Prpf31
-0.957914	3.4667	6.20614	0.0127308	Foxp2 (Nf.M)	Zfp772
0.389615	5.45378	4.87437	0.0272583	Foxp2 (Nf.M)	Clcn4
-0.768063	3.19252	4.35298	0.0369442	Foxp2 (Nf.M)	Gm38948
0.669774	3.57611	4.22283	0.0398836	Foxp2 (Nf.M)	Dmpk
0.351918	6.31657	6.65238	0.00990234	Foxp2 (Nf.M)	Arhgef1
0.652732	4.3175	5.05875	0.0245019	Foxp2 (Nf.M)	Erf
-0.480829	4.54481	4.37379	0.0364957	Foxp2 (Nf.M)	Bckdha
-1.14574	3.80545	7.47336	0.00626184	Foxp2 (Nf.M)	Mrps12
0.818314	3.41922	6.33983	0.0118056	Foxp2 (Nf.M)	Sars2
-0.335387	5.47841	3.93942	0.0471669	Foxp2 (Nf.M)	Sirt2
0.389309	6.28672	4.46459	0.0346044	Foxp2 (Nf.M)	Actn4
-0.629535	5.91837	12.9074	0.00032729	Foxp2 (Nf.M)	Sipa1l3
-0.754152	3.65245	4.16771	0.0412013	Foxp2 (Nf.M)	Psenen
-0.462082	8.38509	4.50169	0.0338613	Foxp2 (Nf.M)	Tshz3
-0.916006	3.89238	3.98501	0.0459069	Foxp2 (Nf.M)	Vstm2b
0.466234	5.05076	7.22131	0.00720432	Foxp2 (Nf.M)	2610021A01Rik
0.678265	3.63259	3.97651	0.0461391	Foxp2 (Nf.M)	Vrk3
0.373739	5.38038	4.48126	0.0342684	Foxp2 (Nf.M)	Pnkp
-0.583059	4.32301	7.08784	0.00776089	Foxp2 (Nf.M)	Prr12
0.468379	5.16681	5.90059	0.0151359	Foxp2 (Nf.M)	Abcc8
0.540303	4.99263	4.77592	0.0288604	Foxp2 (Nf.M)	Ldha
-0.545355	7.01773	17.669	2.62879e-05	Foxp2 (Nf.M)	Cyfip1
-0.325894	9.88728	6.56364	0.0104083	Foxp2 (Nf.M)	Gabrb3
-0.596481	5.43998	6.19903	0.0127821	Foxp2 (Nf.M)	Atp10a
-0.285266	6.61616	3.98045	0.0460313	Foxp2 (Nf.M)	Snrpn
-0.684618	5.17421	7.94141	0.00483162	Foxp2 (Nf.M)	Gm44644
-0.701878	5.63267	7.67478	0.0055998	Foxp2 (Nf.M)	Gm44643
-0.598558	8.78525	6.32646	0.011895	Foxp2 (Nf.M)	A230006K03Rik
-0.685554	5.08465	4.7967	0.0285143	Foxp2 (Nf.M)	Mctp2
-0.441584	5.71404	6.13701	0.0132381	Foxp2 (Nf.M)	Stard5
-0.501214	10.5383	6.0189	0.0141535	Foxp2 (Nf.M)	Grm5
-0.311494	6.41838	5.76219	0.0163746	Foxp2 (Nf.M)	Picalm
0.630259	5.75418	14.5263	0.000138218	Foxp2 (Nf.M)	Sytl2
0.394269	5.07137	5.26858	0.0217137	Foxp2 (Nf.M)	Rsf1os1
0.259625	7.14002	5.67299	0.0172281	Foxp2 (Nf.M)	Map6
-0.372983	6.62966	6.97051	0.0082864	Foxp2 (Nf.M)	Gdpd5
-0.498002	4.53775	4.6569	0.0309291	Foxp2 (Nf.M)	Tpp1
-0.456951	9.02625	7.24354	0.00711566	Foxp2 (Nf.M)	Galnt18
-0.625336	5.82049	7.74796	0.00537731	Foxp2 (Nf.M)	Tead1
0.424728	6.3413	4.73082	0.0296268	Foxp2 (Nf.M)	Arntl
-0.838079	7.27069	11.8446	0.000578282	Foxp2 (Nf.M)	Spon1
0.613427	5.66655	8.94616	0.00278054	Foxp2 (Nf.M)	Rras2
-0.320298	9.03374	4.43297	0.0352512	Foxp2 (Nf.M)	Xylt1
-0.316792	6.30572	7.54027	0.00603349	Foxp2 (Nf.M)	Crym
0.393733	5.88335	7.59575	0.00585061	Foxp2 (Nf.M)	Mosmo
-0.428025	5.64556	5.7896	0.0161212	Foxp2 (Nf.M)	Gga2
-0.664602	4.70596	5.93789	0.0148187	Foxp2 (Nf.M)	Gm45847
-0.25356	7.69518	5.47865	0.0192501	Foxp2 (Nf.M)	Tnrc6a
-0.79629	6.56029	12.6802	0.000369556	Foxp2 (Nf.M)	Gsg1l
0.95809	4.77473	6.44594	0.0111206	Foxp2 (Nf.M)	Sbk1
-0.583751	4.20314	4.65394	0.0309824	Foxp2 (Nf.M)	Cln3
0.625711	3.98859	5.68348	0.0171254	Foxp2 (Nf.M)	Rnf40
0.55491	5.04533	6.17694	0.0129426	Foxp2 (Nf.M)	Stx4a
0.765561	3.71152	6.67498	0.00977756	Foxp2 (Nf.M)	Insyn2a
-0.322061	6.6993	4.48777	0.0341381	Foxp2 (Nf.M)	Ptpre
-0.497109	5.79996	11.8569	0.000574482	Foxp2 (Nf.M)	Inpp5a
-0.363575	7.52761	5.47639	0.019275	Foxp2 (Nf.M)	Adgra1
-0.605555	4.35042	4.47293	0.034436	Foxp2 (Nf.M)	Zfp941
-0.423331	4.21307	4.12702	0.0422036	Foxp2 (Nf.M)	Tssc4
-0.352179	7.75718	9.78995	0.00175469	Foxp2 (Nf.M)	Shank2
0.850116	3.13843	6.30944	0.0120097	Foxp2 (Nf.M)	Xab2
-0.435419	5.37905	7.34652	0.00671926	Foxp2 (Nf.M)	Tubgcp3
-0.527828	7.00688	9.81772	0.00172838	Foxp2 (Nf.M)	Cul4a
-0.608874	4.79375	4.92537	0.0264652	Foxp2 (Nf.M)	Fgfr1
0.482925	4.86386	4.32333	0.0375934	Foxp2 (Nf.M)	Bag4
-1.59358	2.60894	12.9852	0.000313957	Foxp2 (Nf.M)	Tex15
-0.891123	3.20431	6.18214	0.0129046	Foxp2 (Nf.M)	Smim18
0.594692	3.81148	3.86421	0.0493265	Foxp2 (Nf.M)	Mtus1
0.74664	4.0689	5.71847	0.0167874	Foxp2 (Nf.M)	B430010I23Rik
-0.788768	3.77926	5.68134	0.0171463	Foxp2 (Nf.M)	Gm19744
-0.834642	5.18848	5.84737	0.0156003	Foxp2 (Nf.M)	Gm45323
-0.518855	4.14834	4.47704	0.0343531	Foxp2 (Nf.M)	Spcs3
-1.03509	10.0943	8.13516	0.00434151	Foxp2 (Nf.M)	Galntl6
0.52746	7.14851	7.42952	0.00641625	Foxp2 (Nf.M)	Spock3
0.975974	4.9973	8.91965	0.00282119	Foxp2 (Nf.M)	Msmo1
0.245112	7.56342	4.04153	0.0443935	Foxp2 (Nf.M)	Klhl2
1.08435	3.48452	6.50998	0.0107271	Foxp2 (Nf.M)	Npy1r
0.353088	8.6108	4.78425	0.0287212	Foxp2 (Nf.M)	Psd3
0.440789	7.00382	15.2667	9.33486e-05	Foxp2 (Nf.M)	Lzts1
0.609481	5.62096	9.8288	0.001718	Foxp2 (Nf.M)	Slc25a42
0.562291	6.71291	5.20367	0.0225393	Foxp2 (Nf.M)	Mast3
-0.384643	5.39525	4.42795	0.0353549	Foxp2 (Nf.M)	Zfp961
0.778697	6.93542	11.6955	0.000626523	Foxp2 (Nf.M)	Arhgap10
-0.450748	4.63165	4.66712	0.0307455	Foxp2 (Nf.M)	Gm45435
-0.568277	3.97382	5.48449	0.0191859	Foxp2 (Nf.M)	Cc2d1a
2.40709	3.15885	7.66615	0.00562664	Foxp2 (Nf.M)	Ier2
-0.220582	7.28994	4.36785	0.0366232	Foxp2 (Nf.M)	Nfix
0.374271	7.22397	8.56425	0.00342828	Foxp2 (Nf.M)	Dnaja2
0.396193	5.64695	5.94265	0.0147788	Foxp2 (Nf.M)	Rbl2
-0.617277	4.02729	4.29988	0.038115	Foxp2 (Nf.M)	4930488L21Rik
-0.282866	6.28275	4.55736	0.0327776	Foxp2 (Nf.M)	Ogfod1
0.445617	6.72571	6.84585	0.00888474	Foxp2 (Nf.M)	Nup93
-0.520091	4.11773	4.35484	0.0369038	Foxp2 (Nf.M)	Fam192a
0.943902	6.86036	13.2307	0.000275399	Foxp2 (Nf.M)	Cx3cl1
-0.204065	6.94804	3.85598	0.049569	Foxp2 (Nf.M)	Cnot1
0.484765	6.65987	5.82563	0.0157943	Foxp2 (Nf.M)	Cdh8
0.260586	6.80523	4.58543	0.0322448	Foxp2 (Nf.M)	Dync1li2
[truncated: 11,108 more rows]
