# Supplementary material for: Erythropoietin re-wires cognition-associated transcriptional networks
Source: Nat Commun. 2023 Aug 21;14:4777. doi: 10.1038/s41467-023-40332-8 (PMC10442354; doi:10.1038/s41467-023-40332-8)
Supplement: Supplementary file 12 — Source Data file [file 41467_2023_40332_MOESM12_ESM.zip]

Archive with 55 entries (54 files):
- NCOMMS-23-07919-T_SourceData_Figure_4-5-6_Supple_6-7_DEGs from Pseudobulk scRNA-seq
- __MACOSX/
- __MACOSX/._NCOMMS-23-07919-T_SourceData_Figure_4-5-6_Supple_6-7_DEGs from Pseudobulk scRNA-seq
- NCOMMS-23-07919-T_SourceData__Figure_2_Supple_1-2_Merging, and removing unwanted cells
- __MACOSX/._NCOMMS-23-07919-T_SourceData__Figure_2_Supple_1-2_Merging, and removing unwanted cells
- NCOMMS-23-07919-T_SourceData_Figure_3-4-5_Supplem_4-5averaged celltypes
- __MACOSX/._NCOMMS-23-07919-T_SourceData_Figure_3-4-5_Supplem_4-5averaged celltypes
- NCOMMS-23-07919-T_SourceData_Figure_4-5_Average expression one celltype at once
- __MACOSX/._NCOMMS-23-07919-T_SourceData_Figure_4-5_Average expression one celltype at once
- NCOMMS-23-07919-T_SourceData_Supplementary_Figure_6a.xlsx
- __MACOSX/._NCOMMS-23-07919-T_SourceData_Supplementary_Figure_6a.xlsx
- NCOMMS-23-07919-T_SourceData_Figure_S7bootstrapping clustering analysis
- __MACOSX/._NCOMMS-23-07919-T_SourceData_Figure_S7bootstrapping clustering analysis
- NCOMMS-23-07919-T_SourceData__Supple_1Processing of snRNA-seq datasets for EPO and Placebo samples
- __MACOSX/._NCOMMS-23-07919-T_SourceData__Supple_1Processing of snRNA-seq datasets for EPO and Placebo samples
- NCOMMS-23-07919-T_SourceData_Figure1_Supple_1_Annotating harmonised data
- __MACOSX/._NCOMMS-23-07919-T_SourceData_Figure1_Supple_1_Annotating harmonised data
- NCOMMS-23-07919-T_SourceData_Figure_5_and_Supplementary_Figure6f.xlsx
- __MACOSX/._NCOMMS-23-07919-T_SourceData_Figure_5_and_Supplementary_Figure6f.xlsx
- NCOMMS-23-07919-T_SourceData__figure_6_Regulons EPO vs Placebo
- __MACOSX/._NCOMMS-23-07919-T_SourceData__figure_6_Regulons EPO vs Placebo
- NCOMMS-23-07919-T_SourceData_VlnPlots_Heatmap_Bootstrapping plots
- __MACOSX/._NCOMMS-23-07919-T_SourceData_VlnPlots_Heatmap_Bootstrapping plots
- NCOMMS-23-07919-T_SourceData_Figure1_obtaining ten clusters
- __MACOSX/._NCOMMS-23-07919-T_SourceData_Figure1_obtaining ten clusters
- NCOMMS-23-07919-T_SourceData__Figure_3_4_Supple_2-3-4_Clusters of Pyramidal lineages
- __MACOSX/._NCOMMS-23-07919-T_SourceData__Figure_3_4_Supple_2-3-4_Clusters of Pyramidal lineages
- NCOMMS-23-07919-T_SourceData_Supplementary_Figure_9xlsx.xlsx
- __MACOSX/._NCOMMS-23-07919-T_SourceData_Supplementary_Figure_9xlsx.xlsx
- README.md
- __MACOSX/._README.md
- NCOMMS-23-07919-T_SourceData_Figure_5_Supple_5-6_slingshot
- __MACOSX/._NCOMMS-23-07919-T_SourceData_Figure_5_Supple_5-6_slingshot
- NCOMMS-23-07919-T_SourceData_Supplementary_Figure_8.xlsx
- __MACOSX/._NCOMMS-23-07919-T_SourceData_Supplementary_Figure_8.xlsx
- NCOMMS-23-07919-T_SourceData_Supplementary_Figure_1b.xlsx
- __MACOSX/._NCOMMS-23-07919-T_SourceData_Supplementary_Figure_1b.xlsx
- NCOMMS-23-07919-T_SourceData_Supplementary_Figure_4,5a, and 7a.xlsx
- __MACOSX/._NCOMMS-23-07919-T_SourceData_Supplementary_Figure_4,5a, and 7a.xlsx
- NCOMMS-23-07919-T_SourceData_Supplementary_Figure_7c.xlsx
- __MACOSX/._NCOMMS-23-07919-T_SourceData_Supplementary_Figure_7c.xlsx
- NCOMMS-23-07919-T_SourceData_Figure_3proportion of celltypes
- __MACOSX/._NCOMMS-23-07919-T_SourceData_Figure_3proportion of celltypes
- NCOMMS-23-07919-T_SourceData_Figure_6_Differential expression violinplots jittered boxplots
- __MACOSX/._NCOMMS-23-07919-T_SourceData_Figure_6_Differential expression violinplots jittered boxplots
- NCOMMS-23-07919-T_SourceData_Fig7.xlsx
- __MACOSX/._NCOMMS-23-07919-T_SourceData_Fig7.xlsx
- NCOMMS-23-07919-T_SourceData__Figure2_Supple_1-2_Harmony Integration
- __MACOSX/._NCOMMS-23-07919-T_SourceData__Figure2_Supple_1-2_Harmony Integration
- NCOMMS-23-07919-T_SourceData_Figure_Supple_4-5-9_barplots_individual genes
- __MACOSX/._NCOMMS-23-07919-T_SourceData_Figure_Supple_4-5-9_barplots_individual genes
- NCOMMS-23-07919-T_SourceData_Figure_3e_and_f.xlsx
- __MACOSX/._NCOMMS-23-07919-T_SourceData_Figure_3e_and_f.xlsx
- NCOMMS-23-07919-T_SourceData_Figure_3_Supple_3-4_proportion_plots_pyramidal
- __MACOSX/._NCOMMS-23-07919-T_SourceData_Figure_3_Supple_3-4_proportion_plots_pyramidal
