# Supplementary material for: Erythropoietin re-wires cognition-associated transcriptional networks
Source: Nat Commun. 2023 Aug 21;14:4777. doi: 10.1038/s41467-023-40332-8 (PMC10442354; doi:10.1038/s41467-023-40332-8)
Supplement: Supplementary file 12 — Source Data file [file 41467_2023_40332_MOESM12_ESM.zip › NCOMMS-23-07919-T_SourceData_Figure_4-5-6_Supple_6-7_DEGs from Pseudobulk scRNA-seq]

#### snRNAseq analysis through Seurat for Singh et al ####
## Pseudobulk DGE
## Heatmap plotting

#### Loading initial Seurat file ####
## Also loading libraries and setting seed
readRDS("EPO_snRNAseq_processed_integ_RNA_run2.rds") -> EPOsnRNA
library(Seurat)
library(ggplot2)
library(plyr)
library(car)
library(SingleCellExperiment)
library(edgeR)
library(dplyr)
library(Matrix.utils)
library(stringr)
library(purrr)
library(magrittr)
library(Matrix)
library(reshape2)
library(S4Vectors)
library(tibble)
set.seed(0)


#### Loading already defined clusters ####
## Annotations done through Harmony by Manvendra
read.delim("Metadata_cluster_annotations_Pyramidal_neurons.tsv") -> manu_pyr
row.names(EPOsnRNA@meta.data) -> EPOsnRNA@meta.data$cellnames
merge(manu_pyr,EPOsnRNA@meta.data,by.x = 1,by.y = 50,all.x = T) -> comparison_manu_mine
comparison_manu_mine[is.na(comparison_manu_mine$idents_defined),] -> not_matching
table(not_matching$celltypes)
merge(manu_pyr,EPOsnRNA@meta.data,by.x = 1,by.y = "row.names",all.x = F) -> comparison_manu_mine

comparison_manu_mine[,c(1:30,41:60)] -> comparison_manu_mine
comparison_manu_mine[grepl("New_born_migrating_superficial",comparison_manu_mine$celltypes),] -> interest_cluster
table(interest_cluster$idents_defined)

EPOsnRNA@meta.data$pyr_manu <- NA
EPOsnRNA@meta.data$cellnames -> row.names(EPOsnRNA@meta.data)
EPOsnRNA@meta.data[row.names(EPOsnRNA@meta.data) %in% comparison_manu_mine$X,51] <- T
EPOsnRNA@meta.data[!row.names(EPOsnRNA@meta.data) %in% comparison_manu_mine$X,51] <- F
merge(EPOsnRNA@meta.data,manu_pyr[,c(1,7:9)],by.x = 50,by.y = 1,all.x = T) -> EPOsnRNA@meta.data
EPOsnRNA@meta.data$cellnames -> row.names(EPOsnRNA@meta.data)

#### Run pseudobulk DE ####
## edgeR LRT
complete_table <- NULL

for (i in unique(manu_pyr$celltypes)){
  pyr <- subset(EPOsnRNA, celltypes == i)
  AggregateExpression(pyr,return.seurat = T,group.by = "orig.ident") -> pyr_agg
  counts <- pyr_agg@assays$RNA@counts
  counts[,-c(5,9)] -> counts # removing A5 and B12 as discussed
  group <- factor(c(2,2,2,2,2,1,1,1,1,1))
  y <- DGEList(counts=counts,group=group)
  keep <- filterByExpr(y)
  y <- y[keep,,keep.lib.sizes=FALSE]
  y <- calcNormFactors(y)
  design <- model.matrix(~group)
  y <- estimateDisp(y,design)
  fit <- glmFit(y,design)
  lrt <- glmLRT(fit,coef=2)
  lrt$table -> table
  row.names(table) -> table$gene
  table$cluster <- i
  write.table(table,paste("edgeR_LRT_",i,".txt",sep=""),quote = F,col.names = F,row.names = F,sep = "\t")
  write.table(table[table$PValue <= 0.05,5],paste("DEGs_",i,".txt",sep=""),quote = F,col.names = F,row.names = F,sep = "\t")
  write.table(table[table$logFC > 0 & table$PValue <= 0.05,5],paste("DEGs_",i,"_OE.txt",sep=""),quote = F,col.names = F,row.names = F,sep = "\t")
  write.table(table[table$logFC < 0 & table$PValue <= 0.05,5],paste("DEGs_",i,"_UE.txt",sep=""),quote = F,col.names = F,row.names = F,sep = "\t")
  rbind(complete_table,table) -> complete_table
}
rm(table,y,pyr,pyr_agg,lrt,fit,i,group,design,counts,keep)

write.table(complete_table,"complete_DEGs.txt",sep = "\t",col.names = T,row.names = F)

#### Heatmap ####
## Plotting heatmaps and preparing files for plotting by Manvendra
pyr <- subset(EPOsnRNA, celltypes == "CA1_superficial",)
AggregateExpression(pyr,return.seurat = T,group.by = "orig.ident") -> pyr_agg
pyr_agg$group <- c("Epo","Epo","Epo","Epo","Epo","Epo","Placebo","Placebo","Placebo",
                   "Placebo","Placebo","Placebo")
library(ggplot2)
pyr_agg$orig.ident <- as.factor(c("A1","A2","A3","A4","A5","A6",
                                  "B10","B11","B12","B7","B8","B9"))
Idents(pyr_agg) <- "orig.ident"
levels(pyr_agg$orig.ident) <- c("A1","A2","A3","A4","A5","A6",
                                "B7","B8","B9","B10","B11","B12")
DoHeatmap(pyr_agg,features = "Homer1",group.by = "group",label = F,draw.lines = T) + scale_fill_gradientn(colors = colorRampPalette(c("blue","white","red"))(256), na.value = "white")

complete_table[complete_table$PValue <= 0.05,] -> complete_DEGs
complete_DEGs[grepl("CA1_dorsal",complete_DEGs$cluster),] -> CA1_dorsal
complete_DEGs[grepl("CA1_superficial",complete_DEGs$cluster),] -> CA1_superficial

genes_superficial <- c("Itgav","Arc","Ldlr","Bdnf","Cacng3","Cacnb1","Cntn5","Abi1","Tbr1","Atp2b2","Cacnb2","Ephb2")
DoHeatmap(pyr_agg,features = genes_superficial,group.by = "group",label = F,draw.lines = T) + scale_fill_gradientn(colors = colorRampPalette(c("blue","white","red"))(256), na.value = "white")

pyr <- subset(EPOsnRNA, celltypes == "CA1_dorsal")
AggregateExpression(pyr,return.seurat = T,group.by = "orig.ident") -> pyr_CA1dorsal
pyr_CA1dorsal$group <- c("Epo","Epo","Epo","Epo","Epo","Epo","Placebo","Placebo","Placebo",
                         "Placebo","Placebo","Placebo")
pyr_CA1dorsal$orig.ident <- as.factor(c("A1","A2","A3","A4","A5","A6",
                                        "B10","B11","B12","B7","B8","B9"))
Idents(pyr_CA1dorsal) <- "orig.ident"
levels(pyr_CA1dorsal$orig.ident) <- c("A1","A2","A3","A4","A5","A6",
                                      "B7","B8","B9","B10","B11","B12")
genes_dorsal <- c("Rgs4","Rab9","Ldlr","Mtcp1","Htr2c","Homer1","C1ql3","Zbtb18","Slc19a2","Neurod6")
DoHeatmap(pyr_CA1dorsal,features = genes_dorsal,group.by = "group",label = F,draw.lines = T) + scale_fill_gradientn(colors = colorRampPalette(c("blue","white","red"))(256), na.value = "white")

pyr_CA1dorsal@assays$RNA@data -> data_by_row
as.data.frame(data_by_row) -> data_by_row
data_by_row[,c(1:6,10:12,7:9)] -> data_by_row

data_by_row_new<-as.data.frame(t(apply(data_by_row,1, function(x) x/mean(x))))
write.table(data_by_row_new,"expression_scaled_row_ca1_dorsal.txt",sep = "\t",col.names = T,row.names = T,quote = F)

pyr_agg@assays$RNA@data -> data_by_row_sup
as.data.frame(data_by_row_sup) -> data_by_row_sup
data_by_row_sup[,c(1:6,10:12,7:9)] -> data_by_row_sup

data_by_row_new_sup<-as.data.frame(t(apply(data_by_row_sup,1, function(x) x/mean(x))))
write.table(data_by_row_new_sup,"expression_scaled_row_ca1_superficial.txt",sep = "\t",col.names = T,row.names = T,quote = F)

#### Clustering based on expression ####
read.delim("~/phenoData_monocle3.txt") -> pheno_monocle3
complete_table[complete_table$cluster %in% pheno_monocle3$celltypes,] -> CA1_table
CA1_table[CA1_table$PValue > 0.05,1] <- NA
CA1_table_filtered <- NULL
for (i in unique(CA1_table$gene)){
  CA1_table[CA1_table$gene == i,] -> hold_gene
  if(sum(is.na(hold_gene$logFC)) < 6){
    rbind(CA1_table_filtered,hold_gene) -> CA1_table_filtered
  }
}

as.data.frame(unique(CA1_table_filtered$cluster)) -> clusters_merge

for (i in unique(CA1_table_filtered$gene)){
  CA1_table_filtered[CA1_table_filtered$gene == i,] -> hold_gene
  colnames(hold_gene)[1] <- i
  merge(clusters_merge,hold_gene[,c(1,6)],by.x = 1, by.y = 2,all.x = T) -> clusters_merge
}

clusters_merge[is.na(clusters_merge)] <- 0
row.names(clusters_merge) <- clusters_merge[,1]
clusters_merge[,-1] -> clusters_merge
t(clusters_merge) -> clusters_merge
clusters_merge <- clusters_merge[apply(clusters_merge, 1, function(row){any(row < -1 | row > 1)}),]

hclust(as.dist(clusters_merge),method = "complete") -> cluster_object
hclust(clusters_merge,method = "complete") -> cluster_object
plot(cluster_object)

library(ComplexHeatmap)
#as.matrix(clusters_merge) -> clusters_merge
Heatmap(t(clusters_merge))
Heatmap(clusters_merge, column_dend_reorder = c("New_born_migrating_superficial","New_born_migrating_superficial_Sox5",
                                                "New_born_migrating_serotonin_firing","Ventral_CA1_migrating",
                                                "CA1_superficial","CA1_dorsal"),cluster_row_slices = F)


library(ComplexHeatmap)
library(circlize)
library(colorspace)
library(GetoptLong)

mat <- as.matrix(clusters_merge)

ha_mix_top = HeatmapAnnotation(violin = anno_density(mat, type = "violin", gp = gpar(fill = rep("grey", 93))))  

png("Epo_heatmap_negative_vs_Positive_reordered.png",  width = 16.7, height = 22.8, units = "cm", res = 300, pointsize = 12)
#rownames(mat) <- c("CA1_dorsal","CA1_superficial","NF_M_SeroF","NF_M_Sup","NF_M_Sup_Sox5","Ventral_CA1_migrating")
Heatmap(t(mat),
        name = "Log2 Foldchange",
        col = colorRamp2(c(-2, -1, 0, 1, 2), c("blue", "purple", "grey87", "red", "darkred")),
        #                         use_raster = TRUE, raster_resize=T,
        row_names_gp = gpar(fontsize = 0.0000001),
        cluster_column=F, cluster_column_slices = FALSE,
        km = 4, column_order = c("NF_M_Sup_Sox5","NF_M_Sup",
                                 "NF_M_SeroF","Ventral_CA1_migrating",
                                 "CA1_superficial","CA1_dorsal"))#, top_annotation = ha_mix_top)
dev.off()


data = (complete_table[complete_table$cluster == "New_born_migrating_superficial",])

attach(data)

png("DEGs_EPO_PLO_CA1_Nf_M_S.png",  width = 14.8, height = 16.8, units = "cm", res = 600, pointsize = 12)
par(mar=c(5, 5, 2, 2))
with(data, plot(logFC, -log10(PValue), pch=20, main="", col="orange"))
with(subset(data, -log10(PValue) < 1.30), points(logFC, -log10(PValue), pch=20, col="gray"))
with(subset(data, logFC > 0.50 &  -log10(PValue) > 1.30), points(logFC, -log10(PValue), pch=20, col="red2"))
with(subset(data, logFC < -0.50 &  -log10(PValue) > 1.30), points(logFC, -log10(PValue), pch=20, col="steelblue2"))
abline(h = 1.30, col = "black", lty = 2, lwd = 1)
abline(v = c(-0.5,0.5), col = "black", lty = 2, lwd = 1)
dev.off()

for (i in unique(manu_pyr$celltypes)){
  data = (complete_table[complete_table$cluster == i,])
  
  attach(data)
  
  png(paste("DEGs_EPO_PLO_",i,".png"),  width = 14.8, height = 16.8, units = "cm", res = 600, pointsize = 12)
  par(mar=c(5, 5, 2, 2))
  with(data, plot(logFC, -log10(PValue), pch=20, main="", col="orange"))
  with(subset(data, -log10(PValue) < 1.30), points(logFC, -log10(PValue), pch=20, col="gray"))
  with(subset(data, logFC > 0.50 &  -log10(PValue) > 1.30), points(logFC, -log10(PValue), pch=20, col="red2"))
  with(subset(data, logFC < -0.50 &  -log10(PValue) > 1.30), points(logFC, -log10(PValue), pch=20, col="steelblue2"))
  abline(h = 1.30, col = "black", lty = 2, lwd = 2)
  abline(v = c(-0.5,0.5), col = "black", lty = 2, lwd = 2)
  dev.off()
}
