# Supplementary material for: Erythropoietin re-wires cognition-associated transcriptional networks
Source: Nat Commun. 2023 Aug 21;14:4777. doi: 10.1038/s41467-023-40332-8 (PMC10442354; doi:10.1038/s41467-023-40332-8)
Supplement: Supplementary file 12 — Source Data file [file 41467_2023_40332_MOESM12_ESM.zip › NCOMMS-23-07919-T_SourceData__Figure_2_Supple_1-2_Merging, and removing unwanted cells]

# ====================================
# Author: Manu Singh
# Date: 2022-09-18
# Title: hippocampus-seq data analysis for Placebo and Erythropoeitin patients
# ====================================

# =====================================
# Enviornment variables
# =====================================
setwd("~/Collab/Hannelore")
getwd()
Sys.Date()
main_dir <- getwd()
date <- gsub("-", "", Sys.Date())

dir.create(file.path(main_dir, date), showWarnings = FALSE)
setwd(file.path(main_dir, date))

getwd()
options(future.globals.maxSize = 6096*1524^2 )
set.seed(2811)

# =====================================
# Load libraries
# =====================================
library(Seurat)
library(ggplot2)
library(ggpubr)
library(RCurl)
library(gplots)
library(BSDA)
library(reshape)
library(sctransform)
library(tximport, lib.loc= "/home/ms3559/R/x86_64-pc-linux-gnu-library/3.5")
sessionInfo()
# =====================================
# Load all the objects 
# These objects were processed with Seurat v4 on 2020/05
# =====================================


############################


hippocampus <- merge(x=hippocampus_objs[[1]], y=c(hippocampus_objs[[2]],hippocampus_objs[[3]],hippocampus_objs[[4]],hippocampus_objs[[5]],hippocampus_objs[[6]],hippocampus_objs[[7]]), add.cell.ids = c("Erythropoeitin_ 1", "Placebo_ 1", "Placebo_ 2","Placebo_ 3","Placebo_ 4", "Placebo_ 5", "Placebo_ 6", "Erythropoeitin_ 2", "Erythropoeitin_ 3", "Erythropoeitin_ 4", "Erythropoeitin_ 5", "Erythropoeitin_ 6"), project="Hannelore");
rm(hippocampus_objs); # save some space
str(hippocampus@meta.data) # examine the structure of the Seurat object meta data

mito.genes <- grep(pattern = "^MT-", x = rownames(x = hippocampus), value = TRUE);
percent.mito <- Matrix::colSums(x = GetAssayData(object = hippocampus, slot = 'counts')[mito.genes, ]) / Matrix::colSums(x = GetAssayData(object = hippocampus, slot = 'counts'));
hippocampus[['percent.mito']] <- percent.mito;

ribo.genes <- grep(pattern = "^RP[SL][[:digit:]]", x = rownames(x = hippocampus), value = TRUE);
percent.ribo <- Matrix::colSums(x = GetAssayData(object = hippocampus, slot = 'counts')[ribo.genes, ]) / Matrix::colSums(x = GetAssayData(object = hippocampus, slot = 'counts'));
hippocampus[['percent.ribo']] <- percent.ribo;


s.genes <- cc.genes$s.genes
g2m.genes <- cc.genes$g2m.genes
hippocampus <- CellCycleScoring(hippocampus, s.features = s.genes, g2m.features = g2m.genes, set.ident = TRUE)

saveRDS(hippocampus, file = "Merged_seurat_objects_Hannelore_Placebo_ Erythropoeitin_ samples.rds", hippocampus_file_name, ".rds")


# These following commands are to check if data needs to be subset , we will store it for now and use it later
min <- min(hippocampus@meta.data$nFeature_RNA);
m <- median(hippocampus@meta.data$nFeature_RNA)
max <- max(hippocampus@meta.data$nFeature_RNA)    
s <- sd(hippocampus@meta.data$nFeature_RNA)
min1 <- min(hippocampus@meta.data$nCount_RNA)
max1 <- max(hippocampus@meta.data$nCount_RNA)
m1 <- mean(hippocampus@meta.data$nCount_RNA)
s1 <- sd(hippocampus@meta.data$nCount_RNA)
quant_95_counts <- quantile(hippocampus@meta.data$nCount_RNA, 0.95) # calculate value in the 95th percentile
print(paste("Feature stats:",min,m,max,s));
print(paste("UMI stats:",min1,m1,max1,s1,Count93));


library(Matrix)
library(fields)
install.packages("fields")
library(fields)
library(KernSmooth)
library(ROCR)
library(parallel)


library(DoubletFinder)
library(remotes)

EPO_PLAcebo_probably_contains_doublets <- readRDS("Merged_seurat_objects_Hannelore_Placebo_ Erythropoeitin_ samples.rds")
sweep.res.list_EPO_Placebo <- paramSweep_v3(EPO_PLAcebo_probably_contains_doublets, PCs = 1:10, sct = FALSE)
sweep.stats_EPO_Placebo <- summarizeSweep(sweep.res.list_EPO_Placebo, GT = FALSE)
bcmvn_EPO_Placebo <- find.pK(sweep.stats_EPO_Placebo)
dev.off()
head(EPO_PLAcebo_probably_contains_doublets@meta.data$ClusteringResults)
annotations <- EPO_PLAcebo_probably_contains_doublets@meta.data$ClusteringResults
homotypic.prop <- modelHomotypic(annotations)   
nExp_poi <- round(0.075*nrow(EPO_PLAcebo_probably_contains_doublets@meta.data))
nExp_poi.adj <- round(nExp_poi*(1-homotypic.prop))
EPO_PLAcebo_probably_contains_doublets <- doubletFinder_v3(EPO_PLAcebo_probably_contains_doublets, PCs = 1:10, pN = 0.25, pK = 0.09, nExp = nExp_poi, reuse.pANN = FALSE, sct = FALSE)
EPO_PLAcebo_probably_contains_doublets <- doubletFinder_v3(EPO_PLAcebo_probably_contains_doublets, PCs = 1:10, pN = 0.25, pK = 0.09, nExp = nExp_poi.adj, reuse.pANN = "pANN_0.25_0.09_913", sct = FALSE)
head(EPO_PLAcebo_probably_contains_doublets@meta.data$DF.classifications_0.25_0.09_899)
Idents(EPO_PLAcebo_probably_contains_doublets) <- EPO_PLAcebo_probably_contains_doublets@meta.data$DF.classifications_0.25_0.09_899
DimPlot(EPO_PLAcebo_probably_contains_doublets, reduction = "umap", pt.size=1)
dev.off()
Idents(EPO_PLAcebo_probably_contains_doublets) <- EPO_PLAcebo_probably_contains_doublets@meta.data$celltypes
DimPlot(EPO_PLAcebo_probably_contains_doublets, reduction = "umap", pt.size=1)
dev.off()
EPO_PLAcebo_without_doublets = PO_PLAcebo_probably_contains_doublets[, PO_PLAcebo_probably_contains_doublets@meta.data[, DF.name] == "Singlet"]

EPO_PLAcebo_cc <- CellCycleScoring(EPO_PLAcebo_without_doublets, s.features = s.genes, g2m.features = g2m.genes, set.ident = TRUE)
png("Ridge_Cell_cycle_genes_E4_E5_filtered_cells.png",  width = 12.7, height = 14.8, units = "cm", res = 600, pointsize = 12)
RidgePlot(EPO_PLAcebo_cc, features = c("PCNA", "TOP2A", "MCM6", "MKI67"), ncol = 2)
dev.off()
