# Supplementary material for: Erythropoietin re-wires cognition-associated transcriptional networks
Source: Nat Commun. 2023 Aug 21;14:4777. doi: 10.1038/s41467-023-40332-8 (PMC10442354; doi:10.1038/s41467-023-40332-8)
Supplement: Supplementary file 12 — Source Data file [file 41467_2023_40332_MOESM12_ESM.zip › NCOMMS-23-07919-T_SourceData_Figure_4-5_Average expression one celltype at once]

 pbmc_sub <- subset(pbmc_s1, idents = c("New_born_migrating_serotonin_firing_Sox5"))
 
 pbmc_sub <- subset(pbmc_s1, idents = c("Ventral_CA1_migrating"))
 
dat <- AggregateExpression(object = pbmc_sub)
dat.rna <- dat[["RNA"]]
dat.sct <- dat[["SCT"]]
write.table(dat.rna, "Ventral_CA1_migrating_RNA_Aggregate_expression_across_samples.tsv", row.names=T, col.names=NA, sep="\t", quote=F)
write.table(dat.sct, "Ventral_CA1_migrating_sct_Aggregate_expression_across_samples.tsv", row.names=T, col.names=NA, sep="\t", quote=F)
