# Supplementary material for: Erythropoietin re-wires cognition-associated transcriptional networks
Source: Nat Commun. 2023 Aug 21;14:4777. doi: 10.1038/s41467-023-40332-8 (PMC10442354; doi:10.1038/s41467-023-40332-8)
Supplement: Supplementary file 12 — Source Data file [file 41467_2023_40332_MOESM12_ESM.zip › NCOMMS-23-07919-T_SourceData_Supplementary_Figure_6a.xlsx]

## Sheet: Sheet1
status	family	pval	qval	gene_short_name
Xkr4	OK	uninormal	2.61305e-230	7.30899e-229	Xkr4
Gm1992	OK	uninormal	1.44751e-29	9.61825e-29	Gm1992
Gm19938	OK	uninormal	4.71829e-19	2.44388e-18	Gm19938
Gm37381	OK	uninormal	0.928194	0.946104	Gm37381
Rp1	OK	uninormal	0.713221	0.777612	Rp1
Mrpl15	OK	uninormal	0.894889	0.920447	Mrpl15
Lypla1	OK	uninormal	9.56889e-07	2.84958e-06	Lypla1
Tcea1	OK	uninormal	0.977068	0.982799	Tcea1
Rgs20	OK	uninormal	0	0	Rgs20
Gm16041	OK	uninormal	2.01724e-05	5.34533e-05	Gm16041
Atp6v1h	OK	uninormal	0.127569	0.186754	Atp6v1h
Oprk1	OK	uninormal	6.93712e-12	2.78497e-11	Oprk1
Npbwr1	OK	uninormal	0.320106	0.408244	Npbwr1
Rb1cc1	OK	uninormal	0.570435	0.653007	Rb1cc1
4732440D04Rik	OK	uninormal	0.700768	0.767149	4732440D04Rik
Alkal1	OK	uninormal	7.06803e-07	2.12699e-06	Alkal1
St18	OK	uninormal	5.9706e-59	6.22266e-58	St18
Pcmtd1	OK	uninormal	8.2902e-59	8.62003e-58	Pcmtd1
Gm26901	OK	uninormal	2.50261e-05	6.57909e-05	Gm26901
Gm30414	OK	uninormal	0.000527389	0.00120462	Gm30414
Sntg1	OK	uninormal	7.29723e-249	2.16614e-247	Sntg1
Rrs1	OK	uninormal	0.00702899	0.0136961	Rrs1
Adhfe1	OK	uninormal	1.03618e-08	3.50311e-08	Adhfe1
2610203C22Rik	OK	uninormal	1.44538e-07	4.55691e-07	2610203C22Rik
Vxn	OK	uninormal	3.36136e-88	4.61137e-87	Vxn
Mybl1	OK	uninormal	2.62184e-08	8.65779e-08	Mybl1
Vcpip1	OK	uninormal	0.227394	0.306014	Vcpip1
1700034P13Rik	OK	uninormal	8.66206e-05	0.000215999	1700034P13Rik
Sgk3	OK	uninormal	4.25452e-144	8.30525e-143	Sgk3
Mcmdc2	OK	uninormal	0.591852	0.671835	Mcmdc2
Snhg6	OK	uninormal	0.00187421	0.00399443	Snhg6
Tcf24	OK	uninormal	0.00707028	0.0137694	Tcf24
Ppp1r42	OK	uninormal	0.0101764	0.0192191	Ppp1r42
Gm15818	OK	uninormal	0.00679985	0.0133066	Gm15818
Cops5	OK	uninormal	2.25982e-05	5.96121e-05	Cops5
Cspp1	OK	uninormal	5.05868e-24	2.98342e-23	Cspp1
Arfgef1	OK	uninormal	0.31628	0.403989	Arfgef1
Cpa6	OK	uninormal	7.66996e-30	5.13319e-29	Cpa6
Prex2	OK	uninormal	0.0558159	0.09003	Prex2
A830018L16Rik	OK	uninormal	0	0	A830018L16Rik
Gm17644	OK	uninormal	0.340653	0.429826	Gm17644
Sulf1	OK	uninormal	7.0613e-126	1.24736e-124	Sulf1
Slco5a1	OK	uninormal	1.66131e-21	9.2037e-21	Slco5a1
Ncoa2	OK	uninormal	0.267993	0.351537	Ncoa2
Gm29570	OK	uninormal	0.0992396	0.150531	Gm29570
Tram1	OK	uninormal	0.0633371	0.100846	Tram1
Lactb2	OK	uninormal	0.0957373	0.145704	Lactb2
Xkr9	OK	uninormal	0.0578431	0.0929434	Xkr9
Eya1	OK	uninormal	0.00276068	0.00574316	Eya1
Gm9947	OK	uninormal	0.000185521	0.000446152	Gm9947
Msc	OK	uninormal	0.106953	0.160451	Msc
Trpa1	OK	uninormal	0.000562836	0.00128217	Trpa1
Kcnb2	OK	uninormal	0	0	Kcnb2
Terf1	OK	uninormal	1.50317e-51	1.44191e-50	Terf1
Sbspon	OK	uninormal	1.04103e-06	3.08982e-06	Sbspon
4930444P10Rik	OK	uninormal	3.24241e-15	1.47667e-14	4930444P10Rik
Rpl7	OK	uninormal	0.177333	0.247762	Rpl7
Rdh10	OK	uninormal	0.601811	0.681037	Rdh10
Gm28095	OK	uninormal	0.242436	0.323205	Gm28095
Stau2	OK	uninormal	0.0948596	0.14455	Stau2
Gm7568	OK	uninormal	0.198724	0.272994	Gm7568
Ube2w	OK	uninormal	0.000443855	0.00102283	Ube2w
Eloc	OK	uninormal	5.47216e-25	3.29616e-24	Eloc
D030040B21Rik	OK	uninormal	0.278096	0.362592	D030040B21Rik
Tmem70	OK	uninormal	0.94387	0.95766	Tmem70
Ly96	OK	uninormal	1.3838e-07	4.36462e-07	Ly96
Gm28376	OK	uninormal	4.4433e-135	8.21347e-134	Gm28376
Jph1	OK	uninormal	2.71874e-69	3.13873e-68	Jph1
Gm28783	OK	uninormal	0.042647	0.0707703	Gm28783
Gdap1	OK	uninormal	0.0333245	0.0567622	Gdap1
Gm28784	OK	uninormal	0.152508	0.217688	Gm28784
Pi15	OK	uninormal	0.0282689	0.0488942	Pi15
Gm28154	OK	uninormal	1.00382e-06	2.98217e-06	Gm28154
Gm16070	OK	uninormal	1.35804e-30	9.21608e-30	Gm16070
Crispld1	OK	uninormal	4.51081e-38	3.54708e-37	Crispld1
Gm28153	OK	uninormal	5.99083e-30	4.01665e-29	Gm28153
Gm28756	OK	uninormal	2.65332e-25	1.60735e-24	Gm28756
Gm15825	OK	uninormal	2.67262e-06	7.67495e-06	Gm15825
Tfap2d	OK	uninormal	2.40297e-06	6.92826e-06	Tfap2d
Tfap2b	OK	uninormal	0.984539	0.988513	Tfap2b
Pkhd1	OK	uninormal	0.048151	0.078923	Pkhd1
4930486I03Rik	OK	uninormal	0.000476642	0.00109465	4930486I03Rik
6720483E21Rik	OK	uninormal	0.916625	0.937053	6720483E21Rik
Paqr8	OK	uninormal	5.22902e-23	3.01918e-22	Paqr8
Efhc1	OK	uninormal	3.72989e-05	9.63952e-05	Efhc1
Tram2	OK	uninormal	1.42726e-18	7.2793e-18	Tram2
Tmem14a	OK	uninormal	6.95566e-09	2.38082e-08	Tmem14a
Gsta3	OK	uninormal	3.63853e-09	1.26919e-08	Gsta3
Gm28836	OK	uninormal	4.32589e-07	1.31907e-06	Gm28836
Khdc1b	OK	uninormal	0.500952	0.589854	Khdc1b
Kcnq5	OK	uninormal	0	0	Kcnq5
Rims1	OK	uninormal	0	0	Rims1
Gm29506	OK	uninormal	7.60154e-06	2.09833e-05	Gm29506
Gm27028	OK	uninormal	0.334715	0.423618	Gm27028
Gm29107	OK	uninormal	0.07306	0.114643	Gm29107
Ogfrl1	OK	uninormal	4.61342e-29	3.01958e-28	Ogfrl1
Gm28822	OK	uninormal	0.48633	0.57577	Gm28822
B3gat2	OK	uninormal	3.86757e-08	1.26366e-07	B3gat2
Smap1	OK	uninormal	1.23806e-12	5.13492e-12	Smap1
Sdhaf4	OK	uninormal	0.276806	0.361184	Sdhaf4
Fam135a	OK	uninormal	5.1645e-64	5.67993e-63	Fam135a
Col9a1	OK	uninormal	6.41629e-16	2.99996e-15	Col9a1
Col19a1	OK	uninormal	0	0	Col19a1
Lmbrd1	OK	uninormal	1.9971e-15	9.16642e-15	Lmbrd1
Adgrb3	OK	uninormal	0	0	Adgrb3
4931408C20Rik	OK	uninormal	0.000109378	0.000269729	4931408C20Rik
Gm9898	OK	uninormal	0.674483	0.744406	Gm9898
Phf3	OK	uninormal	9.27793e-08	2.96577e-07	Phf3
Ptp4a1	OK	uninormal	0.459561	0.55002	Ptp4a1
Ptp4a1.1	OK	uninormal	0.520817	0.608202	Ptp4a1.1
4931428L18Rik	OK	uninormal	0.0100966	0.0190863	4931428L18Rik
Khdrbs2	OK	uninormal	2.40305e-40	1.9573e-39	Khdrbs2
Gm5415	OK	uninormal	0.256063	0.338341	Gm5415
Gm37724	OK	uninormal	0.0737593	0.115626	Gm37724
Prim2	OK	uninormal	1.34295e-98	1.98268e-97	Prim2
Rab23	OK	uninormal	5.56063e-14	2.42922e-13	Rab23
Bag2	OK	uninormal	1.43068e-26	8.89903e-26	Bag2
Zfp451	OK	uninormal	1.14354e-05	3.10776e-05	Zfp451
Bend6	OK	uninormal	4.93335e-124	8.6666e-123	Bend6
Dst	OK	uninormal	2.63653e-145	5.19682e-144	Dst
Gm26788	OK	uninormal	0.00370709	0.00756341	Gm26788
Gm37233	OK	uninormal	7.09566e-13	2.97282e-12	Gm37233
Ccdc115	OK	uninormal	0.615679	0.693549	Ccdc115
Gm28306	OK	uninormal	0.970863	0.978323	Gm28306
Imp4	OK	uninormal	0.0154938	0.0282383	Imp4
Ptpn18	OK	uninormal	0.0106799	0.0201053	Ptpn18
Gm28417	OK	uninormal	0.00997835	0.0188787	Gm28417
4930568A12Rik	OK	uninormal	0.639763	0.714635	4930568A12Rik
1700101I19Rik	OK	uninormal	0.604896	0.683947	1700101I19Rik
Amer3	OK	uninormal	0.0705322	0.111051	Amer3
Arhgef4	OK	uninormal	0.00821827	0.0157967	Arhgef4
Gm38336	OK	uninormal	0.362216	0.452349	Gm38336
Fam168b	OK	uninormal	0.000330692	0.000772596	Fam168b
Plekhb2	OK	uninormal	1.08761e-110	1.76464e-109	Plekhb2
Gm37068	OK	uninormal	0.000120828	0.000296425	Gm37068
Gm28415	OK	uninormal	0.707819	0.773085	Gm28415
1110002O04Rik	OK	uninormal	5.42535e-18	2.71304e-17	1110002O04Rik
Hs6st1	OK	uninormal	4.86438e-19	2.51838e-18	Hs6st1
Gm33280	OK	uninormal	0.712982	0.777428	Gm33280
Uggt1	OK	uninormal	2.87908e-09	1.01252e-08	Uggt1
Arid5a	OK	uninormal	1.92629e-17	9.46293e-17	Arid5a
4930403P22Rik	OK	uninormal	0.986256	0.989546	4930403P22Rik
Kansl3	OK	uninormal	0.54618	0.631371	Kansl3
Fer1l5	OK	uninormal	0.859356	0.89313	Fer1l5
Lman2l	OK	uninormal	1.47902e-34	1.09395e-33	Lman2l
Cnnm4	OK	uninormal	0.795492	0.842226	Cnnm4
Cnnm3	OK	uninormal	0.124972	0.183507	Cnnm3
Gm38033	OK	uninormal	0.109159	0.163387	Gm38033
Ankrd23	OK	uninormal	0.000107836	0.000266016	Ankrd23
Ankrd39	OK	uninormal	2.67952e-16	1.26906e-15	Ankrd39
Sema4c	OK	uninormal	9.73296e-21	5.27539e-20	Sema4c
D430040D24Rik	OK	uninormal	0.0591465	0.094819	D430040D24Rik
Fam178b	OK	uninormal	0.950819	0.963132	Fam178b
Cox5b	OK	uninormal	0.109109	0.163345	Cox5b
Actr1b	OK	uninormal	4.83077e-60	5.11603e-59	Actr1b
4933424G06Rik	OK	uninormal	1.57362e-52	1.52924e-51	4933424G06Rik
Gm33533	OK	uninormal	3.09113e-54	3.05997e-53	Gm33533
Zap70	OK	uninormal	2.67319e-12	1.09567e-11	Zap70
Tmem131	OK	uninormal	1.98348e-26	1.23101e-25	Tmem131
Gm38115	OK	uninormal	0.498069	0.587266	Gm38115
Vwa3b	OK	uninormal	6.9395e-14	3.01799e-13	Vwa3b
Gm37020	OK	uninormal	0.05001	0.0816997	Gm37020
Cnga3	OK	uninormal	1.65645e-05	4.42985e-05	Cnga3
Inpp4a	OK	uninormal	1.76618e-19	9.26872e-19	Inpp4a
4930439A04Rik	OK	uninormal	0.239526	0.319861	4930439A04Rik
Coa5	OK	uninormal	5.74742e-07	1.73826e-06	Coa5
Unc50	OK	uninormal	1.6859e-09	5.99422e-09	Unc50
Mgat4a	OK	uninormal	0.00326315	0.00670959	Mgat4a
2010300C02Rik	OK	uninormal	0	0	2010300C02Rik
4930556I23Rik	OK	uninormal	0.00719763	0.0139978	4930556I23Rik
Tsga10	OK	uninormal	6.97333e-28	4.4467e-27	Tsga10
Gm26805	OK	uninormal	0.537758	0.623543	Gm26805
Lipt1	OK	uninormal	0.398909	0.489831	Lipt1
Mitd1	OK	uninormal	0.0936256	0.1429	Mitd1
Mrpl30	OK	uninormal	0.866454	0.898705	Mrpl30
Gm15457	OK	uninormal	0.0609396	0.0974134	Gm15457
Txndc9	OK	uninormal	0.637763	0.713057	Txndc9
Eif5b	OK	uninormal	0.020605	0.0366832	Eif5b
Rev1	OK	uninormal	0.0305573	0.0524777	Rev1
Gm37062	OK	uninormal	0.385685	0.476031	Gm37062
Gm5099	OK	uninormal	0.590251	0.670289	Gm5099
Aff3	OK	uninormal	0	0	Aff3
Gm16150	OK	uninormal	6.93998e-06	1.9219e-05	Gm16150
Gm16151	OK	uninormal	0.338907	0.428011	Gm16151
Gm16152	OK	uninormal	3.87768e-28	2.48835e-27	Gm16152
Lonrf2	OK	uninormal	6.4046e-08	2.06685e-07	Lonrf2
Chst10	OK	uninormal	0.000273154	0.000644793	Chst10
Gm37707	OK	uninormal	0.717178	0.781163	Gm37707
Pdcl3	OK	uninormal	5.55059e-22	3.11137e-21	Pdcl3
Gm37821	OK	uninormal	0.392595	0.483436	Gm37821
Npas2	OK	uninormal	3.19785e-231	8.96726e-230	Npas2
Rpl31	OK	uninormal	3.72757e-20	1.9923e-19	Rpl31
Tbc1d8	OK	uninormal	4.6611e-48	4.25337e-47	Tbc1d8
Cnot11	OK	uninormal	0.153014	0.218271	Cnot11
Gm15832	OK	uninormal	0.0515356	0.0839029	Gm15832
Rnf149	OK	uninormal	0.614583	0.692524	Rnf149
Creg2	OK	uninormal	4.24046e-106	6.70444e-105	Creg2
D930019O06Rik	OK	uninormal	0.152421	0.217582	D930019O06Rik
Rfx8	OK	uninormal	6.78272e-07	2.04417e-06	Rfx8
Map4k4	OK	uninormal	2.71533e-09	9.55982e-09	Map4k4
Il1r2	OK	uninormal	0.223329	0.301354	Il1r2
Gm16894	OK	uninormal	0.188849	0.26154	Gm16894
Il1r1	OK	uninormal	2.94559e-09	1.03509e-08	Il1r1
Il1rl2	OK	uninormal	0.0293482	0.0505649	Il1rl2
Il18r1	OK	uninormal	0.802832	0.84852	Il18r1
Il18rap	OK	uninormal	0.553288	0.637538	Il18rap
Gm35801	OK	uninormal	0.117661	0.174321	Gm35801
Slc9a4	OK	uninormal	4.70205e-98	6.90987e-97	Slc9a4
Slc9a2	OK	uninormal	0	0	Slc9a2
Gm37623	OK	uninormal	3.84824e-42	3.24098e-41	Gm37623
Gm37915	OK	uninormal	0.852909	0.888417	Gm37915
Mfsd9	OK	uninormal	9.91232e-05	0.000245673	Mfsd9
Tmem182	OK	uninormal	0.68456	0.753141	Tmem182
Gm29260	OK	uninormal	7.40085e-05	0.000185692	Gm29260
Gm9915	OK	uninormal	0.0407514	0.067923	Gm9915
Gm28175	OK	uninormal	1.31446e-109	2.12188e-108	Gm28175
Gm28140	OK	uninormal	0.00402048	0.00815769	Gm28140
Pantr1	OK	uninormal	0	0	Pantr1
Gm20646	OK	uninormal	4.05743e-62	4.38875e-61	Gm20646
Pou3f3	OK	uninormal	7.61833e-167	1.69496e-165	Pou3f3
Pantr2	OK	uninormal	1.79656e-37	1.39647e-36	Pantr2
Dalir	OK	uninormal	0.000522699	0.00119452	Dalir
Mrps9	OK	uninormal	1.1555e-30	7.85352e-30	Mrps9
Gpr45	OK	uninormal	7.75413e-43	6.61043e-42	Gpr45
Tgfbrap1	OK	uninormal	0.0107625	0.0202472	Tgfbrap1
8430432A02Rik	OK	uninormal	0.925829	0.944383	8430432A02Rik
AI597479	OK	uninormal	0.96256	0.97233	AI597479
Fhl2	OK	uninormal	2.26333e-19	1.18526e-18	Fhl2
Gm29040	OK	uninormal	0.941895	0.956091	Gm29040
Nck2	OK	uninormal	1.07401e-20	5.81141e-20	Nck2
Ecrg4	OK	uninormal	0.244265	0.325273	Ecrg4
Gm29155	OK	uninormal	0.260579	0.343347	Gm29155
Gm29156	OK	uninormal	0.459283	0.549734	Gm29156
Uxs1	OK	uninormal	0.857699	0.891906	Uxs1
Tpp2	OK	uninormal	0.50952	0.597828	Tpp2
Mettl21c	OK	uninormal	0.690607	0.758484	Mettl21c
Gm8251	OK	uninormal	0.00681646	0.0133333	Gm8251
Tex30	OK	uninormal	0.000127027	0.000310915	Tex30
Poglut2	OK	uninormal	0.53926	0.62496	Poglut2
Bivm	OK	uninormal	0.00189906	0.00404469	Bivm
Ercc5	OK	uninormal	0.226088	0.304506	Ercc5
Mettl21e	OK	uninormal	0.39943	0.49039	Mettl21e
Gulp1	OK	uninormal	2.90369e-18	1.46221e-17	Gulp1
Col5a2	OK	uninormal	0.231182	0.310363	Col5a2
Wdr75	OK	uninormal	0.810237	0.853838	Wdr75
Slc40a1	OK	uninormal	0.000595868	0.00135341	Slc40a1
Dnah7b	OK	uninormal	4.75301e-100	7.12568e-99	Dnah7b
Dnah7c	OK	uninormal	3.88366e-52	3.75124e-51	Dnah7c
Slc39a10	OK	uninormal	0	0	Slc39a10
Gm28151	OK	uninormal	1.29177e-09	4.62533e-09	Gm28151
Gm28826	OK	uninormal	9.58764e-12	3.82083e-11	Gm28826
C230029F24Rik	OK	uninormal	0.0775724	0.120906	C230029F24Rik
4933411E06Rik	OK	uninormal	0.716409	0.780518	4933411E06Rik
Tmeff2	OK	uninormal	0	0	Tmeff2
Gm28322	OK	uninormal	0.00853602	0.0163595	Gm28322
Gm28319	OK	uninormal	0.000687872	0.00155006	Gm28319
Gm28320	OK	uninormal	2.92853e-19	1.52715e-18	Gm28320
Gm29325	OK	uninormal	9.01074e-09	3.06027e-08	Gm29325
9330175M20Rik	OK	uninormal	6.90525e-17	3.32985e-16	9330175M20Rik
Cavin2	OK	uninormal	6.1068e-14	2.66208e-13	Cavin2
Nabp1	OK	uninormal	1.37012e-29	9.10949e-29	Nabp1
Gm17767	OK	uninormal	0.0450861	0.0743916	Gm17767
Gm28055	OK	uninormal	6.79633e-28	4.33507e-27	Gm28055
Myo1b	OK	uninormal	0	0	Myo1b
Gm29453	OK	uninormal	1.02662e-07	3.27042e-07	Gm29453
Gm28323	OK	uninormal	1.58302e-05	4.24265e-05	Gm28323
Stat4	OK	uninormal	1.43657e-21	7.97446e-21	Stat4
Gm31812	OK	uninormal	0.235995	0.315789	Gm31812
Stat1	OK	uninormal	0.500561	0.589603	Stat1
Gls	OK	uninormal	8.87835e-11	3.36093e-10	Gls
Nab1	OK	uninormal	0.16212	0.22928	Nab1
Gm553	OK	uninormal	5.23945e-17	2.53754e-16	Gm553
Gm28178	OK	uninormal	0.547253	0.632474	Gm28178
Nemp2	OK	uninormal	0.0151751	0.0277135	Nemp2
Mfsd6	OK	uninormal	1.86745e-05	4.96613e-05	Mfsd6
Gm29670	OK	uninormal	0.88381	0.912005	Gm29670
Inpp1	OK	uninormal	1.62349e-38	1.28707e-37	Inpp1
Hibch	OK	uninormal	2.88359e-20	1.54454e-19	Hibch
1700019D03Rik	OK	uninormal	2.65576e-36	2.02271e-35	1700019D03Rik
1700019A02Rik	OK	uninormal	0.354232	0.44412	1700019A02Rik
Pms1	OK	uninormal	0.0187986	0.0337069	Pms1
Gm28777	OK	uninormal	0.750428	0.807788	Gm28777
Ormdl1	OK	uninormal	5.2792e-08	1.7111e-07	Ormdl1
Osgepl1	OK	uninormal	3.15699e-10	1.1654e-09	Osgepl1
Asnsd1	OK	uninormal	0.164966	0.232789	Asnsd1
Dnah7a	OK	uninormal	1.62047e-19	8.51208e-19	Dnah7a
Stk17b	OK	uninormal	0.0182912	0.0328791	Stk17b
Hecw2	OK	uninormal	0	0	Hecw2
Ccdc150	OK	uninormal	2.07004e-08	6.87332e-08	Ccdc150
Gtf3c3	OK	uninormal	1.61321e-06	4.71466e-06	Gtf3c3
Gm34066	OK	uninormal	0.31008	0.397429	Gm34066
Pgap1	OK	uninormal	0	0	Pgap1
Ankrd44	OK	uninormal	0	0	Ankrd44
4930444A19Rik	OK	uninormal	5.41728e-91	7.56215e-90	4930444A19Rik
Sf3b1	OK	uninormal	9.90969e-35	7.34675e-34	Sf3b1
Coq10b	OK	uninormal	5.7481e-45	5.04895e-44	Coq10b
Hspd1	OK	uninormal	1.66902e-18	8.49291e-18	Hspd1
Hspe1	OK	uninormal	0.166737	0.234931	Hspe1
Mob4	OK	uninormal	0.0262132	0.0456625	Mob4
Rftn2	OK	uninormal	4.20959e-08	1.37119e-07	Rftn2
Gm10561	OK	uninormal	0.0124921	0.0232304	Gm10561
Mars2	OK	uninormal	0.010331	0.0194848	Mars2
Boll	OK	uninormal	0.41267	0.503456	Boll
Plcl1	OK	uninormal	0	0	Plcl1
9130227L01Rik	OK	uninormal	1.18065e-18	6.04229e-18	9130227L01Rik
Satb2	OK	uninormal	1.08376e-267	3.40286e-266	Satb2
9130024F11Rik	OK	uninormal	3.03616e-189	7.32524e-188	9130024F11Rik
BC055402	OK	uninormal	0.0297591	0.0512175	BC055402
4930558J18Rik	OK	uninormal	0.98757	0.990591	4930558J18Rik
1700066M21Rik	OK	uninormal	1.16889e-13	5.04221e-13	1700066M21Rik
Tyw5	OK	uninormal	0.00120635	0.00263994	Tyw5
Maip1	OK	uninormal	0.898646	0.92305	Maip1
Spats2l	OK	uninormal	2.91819e-53	2.85957e-52	Spats2l
Gm17234	OK	uninormal	0.00660915	0.012963	Gm17234
Kctd18	OK	uninormal	0.338216	0.42726	Kctd18
Sgo2a	OK	uninormal	0.00940881	0.0178831	Sgo2a
Aox1	OK	uninormal	0.402294	0.4932	Aox1
Aox3	OK	uninormal	4.24497e-10	1.55698e-09	Aox3
Aox4	OK	uninormal	2.96795e-68	3.38784e-67	Aox4
Gm15759	OK	uninormal	1.94067e-05	5.14855e-05	Gm15759
Aox2	OK	uninormal	0.639123	0.714217	Aox2
Bzw1	OK	uninormal	1.99367e-11	7.81792e-11	Bzw1
Clk1	OK	uninormal	1.12977e-15	5.23833e-15	Clk1
Ppil3	OK	uninormal	0.805002	0.849792	Ppil3
Nif3l1	OK	uninormal	0.106479	0.159881	Nif3l1
Orc2	OK	uninormal	0.629328	0.705786	Orc2
Gm15834	OK	uninormal	0.984516	0.988513	Gm15834
Fam126b	OK	uninormal	7.18015e-14	3.12022e-13	Fam126b
Ndufb3	OK	uninormal	3.18921e-32	2.2499e-31	Ndufb3
Flacc1	OK	uninormal	0.0030882	0.00637102	Flacc1
Cflar	OK	uninormal	0.260155	0.34287	Cflar
Casp8	OK	uninormal	0.59001	0.670051	Casp8
Trak2	OK	uninormal	1.72845e-06	5.03428e-06	Trak2
Stradb	OK	uninormal	1.97068e-17	9.6746e-17	Stradb
C2cd6	OK	uninormal	0.00389102	0.00790833	C2cd6
Gm29018	OK	uninormal	0.0359228	0.0607792	Gm29018
Tmem237	OK	uninormal	6.56344e-21	3.57573e-20	Tmem237
G730003C15Rik	OK	uninormal	0.474303	0.56456	G730003C15Rik
Mpp4	OK	uninormal	0.0790089	0.122767	Mpp4
Gm29017	OK	uninormal	0.870854	0.902009	Gm29017
Als2	OK	uninormal	0.00718836	0.013981	Als2
Cdk15	OK	uninormal	0.0131809	0.0243811	Cdk15
Gm973	OK	uninormal	0.103735	0.156297	Gm973
Gm28411	OK	uninormal	0.54287	0.62838	Gm28411
Sumo1	OK	uninormal	0.000330913	0.000773032	Sumo1
Nop58	OK	uninormal	0.787321	0.83528	Nop58
Bmpr2	OK	uninormal	0.739443	0.799205	Bmpr2
Fam117b	OK	uninormal	1.22654e-18	6.27426e-18	Fam117b
Ica1l	OK	uninormal	3.88906e-18	1.95356e-17	Ica1l
Wdr12	OK	uninormal	0.724485	0.787084	Wdr12
Carf	OK	uninormal	0.00173169	0.00370841	Carf
Nbeal1	OK	uninormal	8.293e-25	4.97112e-24	Nbeal1
Cyp20a1	OK	uninormal	0.00225444	0.00475435	Cyp20a1
Abi2	OK	uninormal	0.757875	0.813271	Abi2
Raph1	OK	uninormal	2.07082e-115	3.46064e-114	Raph1
Cd28	OK	uninormal	0.0701023	0.110452	Cd28
2310016D23Rik	OK	uninormal	0.589284	0.669465	2310016D23Rik
Ctla4	OK	uninormal	0.627485	0.704144	Ctla4
Icos	OK	uninormal	2.04605e-08	6.79873e-08	Icos
9530026F06Rik	OK	uninormal	0.0388174	0.0651231	9530026F06Rik
Gm11588	OK	uninormal	0.001259	0.00274924	Gm11588
Pard3b	OK	uninormal	2.74144e-79	3.44893e-78	Pard3b
Pard3bos1	OK	uninormal	0.000369094	0.000857373	Pard3bos1
Pard3bos3	OK	uninormal	0.0756921	0.11829	Pard3bos3
Nrp2	OK	uninormal	4.38685e-31	3.02026e-30	Nrp2
Gm29083	OK	uninormal	0.299926	0.386268	Gm29083
Gm4208	OK	uninormal	0.00264009	0.00551133	Gm4208
Ino80d	OK	uninormal	0.819214	0.86141	Ino80d
Ino80dos	OK	uninormal	0.0377784	0.063557	Ino80dos
Gm20342	OK	uninormal	0.000143431	0.000349226	Gm20342
Ndufs1	OK	uninormal	0.000689033	0.00155252	Ndufs1
Eef1b2	OK	uninormal	0.0396304	0.0663025	Eef1b2
Gpr1	OK	uninormal	0.0271884	0.0471792	Gpr1
Platr12	OK	uninormal	0.272087	0.355985	Platr12
Gm11608	OK	uninormal	0.867084	0.898898	Gm11608
Zdbf2	OK	uninormal	1.23233e-12	5.11304e-12	Zdbf2
Adam23	OK	uninormal	3.18423e-161	6.88517e-160	Adam23
Gm39653	OK	uninormal	4.44107e-05	0.000113864	Gm39653
Dytn	OK	uninormal	0.0417012	0.0693506	Dytn
Mdh1b	OK	uninormal	0.000981492	0.00217132	Mdh1b
Fastkd2	OK	uninormal	0.289528	0.374941	Fastkd2
4933402D24Rik	OK	uninormal	0.337321	0.426226	4933402D24Rik
Gm13749	OK	uninormal	9.14204e-06	2.50404e-05	Gm13749
Klf7	OK	uninormal	2.14524e-36	1.63893e-35	Klf7
Gm13748	OK	uninormal	0.00438767	0.00885359	Gm13748
Gm28981	OK	uninormal	0.00131021	0.00285073	Gm28981
Creb1	OK	uninormal	2.08081e-18	1.05594e-17	Creb1
Mettl21a	OK	uninormal	9.44202e-12	3.76482e-11	Mettl21a
Gm28982	OK	uninormal	0.345433	0.434775	Gm28982
Gm29152	OK	uninormal	0.000912409	0.00202856	Gm29152
2810408I11Rik	OK	uninormal	0.00018662	0.000448648	2810408I11Rik
Ccnyl1	OK	uninormal	8.2555e-25	4.94997e-24	Ccnyl1
Plekhm3	OK	uninormal	4.12765e-15	1.87332e-14	Plekhm3
Akr1cl	OK	uninormal	0.279234	0.363756	Akr1cl
Cryga	OK	uninormal	0.783034	0.832237	Cryga
D630023F18Rik	OK	uninormal	0.894212	0.920093	D630023F18Rik
Idh1	OK	uninormal	0.903576	0.927114	Idh1
Pikfyve	OK	uninormal	2.32237e-10	8.6302e-10	Pikfyve
Pth2r	OK	uninormal	8.32826e-43	7.09174e-42	Pth2r
Map2	OK	uninormal	7.93611e-30	5.30653e-29	Map2
Gm10558	OK	uninormal	1.44916e-07	4.56624e-07	Gm10558
Unc80	OK	uninormal	4.21641e-17	2.04741e-16	Unc80
Rpe	OK	uninormal	0.0026368	0.00550544	Rpe
Kansl1l	OK	uninormal	3.23364e-48	2.95683e-47	Kansl1l
Acadl	OK	uninormal	9.53292e-11	3.60443e-10	Acadl
Myl1	OK	uninormal	1.14859e-05	3.12072e-05	Myl1
Lancl1	OK	uninormal	0.219716	0.297379	Lancl1
Gm15668	OK	uninormal	0.863921	0.896547	Gm15668
Erbb4	OK	uninormal	2.73194e-220	7.39115e-219	Erbb4
Gm29113	OK	uninormal	0.187418	0.259801	Gm29113
Gm29114	OK	uninormal	2.43487e-18	1.23113e-17	Gm29114
Ikzf2	OK	uninormal	2.18856e-131	3.98283e-130	Ikzf2
Gm29112	OK	uninormal	0.0420011	0.0698077	Gm29112
Gm28112	OK	uninormal	0.000181951	0.000437803	Gm28112
Spag16	OK	uninormal	8.94457e-38	7.00145e-37	Spag16
Vwc2l	OK	uninormal	0	0	Vwc2l
Bard1	OK	uninormal	2.23229e-06	6.44868e-06	Bard1
Abca12	OK	uninormal	2.11622e-82	2.72542e-81	Abca12
Atic	OK	uninormal	6.54212e-10	2.37724e-09	Atic
Fn1	OK	uninormal	1.02883e-54	1.02483e-53	Fn1
Apol7d	OK	uninormal	2.1357e-07	6.65891e-07	Apol7d
4933417E11Rik	OK	uninormal	0.0316698	0.0541838	4933417E11Rik
Mreg	OK	uninormal	1.13554e-43	9.80048e-43	Mreg
Pecr	OK	uninormal	0.0747904	0.117069	Pecr
Tmem169	OK	uninormal	0.265596	0.348886	Tmem169
Xrcc5	OK	uninormal	5.50624e-26	3.38156e-25	Xrcc5
2023-03-04	OK	uninormal	1.20731e-15	5.58974e-15	2023-03-04
Smarcal1	OK	uninormal	0.0110753	0.0207847	Smarcal1
Gm39662	OK	uninormal	0.281284	0.366106	Gm39662
Ankar	OK	uninormal	0.732173	0.793541	Ankar
Rpl37a	OK	uninormal	7.49576e-11	2.84916e-10	Rpl37a
Igfbp5	OK	uninormal	3.66895e-33	2.6393e-32	Igfbp5
1700027A15Rik	OK	uninormal	0.00110844	0.00243645	1700027A15Rik
Gm29185	OK	uninormal	0.211185	0.287578	Gm29185
6030407O03Rik	OK	uninormal	0.017222	0.0311	6030407O03Rik
Tns1	OK	uninormal	8.44217e-11	3.19853e-10	Tns1
Rufy4	OK	uninormal	8.75011e-06	2.40111e-05	Rufy4
Cxcr2	OK	uninormal	0.378419	0.46862	Cxcr2
Arpc2	OK	uninormal	0	0	Arpc2
Aamp	OK	uninormal	0.584283	0.665343	Aamp
Pnkd	OK	uninormal	2.27846e-29	1.50366e-28	Pnkd
Tmbim1	OK	uninormal	0.00522831	0.0104262	Tmbim1
Gm29358	OK	uninormal	0.288311	0.373703	Gm29358
Catip	OK	uninormal	0.660108	0.732053	Catip
Slc11a1	OK	uninormal	0.0529239	0.0857976	Slc11a1
Ctdsp1	OK	uninormal	0.000696093	0.001567	Ctdsp1
Vil1	OK	uninormal	0.573642	0.655839	Vil1
Usp37	OK	uninormal	1.55943e-08	5.21517e-08	Usp37
Cnot9	OK	uninormal	0.372174	0.462247	Cnot9
Plcd4	OK	uninormal	1.67004e-05	4.46406e-05	Plcd4
Zfp142	OK	uninormal	0.0183934	0.0330442	Zfp142
Bcs1l	OK	uninormal	0.000448433	0.00103231	Bcs1l
Rnf25	OK	uninormal	0.141598	0.204191	Rnf25
Stk36	OK	uninormal	1.55094e-07	4.87799e-07	Stk36
Ttll4	OK	uninormal	0.0026769	0.00558033	Ttll4
Cyp27a1	OK	uninormal	0.0218675	0.0387236	Cyp27a1
Prkag3	OK	uninormal	0.00947535	0.0180003	Prkag3
Wnt6	OK	uninormal	0.299123	0.385498	Wnt6
Wnt10a	OK	uninormal	4.87121e-19	2.52133e-18	Wnt10a
Gm16582	OK	uninormal	0.0603287	0.0965199	Gm16582
Cdk5r2	OK	uninormal	1.53578e-15	7.07673e-15	Cdk5r2
Cfap65	OK	uninormal	5.88787e-46	5.24613e-45	Cfap65
Gm15841	OK	uninormal	0.282428	0.367359	Gm15841
Ihh	OK	uninormal	0.962207	0.972181	Ihh
Nhej1	OK	uninormal	0.477882	0.567698	Nhej1
Slc23a3	OK	uninormal	3.36631e-19	1.75134e-18	Slc23a3
Cnppd1	OK	uninormal	3.86192e-13	1.63583e-12	Cnppd1
Retreg2	OK	uninormal	4.72229e-42	3.9711e-41	Retreg2
Zfand2b	OK	uninormal	3.14978e-14	1.38689e-13	Zfand2b
Abcb6	OK	uninormal	0.184444	0.256267	Abcb6
Atg9a	OK	uninormal	0.0489724	0.0801808	Atg9a
Ankzf1	OK	uninormal	0.722667	0.785482	Ankzf1
Glb1l	OK	uninormal	0.379361	0.469656	Glb1l
Stk16	OK	uninormal	0.10875	0.162862	Stk16
Tuba4a	OK	uninormal	5.94724e-13	2.50202e-12	Tuba4a
A630095N17Rik	OK	uninormal	0.197824	0.27196	A630095N17Rik
Dnajb2	OK	uninormal	2.92697e-112	4.82269e-111	Dnajb2
Ptprn	OK	uninormal	1.73778e-07	5.44718e-07	Ptprn
Gm28294	OK	uninormal	0.496077	0.585351	Gm28294
Resp18	OK	uninormal	4.53717e-144	8.84927e-143	Resp18
Gm28902	OK	uninormal	0.420147	0.511068	Gm28902
Dnpep	OK	uninormal	2.01048e-05	5.32932e-05	Dnpep
Gm15179	OK	uninormal	0.857747	0.891915	Gm15179
Speg	OK	uninormal	1.29092e-17	6.37258e-17	Speg
Gm15178	OK	uninormal	0.100411	0.152091	Gm15178
Gmppa	OK	uninormal	0.00019203	0.000460859	Gmppa
Asic4	OK	uninormal	1.75845e-08	5.86405e-08	Asic4
Chpf	OK	uninormal	0.796599	0.843038	Chpf
Obsl1	OK	uninormal	6.22594e-51	5.90616e-50	Obsl1
Tmem198	OK	uninormal	3.6104e-15	1.64158e-14	Tmem198
Inha	OK	uninormal	0	0	Inha
Stk11ip	OK	uninormal	5.58843e-12	2.25285e-11	Stk11ip
Slc4a3	OK	uninormal	0	0	Slc4a3
Gm29069	OK	uninormal	3.43089e-06	9.75322e-06	Gm29069
Gm17751	OK	uninormal	0.584339	0.665373	Gm17751
Gm816	OK	uninormal	0.00524646	0.0104596	Gm816
Epha4	OK	uninormal	0	0	Epha4
Gm28386	OK	uninormal	0.0156203	0.028452	Gm28386
Sgpp2	OK	uninormal	9.07812e-173	2.05669e-171	Sgpp2
Gm28410	OK	uninormal	7.19081e-27	4.49663e-26	Gm28410
Farsb	OK	uninormal	0.0134092	0.0247705	Farsb
Mogat1	OK	uninormal	0.449675	0.540702	Mogat1
Acsl3	OK	uninormal	1.14998e-158	2.46742e-157	Acsl3
Utp14b	OK	uninormal	2.10766e-23	1.22871e-22	Utp14b
Gm29536	OK	uninormal	0.21524	0.292137	Gm29536
Scg2	OK	uninormal	0.0318652	0.0544826	Scg2
Ap1s3	OK	uninormal	1.17058e-121	2.03396e-120	Ap1s3
Wdfy1	OK	uninormal	7.07644e-08	2.27575e-07	Wdfy1
Mrpl44	OK	uninormal	0.00137621	0.00298763	Mrpl44
Serpine2	OK	uninormal	2.72473e-29	1.79605e-28	Serpine2
Cul3	OK	uninormal	0.189726	0.262542	Cul3
1700016L21Rik	OK	uninormal	0.324547	0.412728	1700016L21Rik
Dock10	OK	uninormal	4.79373670819185e-314	1.72644220413123e-312	Dock10
Nyap2	OK	uninormal	4.05977e-154	8.39559e-153	Nyap2
Irs1	OK	uninormal	2.34052e-07	7.26904e-07	Irs1
Gm9747	OK	uninormal	0.780717	0.830566	Gm9747
Rhbdd1	OK	uninormal	1.49712e-06	4.3863e-06	Rhbdd1
Gm28940	OK	uninormal	0.819	0.861225	Gm28940
Col4a4	OK	uninormal	0.00791276	0.0152462	Col4a4
Col4a3	OK	uninormal	0.0431433	0.0714929	Col4a3
C430014B12Rik	OK	uninormal	0.857997	0.89205	C430014B12Rik
Mff	OK	uninormal	1.55129e-13	6.66339e-13	Mff
Gm28941	OK	uninormal	0.847181	0.883607	Gm28941
Tm4sf20	OK	uninormal	0.893044	0.919367	Tm4sf20
Agfg1	OK	uninormal	0.143183	0.206173	Agfg1
A030005L19Rik	OK	uninormal	0.121051	0.178591	A030005L19Rik
A030014E15Rik	OK	uninormal	0.512777	0.600701	A030014E15Rik
Slc19a3	OK	uninormal	0.00147245	0.00318506	Slc19a3
Daw1	OK	uninormal	0.00270885	0.00564377	Daw1
Sphkap	OK	uninormal	0	0	Sphkap
4933436I20Rik	OK	uninormal	6.17038e-08	1.9927e-07	4933436I20Rik
Pid1	OK	uninormal	0	0	Pid1
Dner	OK	uninormal	2.09869e-15	9.6248e-15	Dner
Trip12	OK	uninormal	0.167505	0.235774	Trip12
Fbxo36	OK	uninormal	4.08336e-09	1.42102e-08	Fbxo36
Slc16a14	OK	uninormal	1.82749e-05	4.86334e-05	Slc16a14
C130026I21Rik	OK	uninormal	0.908113	0.930357	C130026I21Rik
A530032D15Rik	OK	uninormal	0.415341	0.506327	A530032D15Rik
Sp140	OK	uninormal	0.824154	0.865461	Sp140
Sp100	OK	uninormal	0.0092228	0.0175625	Sp100
Cab39	OK	uninormal	0.0242543	0.0425815	Cab39
Itm2c	OK	uninormal	0.789308	0.83699	Itm2c
4933407L21Rik	OK	uninormal	1.13047e-08	3.81034e-08	4933407L21Rik
Gm28884	OK	uninormal	0.66611	0.736916	Gm28884
Gpr55	OK	uninormal	0.129831	0.189618	Gpr55
2810459M11Rik	OK	uninormal	1.21667e-35	9.13544e-35	2810459M11Rik
Psmd1	OK	uninormal	4.40773e-21	2.4137e-20	Psmd1
Htr2b	OK	uninormal	0.0221389	0.0391607	Htr2b
Armc9	OK	uninormal	7.18459e-23	4.12906e-22	Armc9
Gm16341	OK	uninormal	0.0983521	0.149286	Gm16341
Ncl	OK	uninormal	0.621674	0.699136	Ncl
C130036L24Rik	OK	uninormal	2.29456e-08	7.59618e-08	C130036L24Rik
Nmur1	OK	uninormal	0.082594	0.127618	Nmur1
Ptma	OK	uninormal	4.66951e-35	3.47803e-34	Ptma
Pde6d	OK	uninormal	0.000945338	0.0020955	Pde6d
Cops7b	OK	uninormal	1.21881e-07	3.86223e-07	Cops7b
Nppc	OK	uninormal	1.05799e-17	5.24012e-17	Nppc
Dis3l2	OK	uninormal	0.417529	0.508688	Dis3l2
Gm29055	OK	uninormal	0.588368	0.668595	Gm29055
Gm28375	OK	uninormal	0.0970807	0.147537	Gm28375
Ecel1	OK	uninormal	2.14078e-15	9.81177e-15	Ecel1
Prss56	OK	uninormal	0.327467	0.415778	Prss56
Chrng	OK	uninormal	0.070008	0.110312	Chrng
Eif4e2	OK	uninormal	0.788198	0.836051	Eif4e2
Efhd1	OK	uninormal	0.020052	0.0357644	Efhd1
Gigyf2	OK	uninormal	0.542068	0.62766	Gigyf2
Kcnj13	OK	uninormal	0.970109	0.977873	Kcnj13
Snorc	OK	uninormal	0.000841644	0.00187797	Snorc
Ngef	OK	uninormal	1.06768e-253	3.2208e-252	Ngef
Neu2	OK	uninormal	2.94739e-99	4.37749e-98	Neu2
Inpp5d	OK	uninormal	1.23237e-13	5.30882e-13	Inpp5d
Atg16l1	OK	uninormal	0.319468	0.407525	Atg16l1
Sag	OK	uninormal	3.24791e-17	1.58402e-16	Sag
Dgkd	OK	uninormal	0.132302	0.192596	Dgkd
Gm19582	OK	uninormal	0.673771	0.743804	Gm19582
Usp40	OK	uninormal	1.15978e-05	3.15036e-05	Usp40
Gm20528	OK	uninormal	0.0120452	0.0224574	Gm20528
Dnajb3	OK	uninormal	0.57037	0.653007	Dnajb3
Mroh2a	OK	uninormal	0.00676155	0.0132421	Mroh2a
Hjurp	OK	uninormal	3.22247e-81	4.11682e-80	Hjurp
Trpm8	OK	uninormal	0.795708	0.842374	Trpm8
Arl4c	OK	uninormal	3.16359e-25	1.91335e-24	Arl4c
Sh3bp4	OK	uninormal	3.94378e-46	3.51957e-45	Sh3bp4
Gm28342	OK	uninormal	0.928864	0.94657	Gm28342
C030007H22Rik	OK	uninormal	0.119889	0.177082	C030007H22Rik
Agap1	OK	uninormal	2.73952e-15	1.25122e-14	Agap1
4933400F21Rik	OK	uninormal	0.17068	0.239683	4933400F21Rik
Asb18	OK	uninormal	1.3652e-15	6.30894e-15	Asb18
Iqca	OK	uninormal	0.613933	0.692018	Iqca
Ackr3	OK	uninormal	1.02117e-16	4.89992e-16	Ackr3
Gm28723	OK	uninormal	0.670562	0.741032	Gm28723
Cops8	OK	uninormal	0.743238	0.802145	Cops8
Col6a3	OK	uninormal	0.11278	0.167983	Col6a3
Mlph	OK	uninormal	0.682035	0.750918	Mlph
Lrrfip1	OK	uninormal	1.8295e-68	2.09584e-67	Lrrfip1
Rbm44	OK	uninormal	0.931782	0.948547	Rbm44
Ramp1	OK	uninormal	2.62596e-51	2.50817e-50	Ramp1
Ube2f	OK	uninormal	0.000101611	0.00025141	Ube2f
Scly	OK	uninormal	0.0314712	0.0538729	Scly
Gm17090	OK	uninormal	0.000370578	0.000860461	Gm17090
Espnl	OK	uninormal	0.0012336	0.00269698	Espnl
Erfe	OK	uninormal	0.838982	0.877448	Erfe
Ilkap	OK	uninormal	7.68164e-07	2.3048e-06	Ilkap
Hes6	OK	uninormal	2.18971e-48	2.00885e-47	Hes6
Per2	OK	uninormal	1.04144e-10	3.93239e-10	Per2
Traf3ip1	OK	uninormal	3.58084e-12	1.45899e-11	Traf3ip1
Asb1	OK	uninormal	0.00014524	0.000353553	Asb1
Gm28380	OK	uninormal	0.0587885	0.0942993	Gm28380
Gm29100	OK	uninormal	0.297799	0.384125	Gm29100
Twist2	OK	uninormal	8.63939e-05	0.000215482	Twist2
Gm29101	OK	uninormal	0.595613	0.675141	Gm29101
Hdac4	OK	uninormal	2.06725e-16	9.83044e-16	Hdac4
Ndufa10	OK	uninormal	9.32862e-05	0.000231869	Ndufa10
Cops9	OK	uninormal	2.64288e-34	1.94448e-33	Cops9
Otos	OK	uninormal	0.0723882	0.113708	Otos
Gm29483	OK	uninormal	0.62695	0.703685	Gm29483
Gm29481	OK	uninormal	0.418766	0.509721	Gm29481
Gpc1	OK	uninormal	6.11591e-05	0.000154881	Gpc1
Gm29480	OK	uninormal	0.00396952	0.00806235	Gm29480
Ankmy1	OK	uninormal	0.891665	0.91835	Ankmy1
Dusp28	OK	uninormal	0.247461	0.328849	Dusp28
5033417F24Rik	OK	uninormal	3.62835e-05	9.39342e-05	5033417F24Rik
Rnpepl1	OK	uninormal	3.51962e-05	9.12254e-05	Rnpepl1
9430060I03Rik	OK	uninormal	0.0285007	0.049257	9430060I03Rik
Capn10	OK	uninormal	0.000227572	0.000541668	Capn10
Gpr35	OK	uninormal	0.0824949	0.12749	Gpr35
Aqp12	OK	uninormal	0.0683633	0.108094	Aqp12
Kif1a	OK	uninormal	4.61264e-88	6.32409e-87	Kif1a
Sned1	OK	uninormal	0.003143	0.00647629	Sned1
Mterf4	OK	uninormal	0.678306	0.747589	Mterf4
Gm28535	OK	uninormal	0.207787	0.283714	Gm28535
Pask	OK	uninormal	6.97925e-08	2.24611e-07	Pask
Ppp1r7	OK	uninormal	0.443514	0.534851	Ppp1r7
Hdlbp	OK	uninormal	0.00715398	0.0139214	Hdlbp
2023-09-02	OK	uninormal	0.820701	0.862688	2023-09-02
Farp2	OK	uninormal	0.882738	0.91129	Farp2
Stk25	OK	uninormal	3.12221e-32	2.20403e-31	Stk25
Bok	OK	uninormal	0.0191671	0.0343262	Bok
Thap4	OK	uninormal	0.000694635	0.00156388	Thap4
Gm10550	OK	uninormal	3.22614e-05	8.38622e-05	Gm10550
Atg4b	OK	uninormal	0.127603	0.186792	Atg4b
Dtymk	OK	uninormal	2.76485e-19	1.44315e-18	Dtymk
Ing5	OK	uninormal	0.147621	0.211729	Ing5
D2hgdh	OK	uninormal	0.168801	0.237343	D2hgdh
Fam174a	OK	uninormal	1.60897e-14	7.16657e-14	Fam174a
St8sia4	OK	uninormal	4.52012e-102	6.8877e-101	St8sia4
4930533P14Rik	OK	uninormal	0.187446	0.259824	4930533P14Rik
Slco4c1	OK	uninormal	1.57868e-76	1.94655e-75	Slco4c1
Panct2	OK	uninormal	5.97682e-45	5.24572e-44	Panct2
Slco6c1	OK	uninormal	5.44379e-05	0.000138379	Slco6c1
D1Ertd622e	OK	uninormal	3.86187e-54	3.81447e-53	D1Ertd622e
Ppip5k2	OK	uninormal	1.91695e-22	1.08823e-21	Ppip5k2
Gin1	OK	uninormal	0.00875005	0.0167308	Gin1
Pam	OK	uninormal	9.94415e-183	2.33845e-181	Pam
B230216N24Rik	OK	uninormal	0	0	B230216N24Rik
Gm29461	OK	uninormal	0.713972	0.778317	Gm29461
Slco6d1	OK	uninormal	0.344383	0.433797	Slco6d1
Cntnap5b	OK	uninormal	4.40687e-06	1.242e-05	Cntnap5b
Cdh20	OK	uninormal	0	0	Cdh20
Gm15699	OK	uninormal	0.100487	0.152184	Gm15699
Rnf152	OK	uninormal	3.0308e-52	2.93127e-51	Rnf152
Gm17634	OK	uninormal	0.152011	0.217062	Gm17634
Gm28403	OK	uninormal	0.51061	0.598823	Gm28403
Pign	OK	uninormal	0.00934795	0.0177765	Pign
Gm28404	OK	uninormal	0.0695009	0.109621	Gm28404
Relch	OK	uninormal	0.0442772	0.0731869	Relch
Tnfrsf11a	OK	uninormal	4.86678e-166	1.07955e-164	Tnfrsf11a
Gm7160	OK	uninormal	5.39306e-11	2.0647e-10	Gm7160
Zcchc2	OK	uninormal	6.47465e-26	3.97301e-25	Zcchc2
Gm20753	OK	uninormal	0.0595872	0.0954499	Gm20753
Phlpp1	OK	uninormal	7.1202e-19	3.66668e-18	Phlpp1
A530053M12Rik	OK	uninormal	0.403524	0.494299	A530053M12Rik
Bcl2	OK	uninormal	2.07825e-37	1.61261e-36	Bcl2
D630008O14Rik	OK	uninormal	0.0508824	0.0829537	D630008O14Rik
Kdsr	OK	uninormal	2.28234e-10	8.48427e-10	Kdsr
Vps4b	OK	uninormal	2.6525e-07	8.21279e-07	Vps4b
Serpinb5	OK	uninormal	0.192447	0.265665	Serpinb5
Serpinb3b	OK	uninormal	0.237342	0.317305	Serpinb3b
Serpinb8	OK	uninormal	1.69969e-42	1.43745e-41	Serpinb8
D830032E09Rik	OK	uninormal	0.074024	0.115992	D830032E09Rik
Cdh7	OK	uninormal	0	0	Cdh7
Cdh19	OK	uninormal	1.38311e-08	4.64082e-08	Cdh19
Gm29088	OK	uninormal	0.592717	0.672679	Gm29088
Dsel	OK	uninormal	6.76293e-18	3.37556e-17	Dsel
9330185C12Rik	OK	uninormal	1.35794e-24	8.1073e-24	9330185C12Rik
Cntnap5a	OK	uninormal	0	0	Cntnap5a
Gm19965	OK	uninormal	0.00256696	0.00536772	Gm19965
Tsn	OK	uninormal	0.00049153	0.00112629	Tsn
Nifk	OK	uninormal	3.24041e-08	1.06421e-07	Nifk
Clasp1	OK	uninormal	9.22629e-58	9.5179e-57	Clasp1
2900060B14Rik	OK	uninormal	0.916825	0.937215	2900060B14Rik
Tfcp2l1	OK	uninormal	0.0121329	0.0226076	Tfcp2l1
Gli2	OK	uninormal	0.00078549	0.00175918	Gli2
Gm29455	OK	uninormal	0.878358	0.907967	Gm29455
Inhbb	OK	uninormal	3.7084e-12	1.5097e-11	Inhbb
Ralb	OK	uninormal	0.00123362	0.00269698	Ralb
Gm27184	OK	uninormal	0.00838757	0.0160982	Gm27184
Epb41l5	OK	uninormal	3.48562e-29	2.29218e-28	Epb41l5
Ptpn4	OK	uninormal	5.51512e-05	0.00014008	Ptpn4
Gm28209	OK	uninormal	0.223164	0.301168	Gm28209
Tmem177	OK	uninormal	0.233481	0.313044	Tmem177
Cfap221	OK	uninormal	0.0239685	0.0421329	Cfap221
Sctr	OK	uninormal	0.60746	0.686163	Sctr
3110009E18Rik	OK	uninormal	0.0579051	0.0930229	3110009E18Rik
Steap3	OK	uninormal	1.40187e-10	5.26748e-10	Steap3
Celrr	OK	uninormal	0.0042021	0.00850445	Celrr
Gm29359	OK	uninormal	0.871444	0.902445	Gm29359
Insig2	OK	uninormal	0.068993	0.108959	Insig2
2210011K15Rik	OK	uninormal	0.398874	0.489831	2210011K15Rik
Ccdc93	OK	uninormal	8.92065e-07	2.66401e-06	Ccdc93
Gm15392	OK	uninormal	0.758074	0.813387	Gm15392
Htr5b	OK	uninormal	1.26194e-95	1.8256e-94	Htr5b
Ddx18	OK	uninormal	0.00305384	0.00630598	Ddx18
Gm28590	OK	uninormal	1.92731e-10	7.18968e-10	Gm28590
Dpp10	OK	uninormal	0	0	Dpp10
Actr3	OK	uninormal	1.59116e-288	5.38266e-287	Actr3
Slc35f5	OK	uninormal	5.95534e-16	2.7903e-15	Slc35f5
Gpr39	OK	uninormal	0.0918064	0.140518	Gpr39
Lypd1	OK	uninormal	0.584946	0.665792	Lypd1
Nckap5	OK	uninormal	2.73598e-146	5.4024e-145	Nckap5
Mgat5	OK	uninormal	0	0	Mgat5
Tmem163	OK	uninormal	6.41152e-183	1.51091e-181	Tmem163
Acmsd	OK	uninormal	0.744689	0.803239	Acmsd
2900009J06Rik	OK	uninormal	0.635473	0.711116	2900009J06Rik
Ccnt2	OK	uninormal	0.0172642	0.0311611	Ccnt2
Map3k19	OK	uninormal	0.00641839	0.0126222	Map3k19
Rab3gap1	OK	uninormal	3.25474e-05	8.45763e-05	Rab3gap1
Zranb3	OK	uninormal	2.14728e-07	6.69219e-07	Zranb3
Gm28800	OK	uninormal	0.0687156	0.108598	Gm28800
R3hdm1	OK	uninormal	5.61746e-78	7.00001e-77	R3hdm1
Ubxn4	OK	uninormal	1.41578e-89	1.96403e-88	Ubxn4
Lct	OK	uninormal	4.8389e-212	1.28421e-210	Lct
Mcm6	OK	uninormal	3.73776e-20	1.99726e-19	Mcm6
Dars	OK	uninormal	2.33724e-09	8.26132e-09	Dars
Gm26686	OK	uninormal	0.523201	0.610314	Gm26686
Thsd7b	OK	uninormal	0	0	Thsd7b
Cd55b	OK	uninormal	2.78368e-06	7.98258e-06	Cd55b
Gm15674	OK	uninormal	0.00836283	0.0160538	Gm15674
Gm15675	OK	uninormal	1.39705e-08	4.68547e-08	Gm15675
Cd55	OK	uninormal	5.97123e-17	2.88381e-16	Cd55
Gm16083	OK	uninormal	8.04579e-13	3.36456e-12	Gm16083
Zp3r	OK	uninormal	2.76033e-15	1.26021e-14	Zp3r
C4bp	OK	uninormal	0.485513	0.574894	C4bp
Pfkfb2	OK	uninormal	0.520747	0.608184	Pfkfb2
Yod1	OK	uninormal	0.0165483	0.0299879	Yod1
AA986860	OK	uninormal	0.112431	0.167554	AA986860
Gm28856	OK	uninormal	0.0309526	0.053087	Gm28856
Il10	OK	uninormal	0.951086	0.963228	Il10
Mapkapk2	OK	uninormal	4.16094e-20	2.21914e-19	Mapkapk2
Dyrk3	OK	uninormal	7.32445e-12	2.93676e-11	Dyrk3
Eif2d	OK	uninormal	0.0934394	0.142665	Eif2d
Rassf5	OK	uninormal	3.27069e-22	1.84591e-21	Rassf5
Ikbke	OK	uninormal	0.0071768	0.0139597	Ikbke
Gm28913	OK	uninormal	0.544063	0.629446	Gm28913
Srgap2	OK	uninormal	0.0367918	0.0620518	Srgap2
Gm29488	OK	uninormal	0.104797	0.157684	Gm29488
Fam72a	OK	uninormal	0.000929763	0.00206458	Fam72a
Ctse	OK	uninormal	0.633753	0.709697	Ctse
Rab7b	OK	uninormal	0.0195769	0.0349954	Rab7b
Slc26a9	OK	uninormal	0.41776	0.508887	Slc26a9
Pm20d1	OK	uninormal	0.0777809	0.121175	Pm20d1
Slc41a1	OK	uninormal	3.47759e-32	2.45025e-31	Slc41a1
Rab29	OK	uninormal	0.0560122	0.0902877	Rab29
Nucks1	OK	uninormal	0.0308744	0.0529733	Nucks1
Slc45a3	OK	uninormal	0.134659	0.195644	Slc45a3
Elk4	OK	uninormal	1.13418e-19	5.98159e-19	Elk4
Mfsd4a	OK	uninormal	1.22087e-61	1.31355e-60	Mfsd4a
Cdk18	OK	uninormal	1.1207e-68	1.28518e-67	Cdk18
Gm29629	OK	uninormal	0.0992645	0.150558	Gm29629
Lemd1	OK	uninormal	5.82974e-100	8.73403e-99	Lemd1
Gm29695	OK	uninormal	1.03404e-36	7.94341e-36	Gm29695
Klhdc8a	OK	uninormal	8.76304e-20	4.63364e-19	Klhdc8a
Nuak2	OK	uninormal	0.208562	0.284563	Nuak2
Tmcc2	OK	uninormal	7.76043e-22	4.33484e-21	Tmcc2
Gm15849	OK	uninormal	0.134852	0.195848	Gm15849
Dstyk	OK	uninormal	5.56207e-07	1.68426e-06	Dstyk
6030442K20Rik	OK	uninormal	4.24558e-05	0.000109166	6030442K20Rik
Rbbp5	OK	uninormal	0.143528	0.206617	Rbbp5
Tmem81	OK	uninormal	0.188054	0.260601	Tmem81
Cntn2	OK	uninormal	0.00545469	0.0108466	Cntn2
Nfasc	OK	uninormal	2.16947e-79	2.73243e-78	Nfasc
Gm10538	OK	uninormal	0.0345438	0.0586731	Gm10538
Lrrn2	OK	uninormal	0	0	Lrrn2
Mdm4	OK	uninormal	1.03051e-16	4.94367e-16	Mdm4
Pik3c2b	OK	uninormal	1.4198e-87	1.9347e-86	Pik3c2b
Gm28609	OK	uninormal	1.77552e-19	9.31554e-19	Gm28609
Ppp1r15b	OK	uninormal	0.206788	0.282592	Ppp1r15b
Plekha6	OK	uninormal	7.98177e-285	2.65976e-283	Plekha6
Gm19461	OK	uninormal	2.60291e-65	2.89555e-64	Gm19461
Gm28040	OK	uninormal	4.44029e-12	1.80042e-11	Gm28040
Etnk2	OK	uninormal	2.823e-157	5.98225e-156	Etnk2
Sox13	OK	uninormal	0.0118779	0.0221678	Sox13
Snrpe	OK	uninormal	1.63617e-06	4.77985e-06	Snrpe
Zc3h11a	OK	uninormal	0.00050622	0.0011584	Zc3h11a
Gm38394	OK	uninormal	0.687259	0.755476	Gm38394
Lax1	OK	uninormal	9.96498e-13	4.14922e-12	Lax1
Atp2b4	OK	uninormal	0	0	Atp2b4
Optc	OK	uninormal	0.0128887	0.0238803	Optc
Gm15851	OK	uninormal	8.58604e-06	2.35928e-05	Gm15851
Btg2	OK	uninormal	7.64065e-206	1.97602e-204	Btg2
Chit1	OK	uninormal	0.156953	0.223048	Chit1
Chil1	OK	uninormal	8.52016e-06	2.34176e-05	Chil1
Mybph	OK	uninormal	0.38533	0.475698	Mybph
Adora1	OK	uninormal	6.80624e-103	1.04426e-101	Adora1
Ppfia4	OK	uninormal	1.83053e-31	1.27168e-30	Ppfia4
Tmem183a	OK	uninormal	0.00281039	0.00584004	Tmem183a
Cyb5r1	OK	uninormal	6.8164e-11	2.59713e-10	Cyb5r1
Adipor1	OK	uninormal	2.12985e-07	6.64252e-07	Adipor1
Platr1	OK	uninormal	0.292985	0.378836	Platr1
Klhl12	OK	uninormal	4.1078e-12	1.66743e-11	Klhl12
Rabif	OK	uninormal	0.051687	0.0841127	Rabif
Mgat4e	OK	uninormal	0.140868	0.20326	Mgat4e
Kdm5b	OK	uninormal	0.00307098	0.00634078	Kdm5b
Gm26783	OK	uninormal	0.606575	0.685406	Gm26783
Syt2	OK	uninormal	1.51556e-49	1.41484e-48	Syt2
Ppp1r12b	OK	uninormal	5.2124e-17	2.52499e-16	Ppp1r12b
Gm28892	OK	uninormal	0.480325	0.570054	Gm28892
Ube2t	OK	uninormal	2.53946e-13	1.08183e-12	Ube2t
Lgr6	OK	uninormal	2.98973e-08	9.83765e-08	Lgr6
Arl8a	OK	uninormal	2.13948e-11	8.37348e-11	Arl8a
Gm15445	OK	uninormal	0.973369	0.980059	Gm15445
Gm26642	OK	uninormal	0.288566	0.373975	Gm26642
Rnpep	OK	uninormal	0.000990896	0.00219104	Rnpep
Timm17a	OK	uninormal	0.362559	0.452647	Timm17a
Lmod1	OK	uninormal	2.28495e-07	7.10142e-07	Lmod1
Shisa4	OK	uninormal	0	0	Shisa4
Ipo9	OK	uninormal	0.360266	0.450191	Ipo9
Gm28277	OK	uninormal	0.864926	0.897454	Gm28277
Nav1	OK	uninormal	5.03037e-42	4.22699e-41	Nav1
Gm4793	OK	uninormal	0.000247519	0.000587264	Gm4793
Csrp1	OK	uninormal	3.02177e-10	1.11697e-09	Csrp1
Tnni1	OK	uninormal	2.04827e-05	5.42304e-05	Tnni1
Lad1	OK	uninormal	0.000239402	0.000568671	Lad1
Tnnt2	OK	uninormal	5.60078e-25	3.37181e-24	Tnnt2
Pkp1	OK	uninormal	0.459571	0.55002	Pkp1
Igfn1	OK	uninormal	1.55079e-186	3.68962e-185	Igfn1
Tmem9	OK	uninormal	3.58602e-22	2.02132e-21	Tmem9
Cacna1s	OK	uninormal	0.05492	0.0887133	Cacna1s
Kif21b	OK	uninormal	0.000116362	0.000286004	Kif21b
Mroh3	OK	uninormal	0.185394	0.257363	Mroh3
Inava	OK	uninormal	0.710804	0.775468	Inava
Gm26568	OK	uninormal	0.675919	0.745699	Gm26568
A430034D21Rik	OK	uninormal	0.496283	0.585533	A430034D21Rik
Gm26781	OK	uninormal	0.00512577	0.0102373	Gm26781
Gpr25	OK	uninormal	0.903956	0.927377	Gpr25
Camsap2	OK	uninormal	0.200081	0.274616	Camsap2
9230116N13Rik	OK	uninormal	0.0199577	0.0356189	9230116N13Rik
Ddx59	OK	uninormal	0.166298	0.234445	Ddx59
Kif14	OK	uninormal	0.168411	0.236855	Kif14
Gm37799	OK	uninormal	0.0406341	0.0677529	Gm37799
Platr23	OK	uninormal	0.478117	0.567917	Platr23
Zfp281	OK	uninormal	2.62443e-05	6.88716e-05	Zfp281
Gm19705	OK	uninormal	0.00134177	0.00291597	Gm19705
Platr22	OK	uninormal	0.0164358	0.0297962	Platr22
Gm4258	OK	uninormal	1.2159e-09	4.35929e-09	Gm4258
Gm26979	OK	uninormal	0.981582	0.986627	Gm26979
Gm26936	OK	uninormal	0.459942	0.550316	Gm26936
Gm26930	OK	uninormal	0.114012	0.169558	Gm26930
A430106G13Rik	OK	uninormal	0.979438	0.98465	A430106G13Rik
Ptprc	OK	uninormal	0.00358078	0.00732351	Ptprc
Nek7	OK	uninormal	1.95723e-59	2.04944e-58	Nek7
Gm28501	OK	uninormal	1.69576e-06	4.94553e-06	Gm28501
Gm5833	OK	uninormal	0.973211	0.979981	Gm5833
Lhx9	OK	uninormal	0.0113774	0.0213068	Lhx9
2310009B15Rik	OK	uninormal	4.55026e-13	1.92119e-12	2310009B15Rik
Dennd1b	OK	uninormal	9.20507e-74	1.11284e-72	Dennd1b
4930596I21Rik	OK	uninormal	0.198855	0.273133	4930596I21Rik
Crb1	OK	uninormal	1.93419e-24	1.15137e-23	Crb1
4933436E23Rik	OK	uninormal	0.509918	0.598248	4933436E23Rik
Zbtb41	OK	uninormal	0.0872074	0.134142	Zbtb41
Aspm	OK	uninormal	0.0272868	0.0473279	Aspm
F13b	OK	uninormal	0.482562	0.5721	F13b
Gm4788	OK	uninormal	0.203167	0.278292	Gm4788
Cfhr2	OK	uninormal	0.519418	0.606887	Cfhr2
Kcnt2	OK	uninormal	8.26207e-158	1.75918e-156	Kcnt2
4930590L20Rik	OK	uninormal	9.35276e-49	8.63001e-48	4930590L20Rik
Cdc73	OK	uninormal	0.0583834	0.0937102	Cdc73
B3galt2	OK	uninormal	5.06514e-24	2.98644e-23	B3galt2
Glrx2	OK	uninormal	0.0880402	0.135301	Glrx2
Ro60	OK	uninormal	4.39833e-07	1.34042e-06	Ro60
Uchl5	OK	uninormal	0.405866	0.496677	Uchl5
Gm29170	OK	uninormal	8.57551e-16	3.99027e-15	Gm29170
Rgs2	OK	uninormal	2.52729e-43	2.16862e-42	Rgs2
Rgs13	OK	uninormal	1.14326e-07	3.62852e-07	Rgs13
Rgs21	OK	uninormal	0.0533566	0.0864447	Rgs21
Rgs18	OK	uninormal	0.00594705	0.0117554	Rgs18
Gm29514	OK	uninormal	4.67237e-138	8.78256e-137	Gm29514
Brinp3	OK	uninormal	0	0	Brinp3
A230059L01Rik	OK	uninormal	7.19707e-08	2.31321e-07	A230059L01Rik
Gm15584	OK	uninormal	2.7186e-139	5.1448e-138	Gm15584
Gm29398	OK	uninormal	0.521072	0.608467	Gm29398
Pla2g4a	OK	uninormal	6.09254e-10	2.21713e-09	Pla2g4a
Ptgs2os	OK	uninormal	1.34829e-19	7.09569e-19	Ptgs2os
Ptgs2	OK	uninormal	6.41557e-13	2.69345e-12	Ptgs2
Ptgs2os2	OK	uninormal	0.751893	0.809053	Ptgs2os2
Pdc	OK	uninormal	0.552979	0.63724	Pdc
2310030A07Rik	OK	uninormal	0.0140047	0.0257767	2310030A07Rik
Odr4	OK	uninormal	1.66292e-27	1.05406e-26	Odr4
Tpr	OK	uninormal	0.000134504	0.000328207	Tpr
Prg4	OK	uninormal	0.0789145	0.122644	Prg4
Hmcn1	OK	uninormal	7.41803e-53	7.2372e-52	Hmcn1
Gm20631	OK	uninormal	9.97786e-10	3.59522e-09	Gm20631
Gm10138	OK	uninormal	0.560433	0.643642	Gm10138
Ivns1abp	OK	uninormal	0.0124331	0.0231324	Ivns1abp
Swt1	OK	uninormal	0.929968	0.947349	Swt1
Trmt1l	OK	uninormal	7.36576e-07	2.2142e-06	Trmt1l
Rnf2	OK	uninormal	1.21362e-31	8.46008e-31	Rnf2
Fam129a	OK	uninormal	3.42597e-39	2.75226e-38	Fam129a
2810414N06Rik	OK	uninormal	0.985388	0.989068	2810414N06Rik
Edem3	OK	uninormal	7.19779e-07	2.16516e-06	Edem3
1700025G04Rik	OK	uninormal	6.46821e-112	1.06104e-110	1700025G04Rik
Gm28610	OK	uninormal	0.0001826	0.00043927	Gm28610
Tsen15	OK	uninormal	2.29942e-06	6.63829e-06	Tsen15
Colgalt2	OK	uninormal	8.57783e-11	3.24882e-10	Colgalt2
Rgl1	OK	uninormal	1.05924e-16	5.08036e-16	Rgl1
Gm15479	OK	uninormal	0.177772	0.248313	Gm15479
Gm28792	OK	uninormal	0.216664	0.293712	Gm28792
Apobec4	OK	uninormal	2.92702e-05	7.64253e-05	Apobec4
Arpc5	OK	uninormal	0	0	Arpc5
Ncf2	OK	uninormal	0.636593	0.712122	Ncf2
Smg7	OK	uninormal	0.568832	0.651677	Smg7
Gm28791	OK	uninormal	0.896936	0.921872	Gm28791
Nmnat2	OK	uninormal	1.46356e-255	4.43907e-254	Nmnat2
Gm28960	OK	uninormal	2.62289e-23	1.5243e-22	Gm28960
Lamc2	OK	uninormal	4.09452e-147	8.0993e-146	Lamc2
Lamc1	OK	uninormal	3.81264e-19	1.98124e-18	Lamc1
E330020D12Rik	OK	uninormal	0.00273772	0.00569861	E330020D12Rik
Shcbp1l	OK	uninormal	1.86035e-05	4.94783e-05	Shcbp1l
Dhx9	OK	uninormal	0.998677	0.998721	Dhx9
Npl	OK	uninormal	2.37806e-21	1.31158e-20	Npl
Rgs8	OK	uninormal	1.56004e-05	4.18608e-05	Rgs8
Gm29529	OK	uninormal	0.438461	0.529904	Gm29529
C230024C17Rik	OK	uninormal	0.0510184	0.083152	C230024C17Rik
Rgs16	OK	uninormal	3.33445e-09	1.16659e-08	Rgs16
Gm28513	OK	uninormal	0.0035909	0.00734354	Gm28513
Rnasel	OK	uninormal	2.31422e-90	3.22646e-89	Rnasel
Rgsl1	OK	uninormal	3.91045e-10	1.43854e-09	Rgsl1
Teddm2	OK	uninormal	2.36089e-18	1.19427e-17	Teddm2
Teddm1b	OK	uninormal	0.109126	0.163359	Teddm1b
Teddm1a	OK	uninormal	0.453702	0.544281	Teddm1a
Glul	OK	uninormal	0.00339221	0.00695764	Glul
A830008E24Rik	OK	uninormal	0.00100013	0.00221037	A830008E24Rik
Zfp648	OK	uninormal	0.00052698	0.00120381	Zfp648
4930452N14Rik	OK	uninormal	0.0676191	0.107016	4930452N14Rik
4930532M18Rik	OK	uninormal	0.271003	0.354796	4930532M18Rik
Cacna1e	OK	uninormal	1.89561e-206	4.90811e-205	Cacna1e
Gm29282	OK	uninormal	4.27368e-27	2.68754e-26	Gm29282
Gm9530	OK	uninormal	0.172162	0.241459	Gm9530
Ier5	OK	uninormal	2.03518e-74	2.46846e-73	Ier5
Stx6	OK	uninormal	1.23102e-07	3.89928e-07	Stx6
BC034090	OK	uninormal	1.73635e-37	1.35108e-36	BC034090
Xpr1	OK	uninormal	0	0	Xpr1
Gm5532	OK	uninormal	0.763362	0.817526	Gm5532
Acbd6	OK	uninormal	2.27263e-07	7.06607e-07	Acbd6
Lhx4	OK	uninormal	0.438461	0.529904	Lhx4
Qsox1	OK	uninormal	0.0760676	0.118785	Qsox1
Gm37571	OK	uninormal	0.613008	0.691168	Gm37571
Cep350	OK	uninormal	0.0533446	0.0864315	Cep350
Tor1aip1	OK	uninormal	0.00508302	0.0101583	Tor1aip1
Tor1aip2	OK	uninormal	0.000184127	0.000442894	Tor1aip2
Fam163a	OK	uninormal	6.46061e-36	4.87399e-35	Fam163a
Tdrd5	OK	uninormal	6.04792e-30	4.05371e-29	Tdrd5
4930518J20Rik	OK	uninormal	0.379536	0.469847	4930518J20Rik
Nphs2	OK	uninormal	0.0939596	0.143351	Nphs2
Axdnd1	OK	uninormal	0.0143009	0.0262611	Axdnd1
Soat1	OK	uninormal	0.000371748	0.000863088	Soat1
Abl2	OK	uninormal	1.1029e-62	1.19878e-61	Abl2
Tor3a	OK	uninormal	0.00188645	0.0040186	Tor3a
Fam20b	OK	uninormal	0.894231	0.920093	Fam20b
Ralgps2	OK	uninormal	3.98973e-36	3.02733e-35	Ralgps2
Angptl1	OK	uninormal	0.000584036	0.00132775	Angptl1
4930439D14Rik	OK	uninormal	0.26292	0.34588	4930439D14Rik
Gm28694	OK	uninormal	0.00639065	0.0125743	Gm28694
Tex35	OK	uninormal	0.56726	0.650377	Tex35
Rasal2	OK	uninormal	2.5001e-85	3.33143e-84	Rasal2
Cryzl2	OK	uninormal	0.000307254	0.000720405	Cryzl2
Gm15486	OK	uninormal	3.22043e-09	1.12811e-08	Gm15486
Sec16b	OK	uninormal	2.11052e-19	1.10653e-18	Sec16b
Brinp2	OK	uninormal	1.34891e-18	6.88444e-18	Brinp2
Astn1	OK	uninormal	1.5392e-05	4.13515e-05	Astn1
Gm37679	OK	uninormal	0.000878558	0.00195661	Gm37679
Pappa2	OK	uninormal	0.111828	0.166757	Pappa2
4930562F17Rik	OK	uninormal	0.860943	0.894111	4930562F17Rik
Cop1	OK	uninormal	2.22501e-16	1.05671e-15	Cop1
Tnr	OK	uninormal	4.76982e-297	1.65371e-295	Tnr
Gm10530	OK	uninormal	0.673771	0.743804	Gm10530
Gm38039	OK	uninormal	0.00829408	0.0159355	Gm38039
Tnn	OK	uninormal	4.16712e-06	1.17622e-05	Tnn
Mrps14	OK	uninormal	0.00019787	0.00047416	Mrps14
Cacybp	OK	uninormal	0.00366467	0.00748478	Cacybp
Rabgap1l	OK	uninormal	2.76077e-06	7.92097e-06	Rabgap1l
Gm36975	OK	uninormal	0.0134839	0.0249024	Gm36975
Gm37529	OK	uninormal	0.00376812	0.00767499	Gm37529
Gpr52	OK	uninormal	0.00019314	0.000463348	Gpr52
Gm37328	OK	uninormal	0.735389	0.796059	Gm37328
Gm37083	OK	uninormal	0.659847	0.731803	Gm37083
Rc3h1	OK	uninormal	0.000322567	0.000754721	Rc3h1
Serpinc1	OK	uninormal	0.041733	0.0693983	Serpinc1
Zbtb37	OK	uninormal	0.00133887	0.00290996	Zbtb37
Gm37362	OK	uninormal	0.21564	0.292519	Gm37362
Gas5	OK	uninormal	7.2803e-24	4.28231e-23	Gas5
Dars2	OK	uninormal	0.0711808	0.111993	Dars2
Gm37634	OK	uninormal	0.947861	0.960703	Gm37634
Cenpl	OK	uninormal	0.0112955	0.0211641	Cenpl
Klhl20	OK	uninormal	0.000959044	0.00212482	Klhl20
Ankrd45	OK	uninormal	3.04327e-13	1.29349e-12	Ankrd45
Tex50	OK	uninormal	9.91267e-05	0.000245673	Tex50
Prdx6	OK	uninormal	5.42819e-05	0.000138014	Prdx6
Tnfsf4	OK	uninormal	1.5494e-14	6.90263e-14	Tnfsf4
Fasl	OK	uninormal	0.299018	0.385386	Fasl
Suco	OK	uninormal	0.401556	0.492403	Suco
4930558K02Rik	OK	uninormal	0.00491094	0.00983733	4930558K02Rik
Pigc	OK	uninormal	0.0154455	0.0281612	Pigc
Gm38304	OK	uninormal	1.0711e-06	3.17824e-06	Gm38304
Dnm3	OK	uninormal	0	0	Dnm3
2810442N19Rik	OK	uninormal	0.0767895	0.11977	2810442N19Rik
Dnm3os	OK	uninormal	3.79092e-11	1.46404e-10	Dnm3os
Eef1aknmt	OK	uninormal	0.0019343	0.00411542	Eef1aknmt
Vamp4	OK	uninormal	0.00915291	0.0174368	Vamp4
Prrc2c	OK	uninormal	1.71112e-13	7.34e-13	Prrc2c
Fmo1	OK	uninormal	8.26781e-05	0.000206515	Fmo1
Prrx1	OK	uninormal	3.0947e-45	2.72904e-44	Prrx1
Gm20471	OK	uninormal	0.00373353	0.0076108	Gm20471
Gorab	OK	uninormal	2.55802e-21	1.40909e-20	Gorab
Kifap3	OK	uninormal	0.489148	0.578685	Kifap3
Scyl3	OK	uninormal	0.0101819	0.0192267	Scyl3
BC055324	OK	uninormal	0.00106687	0.00234994	BC055324
Mettl18	OK	uninormal	0.744319	0.803034	Mettl18
Selp	OK	uninormal	0.550816	0.635347	Selp
F5	OK	uninormal	0.112525	0.167671	F5
Slc19a2	OK	uninormal	0.998475	0.998564	Slc19a2
Ccdc181	OK	uninormal	0.0956148	0.145547	Ccdc181
Blzf1	OK	uninormal	0.0027876	0.00579539	Blzf1
Nme7	OK	uninormal	7.49498e-09	2.56188e-08	Nme7
Atp1b1	OK	uninormal	6.21966e-275	1.98646e-273	Atp1b1
Gm32391	OK	uninormal	0.772803	0.824508	Gm32391
Gm37754	OK	uninormal	0.256032	0.338336	Gm37754
Gm37853	OK	uninormal	2.42294e-10	8.99792e-10	Gm37853
Gm37184	OK	uninormal	5.92557e-58	6.12135e-57	Gm37184
Gm36945	OK	uninormal	4.07614e-08	1.32967e-07	Gm36945
Dpt	OK	uninormal	0.738279	0.798489	Dpt
Gm32569	OK	uninormal	0.011487	0.0214994	Gm32569
Gm20743	OK	uninormal	2.0663e-05	5.46949e-05	Gm20743
4930568G15Rik	OK	uninormal	0.0805826	0.124952	4930568G15Rik
Sft2d2	OK	uninormal	6.92445e-05	0.000174406	Sft2d2
Tiprl	OK	uninormal	0.0361887	0.0611671	Tiprl
Gm38190	OK	uninormal	1.21478e-05	3.29454e-05	Gm38190
Gpr161	OK	uninormal	0	0	Gpr161
Dcaf6	OK	uninormal	4.70824e-19	2.43925e-18	Dcaf6
Gm37864	OK	uninormal	0.0265577	0.0461962	Gm37864
Mpc2	OK	uninormal	0.003242	0.00666979	Mpc2
Adcy10	OK	uninormal	1.00533e-143	1.95055e-142	Adcy10
Gm38325	OK	uninormal	1.12271e-06	3.32604e-06	Gm38325
Mpzl1	OK	uninormal	1.13577e-100	1.71427e-99	Mpzl1
Rcsd1	OK	uninormal	0.000332089	0.000775617	Rcsd1
Creg1	OK	uninormal	2.93819e-33	2.11635e-32	Creg1
Gm16565	OK	uninormal	0.242659	0.323386	Gm16565
Cd247	OK	uninormal	0.606773	0.68556	Cd247
Pou2f1	OK	uninormal	3.90953e-10	1.43844e-09	Pou2f1
Gm26665	OK	uninormal	0.035159	0.0596045	Gm26665
Dusp27	OK	uninormal	0.840026	0.87828	Dusp27
Mael	OK	uninormal	0.0103955	0.0195964	Mael
Ildr2	OK	uninormal	2.28453e-144	4.47139e-143	Ildr2
5330438I03Rik	OK	uninormal	0.17609	0.246271	5330438I03Rik
Gm15853	OK	uninormal	0.280192	0.36487	Gm15853
Tada1	OK	uninormal	9.6523e-15	4.32086e-14	Tada1
Pogk	OK	uninormal	3.05968e-08	1.00589e-07	Pogk
Gm4846	OK	uninormal	0.179686	0.250672	Gm4846
Gm16701	OK	uninormal	0.00752464	0.0145778	Gm16701
Gm16701.1	OK	uninormal	7.56553e-06	2.08917e-05	Gm16701.1
Fam78b	OK	uninormal	0.000182016	0.000437912	Fam78b
Uck2	OK	uninormal	3.54348e-23	2.05448e-22	Uck2
Gm37982	OK	uninormal	5.94375e-26	3.64824e-25	Gm37982
Gm2453	OK	uninormal	0.866978	0.898866	Gm2453
Tmco1	OK	uninormal	0.720203	0.783353	Tmco1
Aldh9a1	OK	uninormal	1.54851e-09	5.51892e-09	Aldh9a1
Mgst3	OK	uninormal	5.69053e-16	2.66903e-15	Mgst3
Rxrg	OK	uninormal	2.9267e-09	1.02894e-08	Rxrg
Lmx1a	OK	uninormal	0.510452	0.598701	Lmx1a
Gm20711	OK	uninormal	0.00184498	0.00393703	Gm20711
Pbx1	OK	uninormal	0.498282	0.587486	Pbx1
Nuf2	OK	uninormal	0.779314	0.82947	Nuf2
Rgs4	OK	uninormal	4.38708e-112	7.20716e-111	Rgs4
Ccdc190	OK	uninormal	0.0103639	0.01954	Ccdc190
Gm15852	OK	uninormal	0.0257137	0.0449279	Gm15852
Hsd17b7	OK	uninormal	0.0280905	0.0486007	Hsd17b7
3110045C21Rik	OK	uninormal	0.00550128	0.0109276	3110045C21Rik
Ddr2	OK	uninormal	0.187961	0.260489	Ddr2
Uap1	OK	uninormal	0.436327	0.527783	Uap1
Gm37748	OK	uninormal	0.0347676	0.0590128	Gm37748
Uhmk1	OK	uninormal	0.855298	0.890406	Uhmk1
4930500M09Rik	OK	uninormal	0.44191	0.533292	4930500M09Rik
Sh2d1b2	OK	uninormal	0.0116378	0.021756	Sh2d1b2
Sh2d1b1	OK	uninormal	0.856375	0.890945	Sh2d1b1
Gm7694	OK	uninormal	0.0298208	0.0513158	Gm7694
Nos1ap	OK	uninormal	0	0	Nos1ap
Spata46	OK	uninormal	0.0227656	0.0402022	Spata46
Olfml2b	OK	uninormal	1.02204e-273	3.25025e-272	Olfml2b
Atf6	OK	uninormal	0.00751815	0.014569	Atf6
Gm9929	OK	uninormal	0.036335	0.0613788	Gm9929
Dusp12	OK	uninormal	0.0315875	0.0540554	Dusp12
Gm26620	OK	uninormal	0.000110666	0.000272725	Gm26620
Fcrlb	OK	uninormal	0.0279174	0.0483425	Fcrlb
Fcrla	OK	uninormal	0.127525	0.186702	Fcrla
Fcgr4	OK	uninormal	0.123378	0.181549	Fcgr4
Fcgr3	OK	uninormal	0.0670525	0.106172	Fcgr3
Cfap126	OK	uninormal	0.741877	0.800904	Cfap126
Sdhc	OK	uninormal	0.0193193	0.0345626	Sdhc
Mpz	OK	uninormal	0.68123	0.750218	Mpz
Pcp4l1	OK	uninormal	0.00205118	0.0043475	Pcp4l1
Nr1i3	OK	uninormal	0.599051	0.678521	Nr1i3
Tomm40l	OK	uninormal	0.766126	0.819778	Tomm40l
Fcer1g	OK	uninormal	0.48176	0.57127	Fcer1g
Ndufs2	OK	uninormal	0.422326	0.513389	Ndufs2
Adamts4	OK	uninormal	0.00155214	0.00334381	Adamts4
B4galt3	OK	uninormal	0.000119104	0.000292421	B4galt3
Ppox	OK	uninormal	0.0118589	0.0221361	Ppox
Usp21	OK	uninormal	8.74317e-30	5.84092e-29	Usp21
Ufc1	OK	uninormal	0.000753063	0.00169064	Ufc1
Gm20045	OK	uninormal	1.74954e-29	1.15803e-28	Gm20045
Dedd	OK	uninormal	0.985502	0.989096	Dedd
Nit1	OK	uninormal	0.0475198	0.0780203	Nit1
Pfdn2	OK	uninormal	7.37144e-23	4.23426e-22	Pfdn2
Klhdc9	OK	uninormal	7.80427e-07	2.34097e-06	Klhdc9
Nectin4	OK	uninormal	0.0726377	0.11406	Nectin4
Arhgap30	OK	uninormal	0.945436	0.958986	Arhgap30
Usf1	OK	uninormal	3.61559e-09	1.26138e-08	Usf1
Tstd1	OK	uninormal	0.000147536	0.000358634	Tstd1
F11r	OK	uninormal	0.172613	0.242016	F11r
B930036N10Rik	OK	uninormal	0.000154452	0.000374669	B930036N10Rik
Alyref2	OK	uninormal	0.208938	0.285006	Alyref2
Slamf1	OK	uninormal	9.43476e-07	2.81076e-06	Slamf1
Cd84	OK	uninormal	0.025691	0.0448952	Cd84
Gm37065	OK	uninormal	0.558403	0.641839	Gm37065
Slamf6	OK	uninormal	0.365904	0.455857	Slamf6
Vangl2	OK	uninormal	5.80167e-84	7.60356e-83	Vangl2
Ncstn	OK	uninormal	0.2936	0.379478	Ncstn
Copa	OK	uninormal	0.0211145	0.0374974	Copa
Gm37756	OK	uninormal	0.623361	0.700609	Gm37756
Pex19	OK	uninormal	0.32447	0.412653	Pex19
Dcaf8	OK	uninormal	0.178267	0.248942	Dcaf8
Pea15a	OK	uninormal	6.70525e-215	1.78804e-213	Pea15a
Casq1	OK	uninormal	2.09181e-17	1.02625e-16	Casq1
Gm17224	OK	uninormal	8.35697e-06	2.29832e-05	Gm17224
Atp1a4	OK	uninormal	0.00196621	0.00417812	Atp1a4
Gm37950	OK	uninormal	0.233004	0.312481	Gm37950
Igsf8	OK	uninormal	1.05103e-54	1.04647e-53	Igsf8
Atp1a2	OK	uninormal	3.12601e-08	1.02709e-07	Atp1a2
Kcnj9	OK	uninormal	7.19808925634855e-310	2.55928e-308	Kcnj9
Gm36937	OK	uninormal	0.0316619	0.0541745	Gm36937
Pigm	OK	uninormal	0.00124481	0.00271904	Pigm
Igsf9	OK	uninormal	1.88604e-60	2.01271e-59	Igsf9
Cfap45	OK	uninormal	0.00707838	0.0137839	Cfap45
4933439K11Rik	OK	uninormal	2.78987e-07	8.62856e-07	4933439K11Rik
Vsig8	OK	uninormal	1.65659e-06	4.83572e-06	Vsig8
Slamf8	OK	uninormal	0.000274207	0.000647073	Slamf8
Fcrl6	OK	uninormal	0.575216	0.657174	Fcrl6
Dusp23	OK	uninormal	0.320631	0.408798	Dusp23
Crp	OK	uninormal	0.440115	0.531528	Crp
Ackr1	OK	uninormal	1.26002e-28	8.15134e-28	Ackr1
Cadm3	OK	uninormal	1.56487e-91	2.19545e-90	Cadm3
Aim2	OK	uninormal	0.0015679	0.00337516	Aim2
Ifi207	OK	uninormal	0.601299	0.680652	Ifi207
Mndal	OK	uninormal	0.000119174	0.000292562	Mndal
Ifi203	OK	uninormal	8.81862e-05	0.000219633	Ifi203
Spta1	OK	uninormal	0.726971	0.789207	Spta1
Olfr414	OK	uninormal	0.0854373	0.131667	Olfr414
Olfr220	OK	uninormal	0.525333	0.612356	Olfr220
Fmn2	OK	uninormal	9.77265e-05	0.000242392	Fmn2
Grem2	OK	uninormal	5.05274e-111	8.22796e-110	Grem2
Rgs7	OK	uninormal	0	0	Rgs7
Gm36307	OK	uninormal	0.0210455	0.0373916	Gm36307
Fh1	OK	uninormal	0.000277339	0.000654152	Fh1
Kmo	OK	uninormal	0.000217618	0.000518696	Kmo
Opn3	OK	uninormal	7.37252e-55	7.3603e-54	Opn3
Chml	OK	uninormal	3.55232e-41	2.94722e-40	Chml
Wdr64	OK	uninormal	4.02656e-08	1.31407e-07	Wdr64
Exo1	OK	uninormal	0.00613377	0.012103	Exo1
Pld5	OK	uninormal	2.32066e-77	2.87095e-76	Pld5
Rbm8a2	OK	uninormal	0.0261797	0.0456277	Rbm8a2
Gm38101	OK	uninormal	0.0256005	0.0447512	Gm38101
Gm36536	OK	uninormal	0.140436	0.202768	Gm36536
Cep170	OK	uninormal	3.29921e-06	9.39567e-06	Cep170
Gm36992	OK	uninormal	0.940597	0.955121	Gm36992
Sdccag8	OK	uninormal	0.0430712	0.0713841	Sdccag8
Gm15423	OK	uninormal	0.0145762	0.0267249	Gm15423
Akt3	OK	uninormal	5.64783e-16	2.64956e-15	Akt3
Gm26801	OK	uninormal	0.0272691	0.0473007	Gm26801
Zbtb18	OK	uninormal	2.75497e-96	4.00369e-95	Zbtb18
Gm29856	OK	uninormal	0.381469	0.471611	Gm29856
Gm37306	OK	uninormal	3.92379e-14	1.72157e-13	Gm37306
Gm37280	OK	uninormal	0.0055553	0.011026	Gm37280
2310043L19Rik	OK	uninormal	0.367233	0.45711	2310043L19Rik
1700016C15Rik	OK	uninormal	0.803226	0.848761	1700016C15Rik
Adss	OK	uninormal	0.00207867	0.00440284	Adss
Catspere1	OK	uninormal	0.636513	0.712088	Catspere1
Catspere2	OK	uninormal	1.34732e-29	8.96054e-29	Catspere2
Desi2	OK	uninormal	9.03104e-17	4.34273e-16	Desi2
4930527J03Rik	OK	uninormal	0.911197	0.932573	4930527J03Rik
B230369F24Rik	OK	uninormal	2.48649e-10	9.23087e-10	B230369F24Rik
Cox20	OK	uninormal	0.238441	0.318603	Cox20
Hnrnpu	OK	uninormal	2.94353e-10	1.08913e-09	Hnrnpu
Efcab2	OK	uninormal	2.42214e-07	7.50894e-07	Efcab2
Kif26b	OK	uninormal	9.55205e-264	2.96579e-262	Kif26b
Gm16564	OK	uninormal	2.93223e-05	7.65525e-05	Gm16564
Smyd3	OK	uninormal	0	0	Smyd3
Tfb2m	OK	uninormal	0.486801	0.576236	Tfb2m
Cnst	OK	uninormal	1.0507e-05	2.86312e-05	Cnst
Sccpdh	OK	uninormal	0.0476615	0.0782413	Sccpdh
Kif28	OK	uninormal	0.0203883	0.0363323	Kif28
Ahctf1	OK	uninormal	0.248212	0.329604	Ahctf1
Cdc42bpa	OK	uninormal	5.91613e-08	1.91234e-07	Cdc42bpa
Coq8a	OK	uninormal	1.43196e-08	4.79968e-08	Coq8a
Gm37336	OK	uninormal	2.47831e-05	6.51599e-05	Gm37336
Psen2	OK	uninormal	0.00417221	0.00844865	Psen2
Gm31728	OK	uninormal	0.177231	0.247651	Gm31728
Itpkb	OK	uninormal	1.90229e-78	2.38246e-77	Itpkb
Stum	OK	uninormal	0	0	Stum
Gm37267	OK	uninormal	0.538017	0.623746	Gm37267
Parp1	OK	uninormal	8.1477e-175	1.85723e-173	Parp1
Lin9	OK	uninormal	2.29388e-17	1.12464e-16	Lin9
Acbd3	OK	uninormal	5.5012e-06	1.53759e-05	Acbd3
Gm37768	OK	uninormal	0.0355768	0.0602624	Gm37768
Gm38293	OK	uninormal	0.525402	0.612369	Gm38293
H3f3a	OK	uninormal	0.150102	0.214777	H3f3a
H3f3aos	OK	uninormal	1.77553e-07	5.56082e-07	H3f3aos
Sde2	OK	uninormal	0.0934727	0.142697	Sde2
Lefty2	OK	uninormal	0.0949572	0.144665	Lefty2
Pycr2	OK	uninormal	1.02862e-57	1.06015e-56	Pycr2
Lefty1	OK	uninormal	3.61518e-103	5.56198e-102	Lefty1
Tmem63a	OK	uninormal	6.83153e-05	0.000172163	Tmem63a
Ephx1	OK	uninormal	2.46879e-16	1.1705e-15	Ephx1
9130409I23Rik	OK	uninormal	0.549076	0.633842	9130409I23Rik
Nvl	OK	uninormal	4.37138e-16	2.05767e-15	Nvl
Cnih4	OK	uninormal	1.0742e-15	4.98382e-15	Cnih4
Wdr26	OK	uninormal	0.00337887	0.00693219	Wdr26
A430110L20Rik	OK	uninormal	0.394714	0.485696	A430110L20Rik
Cnih3	OK	uninormal	2.67187e-17	1.30651e-16	Cnih3
Dnah14	OK	uninormal	6.56072e-110	1.06061e-108	Dnah14
Lbr	OK	uninormal	1.22509e-38	9.74001e-38	Lbr
Enah	OK	uninormal	6.18682e-166	1.36964e-164	Enah
Srp9	OK	uninormal	0.938252	0.953479	Srp9
Degs1	OK	uninormal	0.100615	0.152332	Degs1
1700047M11Rik	OK	uninormal	3.18958e-06	9.09159e-06	1700047M11Rik
Fbxo28	OK	uninormal	0.0434487	0.0719562	Fbxo28
Trp53bp2	OK	uninormal	2.30333e-35	1.71963e-34	Trp53bp2
Capn2	OK	uninormal	2.14239e-13	9.15825e-13	Capn2
Gm37885	OK	uninormal	1.62825e-05	4.3581e-05	Gm37885
Susd4	OK	uninormal	6.00655e-60	6.34616e-59	Susd4
Disp1	OK	uninormal	1.54072e-88	2.12021e-87	Disp1
Brox	OK	uninormal	0.493545	0.582786	Brox
Aida	OK	uninormal	6.71005e-08	2.16198e-07	Aida
Mia3	OK	uninormal	0.760998	0.815719	Mia3
Taf1a	OK	uninormal	0.0417775	0.0694568	Taf1a
Gm37986	OK	uninormal	0.0222139	0.0392779	Gm37986
Hhipl2	OK	uninormal	0.330701	0.419358	Hhipl2
Gm37214	OK	uninormal	0.212928	0.28951	Gm37214
Dusp10	OK	uninormal	5.79541e-10	2.11072e-09	Dusp10
1700112H15Rik	OK	uninormal	0.977357	0.983045	1700112H15Rik
2023-03-01	OK	uninormal	2.55067e-11	9.9392e-11	2023-03-01
2023-03-02	OK	uninormal	3.10424e-275	9.95723e-274	2023-03-02
C130074G19Rik	OK	uninormal	7.19553e-27	4.49831e-26	C130074G19Rik
Mark1	OK	uninormal	9.46972e-142	1.81521e-140	Mark1
Gm38251	OK	uninormal	6.70414e-54	6.60722e-53	Gm38251
Rab3gap2	OK	uninormal	0.974373	0.980796	Rab3gap2
Gm34882	OK	uninormal	0.689653	0.757547	Gm34882
Iars2	OK	uninormal	0.00994866	0.0188289	Iars2
2010103J01Rik	OK	uninormal	0.873426	0.903959	2010103J01Rik
Bpnt1	OK	uninormal	0.145025	0.20845	Bpnt1
4930532G15Rik	OK	uninormal	0.227286	0.305917	4930532G15Rik
Eprs	OK	uninormal	0.718986	0.7824	Eprs
9630028B13Rik	OK	uninormal	0.856963	0.891307	9630028B13Rik
Gm2061	OK	uninormal	1.11783e-07	3.54984e-07	Gm2061
Slc30a10	OK	uninormal	2.04209e-40	1.66695e-39	Slc30a10
Lyplal1	OK	uninormal	0.870312	0.901658	Lyplal1
Gm37134	OK	uninormal	0.153071	0.218325	Gm37134
A730004F24Rik	OK	uninormal	0.474772	0.564998	A730004F24Rik
Tgfb2	OK	uninormal	8.66398e-32	6.05474e-31	Tgfb2
Gm29491	OK	uninormal	1.54525e-11	6.08306e-11	Gm29491
Rrp15	OK	uninormal	0.00978426	0.0185414	Rrp15
A430105J06Rik	OK	uninormal	0.122713	0.180677	A430105J06Rik
Spata17	OK	uninormal	0.00215886	0.00456184	Spata17
1700007P06Rik	OK	uninormal	8.05683e-10	2.91434e-09	1700007P06Rik
Gpatch2	OK	uninormal	7.48845e-20	3.96532e-19	Gpatch2
Gm38155	OK	uninormal	2.02374e-10	7.54183e-10	Gm38155
Gm37896	OK	uninormal	0.0101306	0.019144	Gm37896
Esrrg	OK	uninormal	1.19999e-07	3.80368e-07	Esrrg
Gm36388	OK	uninormal	0.675922	0.745699	Gm36388
9330162B11Rik	OK	uninormal	0.716753	0.780776	9330162B11Rik
Ush2a	OK	uninormal	1.59412e-28	1.02888e-27	Ush2a
Kctd3	OK	uninormal	0.391249	0.482018	Kctd3
Kcnk2	OK	uninormal	7.79874e-24	4.58364e-23	Kcnk2
2900042K21Rik	OK	uninormal	0.126229	0.185122	2900042K21Rik
A430027H14Rik	OK	uninormal	1.09864e-05	2.98756e-05	A430027H14Rik
Cenpf	OK	uninormal	0.0269716	0.0468431	Cenpf
Ptpn14	OK	uninormal	1.78536e-75	2.18208e-74	Ptpn14
Gm26574	OK	uninormal	0.0452304	0.0745911	Gm26574
Gm37422	OK	uninormal	1.66307e-06	4.85336e-06	Gm37422
Smyd2	OK	uninormal	1.30497e-91	1.83313e-90	Smyd2
Prox1	OK	uninormal	7.70631e-26	4.72358e-25	Prox1
Gm28172	OK	uninormal	0.85041	0.886186	Gm28172
Prox1os	OK	uninormal	3.82749e-08	1.25112e-07	Prox1os
Gm30725	OK	uninormal	0.633596	0.709573	Gm30725
Rps6kc1	OK	uninormal	3.12125e-61	3.35173e-60	Rps6kc1
Angel2	OK	uninormal	0.294621	0.380576	Angel2
Vash2	OK	uninormal	1.6267e-07	5.10856e-07	Vash2
Gm31373	OK	uninormal	0.909791	0.931562	Gm31373
Flvcr1	OK	uninormal	0.407368	0.498133	Flvcr1
A230020J21Rik	OK	uninormal	0.859906	0.893493	A230020J21Rik
Spata45	OK	uninormal	0.509932	0.598248	Spata45
Tatdn3	OK	uninormal	5.09478e-07	1.54738e-06	Tatdn3
Nsl1	OK	uninormal	0.144338	0.207609	Nsl1
Batf3	OK	uninormal	0.0109067	0.020489	Batf3
Atf3	OK	uninormal	0.000693394	0.00156147	Atf3
D730003I15Rik	OK	uninormal	0.0322345	0.0550678	D730003I15Rik
Gm37168	OK	uninormal	4.81905e-05	0.000123201	Gm37168
Nenf	OK	uninormal	6.25841e-24	3.68609e-23	Nenf
Pacc1	OK	uninormal	0.00854775	0.0163791	Pacc1
Ppp2r5a	OK	uninormal	1.71444e-22	9.75246e-22	Ppp2r5a
Gm32200	OK	uninormal	2.12973e-67	2.41373e-66	Gm32200
Gm37432	OK	uninormal	0.00567663	0.0112478	Gm37432
Dtl	OK	uninormal	8.78659e-47	7.91432e-46	Dtl
Ints7	OK	uninormal	9.57019e-97	1.39809e-95	Ints7
Lpgat1	OK	uninormal	1.73363e-107	2.76451e-106	Lpgat1
Gm38037	OK	uninormal	0.00369551	0.00754364	Gm38037
Nek2	OK	uninormal	0.127848	0.187077	Nek2
1700034H15Rik	OK	uninormal	3.18434e-21	1.7515e-20	1700034H15Rik
Slc30a1	OK	uninormal	0.918757	0.93863	Slc30a1
Gm26670	OK	uninormal	0.0365346	0.0616599	Gm26670
Traf5	OK	uninormal	2.43126e-43	2.08783e-42	Traf5
Gm26879	OK	uninormal	1.0546e-09	3.79503e-09	Gm26879
Rcor3	OK	uninormal	6.42993e-40	5.21055e-39	Rcor3
Gm10516	OK	uninormal	4.06365e-12	1.64981e-11	Gm10516
Kcnh1	OK	uninormal	0	0	Kcnh1
Hhat	OK	uninormal	0.227317	0.30594	Hhat
1700065J18Rik	OK	uninormal	0.0423899	0.0703961	1700065J18Rik
Sertad4	OK	uninormal	3.70282e-29	2.43358e-28	Sertad4
Gm15867	OK	uninormal	7.94062e-07	2.37898e-06	Gm15867
Syt14	OK	uninormal	9.76452e-150	1.96285e-148	Syt14
Gm31406	OK	uninormal	0.121172	0.178739	Gm31406
Utp25	OK	uninormal	4.68576e-12	1.89754e-11	Utp25
Irf6	OK	uninormal	0.42885	0.520377	Irf6
A130010J15Rik	OK	uninormal	0.0054235	0.0107885	A130010J15Rik
Traf3ip3	OK	uninormal	0.333728	0.422548	Traf3ip3
Gm15872	OK	uninormal	0.393671	0.4846	Gm15872
4930570N18Rik	OK	uninormal	0.0127812	0.0237166	4930570N18Rik
Lamb3	OK	uninormal	0.54632	0.6315	Lamb3
Hsd11b1	OK	uninormal	1.83783e-06	5.3403e-06	Hsd11b1
Camk1g	OK	uninormal	0.448239	0.539383	Camk1g
Plxna2	OK	uninormal	2.19149e-21	1.21018e-20	Plxna2
Cd34	OK	uninormal	0.0421045	0.0699639	Cd34
Gm16897	OK	uninormal	4.17387e-06	1.17797e-05	Gm16897
A330023F24Rik	OK	uninormal	2.64259e-31	1.82841e-30	A330023F24Rik
Gm32250	OK	uninormal	6.13977e-29	3.99982e-28	Gm32250
Gm37027	OK	uninormal	0.00768226	0.0148457	Gm37027
Cd46	OK	uninormal	2.01762e-45	1.78346e-44	Cd46
Cr1l	OK	uninormal	7.71033e-12	3.08926e-11	Cr1l
Cr2	OK	uninormal	0.0571	0.0918818	Cr2
Fam171a1	OK	uninormal	7.2122e-31	4.9244e-30	Fam171a1
Nmt2	OK	uninormal	1.33864e-46	1.2038e-45	Nmt2
Rpp38	OK	uninormal	0.32422	0.412431	Rpp38
Acbd7	OK	uninormal	0.253968	0.336107	Acbd7
Olah	OK	uninormal	0.0130782	0.0242112	Olah
Meig1	OK	uninormal	0.0141694	0.0260497	Meig1
Dclre1c	OK	uninormal	0.457089	0.547549	Dclre1c
Suv39h2	OK	uninormal	0.500401	0.589455	Suv39h2
Gm13184	OK	uninormal	0.515789	0.603437	Gm13184
Hspa14	OK	uninormal	0.753665	0.810309	Hspa14
Gm45902	OK	uninormal	0.030942	0.053073	Gm45902
Cdnf	OK	uninormal	0.536184	0.622204	Cdnf
Fam107b	OK	uninormal	0.000602567	0.00136723	Fam107b
Gm13180	OK	uninormal	0.639394	0.714416	Gm13180
Frmd4a	OK	uninormal	8.202e-29	5.32772e-28	Frmd4a
Gm10862	OK	uninormal	0.000983437	0.00217498	Gm10862
Gm38085	OK	uninormal	0.0246932	0.0432704	Gm38085
1700080N15Rik	OK	uninormal	0.0599779	0.0960552	1700080N15Rik
Gm13189	OK	uninormal	0.149242	0.213718	Gm13189
Gm37814	OK	uninormal	0.326463	0.414752	Gm37814
Gm37107	OK	uninormal	0.149738	0.214343	Gm37107
Gm38348	OK	uninormal	0.446876	0.538149	Gm38348
Gm13187	OK	uninormal	0.0361369	0.061095	Gm13187
Gm36988	OK	uninormal	0.160026	0.226779	Gm36988
Gm13175	OK	uninormal	0.896882	0.921858	Gm13175
Gm13179	OK	uninormal	0.86927	0.900871	Gm13179
Prpf18	OK	uninormal	4.01147e-13	1.69821e-12	Prpf18
Bend7	OK	uninormal	1.75296e-31	1.21816e-30	Bend7
Sephs1	OK	uninormal	0.0294654	0.0507434	Sephs1
Phyh	OK	uninormal	4.11183e-17	1.99793e-16	Phyh
Ucma	OK	uninormal	0.457812	0.548298	Ucma
Mcm10	OK	uninormal	1.25642e-16	6.01191e-16	Mcm10
Optn	OK	uninormal	3.22924e-126	5.71798e-125	Optn
4930551O13Rik	OK	uninormal	9.49351e-15	4.25149e-14	4930551O13Rik
Ccdc3	OK	uninormal	5.76977e-236	1.64273e-234	Ccdc3
Camk1d	OK	uninormal	6.1613e-69	7.08375e-68	Camk1d
Cdc123	OK	uninormal	0.412037	0.502903	Cdc123
Nudt5	OK	uninormal	6.62692e-15	2.98332e-14	Nudt5
Gm13199	OK	uninormal	0.225076	0.303381	Gm13199
Sec61a2	OK	uninormal	4.62846e-40	3.75344e-39	Sec61a2
Gm13267	OK	uninormal	0.322175	0.41032	Gm13267
Dhtkd1	OK	uninormal	0.00090799	0.00201933	Dhtkd1
Upf2	OK	uninormal	0.00472546	0.00949223	Upf2
Proser2	OK	uninormal	4.1529e-08	1.35372e-07	Proser2
Echdc3	OK	uninormal	0.107394	0.161037	Echdc3
A230108P19Rik	OK	uninormal	0.0495191	0.0809926	A230108P19Rik
Gm13383	OK	uninormal	0.051659	0.0840731	Gm13383
Usp6nl	OK	uninormal	1.86562e-117	3.15078e-116	Usp6nl
Gm13388	OK	uninormal	0.00701303	0.0136722	Gm13388
Gm13391	OK	uninormal	0.569495	0.652335	Gm13391
Celf2	OK	uninormal	2.87626e-17	1.40492e-16	Celf2
Gm13389	OK	uninormal	0.133095	0.193636	Gm13389
Gm10855	OK	uninormal	1.68916e-05	4.51353e-05	Gm10855
Gm10115	OK	uninormal	8.63614e-12	3.45028e-11	Gm10115
Gm28641	OK	uninormal	0.0196452	0.0351062	Gm28641
Gm13211	OK	uninormal	1.92211e-35	1.43887e-34	Gm13211
Gm13219	OK	uninormal	0.203947	0.279172	Gm13219
Gm13262	OK	uninormal	0.901257	0.925246	Gm13262
Taf3	OK	uninormal	0.110227	0.164763	Taf3
Atp5c1	OK	uninormal	0.000177636	0.000427788	Atp5c1
Kin	OK	uninormal	0.301205	0.387688	Kin
Itih2	OK	uninormal	0.135809	0.196967	Itih2
Gm13261	OK	uninormal	9.36339e-05	0.000232707	Gm13261
Sfmbt2	OK	uninormal	3.0692e-99	4.55234e-98	Sfmbt2
Prkcq	OK	uninormal	5.71183e-08	1.8481e-07	Prkcq
Pfkfb3	OK	uninormal	1.21308e-42	1.03061e-41	Pfkfb3
Gm10851	OK	uninormal	1.59686e-23	9.33129e-23	Gm10851
Rbm17	OK	uninormal	3.96516e-07	1.21189e-06	Rbm17
Il2ra	OK	uninormal	0.24735	0.328734	Il2ra
Il15ra	OK	uninormal	1.91184e-100	2.87978e-99	Il15ra
Fbh1	OK	uninormal	3.17232e-47	2.86898e-46	Fbh1
Ankrd16	OK	uninormal	1.01377e-10	3.82855e-10	Ankrd16
Itga8	OK	uninormal	0	0	Itga8
E030013I19Rik	OK	uninormal	0.238606	0.318785	E030013I19Rik
Mindy3	OK	uninormal	2.2725e-85	3.02995e-84	Mindy3
Pter	OK	uninormal	2.29066e-25	1.39068e-24	Pter
C1ql3	OK	uninormal	0	0	C1ql3
Rsu1	OK	uninormal	2.89237e-50	2.72411e-49	Rsu1
Gm13270	OK	uninormal	0.0143373	0.0263258	Gm13270
Cubn	OK	uninormal	0.124574	0.182969	Cubn
Trdmt1	OK	uninormal	6.31072e-07	1.90578e-06	Trdmt1
St8sia6	OK	uninormal	1.16424e-112	1.92397e-111	St8sia6
Gm37126	OK	uninormal	0.0109057	0.0204888	Gm37126
Hacd1	OK	uninormal	0.0336058	0.0571976	Hacd1
Stamos	OK	uninormal	1.48522e-07	4.67723e-07	Stamos
Stam	OK	uninormal	0.00304461	0.00628808	Stam
Tmem236	OK	uninormal	0.11307	0.168329	Tmem236
Mrc1	OK	uninormal	0.0658719	0.104533	Mrc1
Slc39a12	OK	uninormal	0.195234	0.269039	Slc39a12
Gm13266	OK	uninormal	0.29628	0.382365	Gm13266
Cacnb2	OK	uninormal	0	0	Cacnb2
Gm10848	OK	uninormal	0	0	Gm10848
Gm13269	OK	uninormal	0	0	Gm13269
Nsun6	OK	uninormal	1.92634e-27	1.22034e-26	Nsun6
Arl5b	OK	uninormal	0.000113212	0.000278724	Arl5b
Malrd1	OK	uninormal	0.00161336	0.00346563	Malrd1
Plxdc2	OK	uninormal	0	0	Plxdc2
Nebl	OK	uninormal	0	0	Nebl
Gm13324	OK	uninormal	0.0341318	0.0580087	Gm13324
A930004D18Rik	OK	uninormal	0.000599892	0.0013613	A930004D18Rik
Gm13330	OK	uninormal	0.052224	0.0848564	Gm13330
Skida1	OK	uninormal	7.55933e-39	6.04665e-38	Skida1
1810059C17Rik	OK	uninormal	0.242503	0.323274	1810059C17Rik
Mllt10	OK	uninormal	0.00094422	0.00209323	Mllt10
Dnajc1	OK	uninormal	6.04782e-275	1.93435e-273	Dnajc1
Commd3	OK	uninormal	0.19303	0.266404	Commd3
Bmi1	OK	uninormal	0.00550808	0.0109381	Bmi1
Spag6	OK	uninormal	0.0282874	0.0489225	Spag6
Gm20539	OK	uninormal	0.130536	0.190448	Gm20539
Carlr	OK	uninormal	0.584981	0.665798	Carlr
Pip4k2a	OK	uninormal	0.0759693	0.118656	Pip4k2a
4930426L09Rik	OK	uninormal	0.181207	0.252447	4930426L09Rik
Armc3	OK	uninormal	0.0623992	0.0995182	Armc3
4930447M23Rik	OK	uninormal	0.000680603	0.00153461	4930447M23Rik
Msrb2	OK	uninormal	1.8441e-30	1.24805e-29	Msrb2
Gm33940	OK	uninormal	0.694502	0.761749	Gm33940
Gm13344	OK	uninormal	0.183653	0.255328	Gm13344
4921504E06Rik	OK	uninormal	0.402954	0.493873	4921504E06Rik
Otud1	OK	uninormal	1.64688e-07	5.17024e-07	Otud1
Gm13346	OK	uninormal	0.00169369	0.00363086	Gm13346
Etl4	OK	uninormal	2.87462e-40	2.33712e-39	Etl4
Gm17171	OK	uninormal	0.024298	0.042655	Gm17171
Gm13335	OK	uninormal	0.146837	0.210805	Gm13335
Gm13362	OK	uninormal	0.668597	0.739191	Gm13362
Arhgap21	OK	uninormal	3.38897e-05	8.79514e-05	Arhgap21
Gm13380	OK	uninormal	0.358621	0.448462	Gm13380
Gm13375	OK	uninormal	0.362842	0.452826	Gm13375
Gm13376	OK	uninormal	0.260901	0.34365	Gm13376
Enkur	OK	uninormal	1.02235e-34	7.57686e-34	Enkur
Thnsl1	OK	uninormal	0.968165	0.976399	Thnsl1
Gm13327	OK	uninormal	6.98274e-07	2.10189e-06	Gm13327
Gpr158	OK	uninormal	0	0	Gpr158
Myo3a	OK	uninormal	0.00518644	0.0103511	Myo3a
Gad2	OK	uninormal	9.29053e-23	5.32837e-22	Gad2
Apbb1ip	OK	uninormal	2.07477e-08	6.88798e-08	Apbb1ip
Pdss1	OK	uninormal	0.252416	0.334331	Pdss1
Abi1	OK	uninormal	0	0	Abi1
Acbd5	OK	uninormal	2.51126e-15	1.14861e-14	Acbd5
Mastl	OK	uninormal	0.0396547	0.0663281	Mastl
Yme1l1	OK	uninormal	0.0285143	0.0492766	Yme1l1
4931423N10Rik	OK	uninormal	0.768244	0.821447	4931423N10Rik
Nxph2	OK	uninormal	2.42996e-17	1.19031e-16	Nxph2
Spopl	OK	uninormal	0.314099	0.401802	Spopl
Hnmt	OK	uninormal	3.2501e-08	1.06708e-07	Hnmt
Tbpl2	OK	uninormal	0.0146924	0.0269246	Tbpl2
Il1f9	OK	uninormal	0.778319	0.828609	Il1f9
Gm13417	OK	uninormal	0.0017879	0.00382035	Gm13417
Cacna1b	OK	uninormal	5.0649e-60	5.36143e-59	Cacna1b
Ehmt1	OK	uninormal	0.0876068	0.134663	Ehmt1
Arrdc1	OK	uninormal	1.13278e-79	1.42754e-78	Arrdc1
Zmynd19	OK	uninormal	0.00368357	0.00752183	Zmynd19
Dph7	OK	uninormal	0.0912053	0.139684	Dph7
Mrpl41	OK	uninormal	5.55905e-17	2.68882e-16	Mrpl41
Pnpla7	OK	uninormal	0.000255106	0.000604237	Pnpla7
Nsmf	OK	uninormal	6.78318e-124	1.18882e-122	Nsmf
Gm13387	OK	uninormal	0.644208	0.71839	Gm13387
Nelfb	OK	uninormal	2.45379e-23	1.42789e-22	Nelfb
Fam166a	OK	uninormal	0.117817	0.174529	Fam166a
Tubb4b	OK	uninormal	4.82251e-21	2.6363e-20	Tubb4b
Cysrt1	OK	uninormal	0.406003	0.49679	Cysrt1
Rnf208	OK	uninormal	8.17941e-13	3.41915e-12	Rnf208
Ndor1	OK	uninormal	2.91349e-05	7.61256e-05	Ndor1
Tmem203	OK	uninormal	0.657726	0.730031	Tmem203
Ssna1	OK	uninormal	6.38929e-12	2.57152e-11	Ssna1
Anapc2	OK	uninormal	0.108534	0.162587	Anapc2
Grin1	OK	uninormal	1.91995e-60	2.04693e-59	Grin1
Grin1os	OK	uninormal	4.81073e-05	0.000123016	Grin1os
Man1b1	OK	uninormal	0.000123468	0.000302669	Man1b1
Dpp7	OK	uninormal	0.0195811	0.0349973	Dpp7
Uap1l1	OK	uninormal	0.000215506	0.000513992	Uap1l1
Npdc1	OK	uninormal	1.10905e-92	1.57177e-91	Npdc1
Fut7	OK	uninormal	0.30214	0.388802	Fut7
Abca2	OK	uninormal	4.51153e-05	0.000115604	Abca2
Paxx	OK	uninormal	3.03387e-25	1.83639e-24	Paxx
Clic3	OK	uninormal	0.123637	0.181834	Clic3
Ptgds	OK	uninormal	0.00860694	0.0164798	Ptgds
C8g	OK	uninormal	0.707233	0.772708	C8g
Fbxw5	OK	uninormal	0.766066	0.819778	Fbxw5
Traf2	OK	uninormal	0.788734	0.836536	Traf2
Edf1	OK	uninormal	0.0836227	0.129115	Edf1
Mamdc4	OK	uninormal	0.0909101	0.139299	Mamdc4
Phpt1	OK	uninormal	2.36588e-05	6.2314e-05	Phpt1
Ajm1	OK	uninormal	9.77424e-19	5.01605e-18	Ajm1
Rabl6	OK	uninormal	0.00281143	0.00584166	Rabl6
Fcnaos	OK	uninormal	0.323304	0.411476	Fcnaos
Ccdc183	OK	uninormal	0.832654	0.872414	Ccdc183
Tmem141	OK	uninormal	2.39686e-05	6.3063e-05	Tmem141
Fcna	OK	uninormal	0.596124	0.675617	Fcna
A230005M16Rik	OK	uninormal	0.00177842	0.00380154	A230005M16Rik
Bmyc	OK	uninormal	3.37494e-10	1.24504e-09	Bmyc
Obp2b	OK	uninormal	0.988654	0.991331	Obp2b
Glt6d1	OK	uninormal	0.116199	0.172395	Glt6d1
Kcnt1	OK	uninormal	2.96906e-217	7.95543e-216	Kcnt1
Camsap1	OK	uninormal	0.0067979	0.013304	Camsap1
Ubac1	OK	uninormal	0.017354	0.031313	Ubac1
Nacc2	OK	uninormal	5.00948e-21	2.73784e-20	Nacc2
Tmem250-ps	OK	uninormal	0.0419179	0.0696747	Tmem250-ps
1810012K08Rik	OK	uninormal	0.0754589	0.11795	1810012K08Rik
Lhx3	OK	uninormal	0.669075	0.739609	Lhx3
Qsox2	OK	uninormal	1.28646e-05	3.48045e-05	Qsox2
Ccdc187	OK	uninormal	2.53894e-07	7.86666e-07	Ccdc187
Gpsm1	OK	uninormal	2.21445e-44	1.92688e-43	Gpsm1
Dnlz	OK	uninormal	0.00156491	0.00337002	Dnlz
Card9	OK	uninormal	0.0647353	0.102876	Card9
Gm13562	OK	uninormal	0.855218	0.890406	Gm13562
Snapc4	OK	uninormal	0.0287753	0.0496776	Snapc4
Gm13563	OK	uninormal	0.319249	0.407315	Gm13563
Entr1	OK	uninormal	0.00011795	0.000289747	Entr1
Pmpca	OK	uninormal	0.169974	0.238797	Pmpca
Inpp5e	OK	uninormal	0.76598	0.819778	Inpp5e
Sec16a	OK	uninormal	0.0535139	0.0866429	Sec16a
0610009E02Rik	OK	uninormal	5.2398e-07	1.5897e-06	0610009E02Rik
Egfl7	OK	uninormal	0.0252024	0.0441038	Egfl7
Agpat2	OK	uninormal	0.480248	0.569992	Agpat2
Dipk1b	OK	uninormal	0.000927888	0.00206071	Dipk1b
Surf6	OK	uninormal	0.287916	0.373293	Surf6
Med22	OK	uninormal	0.00200188	0.00424866	Med22
Rpl7a	OK	uninormal	0.000547431	0.00124874	Rpl7a
Surf1	OK	uninormal	0.0042264	0.00854829	Surf1
Surf2	OK	uninormal	0.35385	0.44374	Surf2
Surf4	OK	uninormal	0.00442974	0.00893524	Surf4
Stkld1	OK	uninormal	0.83365	0.873293	Stkld1
Rexo4	OK	uninormal	0.029345	0.0505633	Rexo4
Adamts13	OK	uninormal	1.79901e-05	4.79329e-05	Adamts13
Cacfd1	OK	uninormal	9.66469e-06	2.642e-05	Cacfd1
Slc2a6	OK	uninormal	0.00151153	0.00326264	Slc2a6
Adamtsl2	OK	uninormal	2.99664e-10	1.10786e-09	Adamtsl2
Fam163b	OK	uninormal	1.92087e-148	3.84398e-147	Fam163b
Dbhos	OK	uninormal	0.0579625	0.093095	Dbhos
Dbh	OK	uninormal	0.116257	0.17247	Dbh
Sardh	OK	uninormal	0.00124364	0.00271676	Sardh
Sardhos	OK	uninormal	6.49912e-05	0.000164083	Sardhos
Vav2	OK	uninormal	9.02474e-05	0.000224591	Vav2
Brd3os	OK	uninormal	0.190531	0.263477	Brd3os
Brd3	OK	uninormal	8.72689e-07	2.60859e-06	Brd3
Wdr5	OK	uninormal	0.739497	0.799225	Wdr5
Gm13421	OK	uninormal	7.44583e-05	0.000186715	Gm13421
Rxra	OK	uninormal	7.88623e-08	2.52997e-07	Rxra
Col5a1	OK	uninormal	4.64942e-41	3.84742e-40	Col5a1
Fcnb	OK	uninormal	0.637262	0.712676	Fcnb
F730016J06Rik	OK	uninormal	0.0285358	0.0493061	F730016J06Rik
Olfm1	OK	uninormal	4.00075e-121	6.91922e-120	Olfm1
Gm13373	OK	uninormal	0.535429	0.621553	Gm13373
Ppp1r26	OK	uninormal	3.04037e-42	2.56544e-41	Ppp1r26
1700007K13Rik	OK	uninormal	1.29298e-12	5.35871e-12	1700007K13Rik
Mrps2	OK	uninormal	2.05146e-06	5.94554e-06	Mrps2
Ralgds	OK	uninormal	1.55152e-09	5.52879e-09	Ralgds
Cel	OK	uninormal	0.149247	0.213718	Cel
Gm13381	OK	uninormal	0.799597	0.845688	Gm13381
Gtf3c5	OK	uninormal	0.969681	0.977619	Gtf3c5
Tsc1	OK	uninormal	5.8136e-11	2.22112e-10	Tsc1
Spaca9	OK	uninormal	0.0547193	0.0884082	Spaca9
Ak8	OK	uninormal	0.394487	0.485443	Ak8
Gtf3c4	OK	uninormal	0.062115	0.0991217	Gtf3c4
Ddx31	OK	uninormal	1.87981e-08	6.25285e-08	Ddx31
Cfap77	OK	uninormal	9.08788e-06	2.49012e-05	Cfap77
Ttf1	OK	uninormal	0.000392041	0.00090765	Ttf1
Gm13393	OK	uninormal	0.952541	0.96435	Gm13393
Setx	OK	uninormal	1.00115e-05	2.73278e-05	Setx
Ntng2	OK	uninormal	7.50187e-194	1.84795e-192	Ntng2
6530402F18Rik	OK	uninormal	1.59992e-34	1.1822e-33	6530402F18Rik
Med27	OK	uninormal	0.000622885	0.00141046	Med27
Gm13402	OK	uninormal	0.000283247	0.000667345	Gm13402
Rapgef1	OK	uninormal	3.41708e-56	3.45631e-55	Rapgef1
Gm13420	OK	uninormal	0.000201353	0.00048204	Gm13420
Gm13547	OK	uninormal	0.254608	0.336833	Gm13547
Trub2	OK	uninormal	0.912533	0.933555	Trub2
Coq4	OK	uninormal	0.00294401	0.00609556	Coq4
Slc27a4	OK	uninormal	0.374521	0.464567	Slc27a4
Urm1	OK	uninormal	0.116819	0.173201	Urm1
2600006K01Rik	OK	uninormal	0.5479	0.633031	2600006K01Rik
Cercam	OK	uninormal	2.88621e-08	9.50823e-08	Cercam
Odf2	OK	uninormal	4.35333e-32	3.06147e-31	Odf2
Gle1	OK	uninormal	0.000326465	0.000763441	Gle1
Sptan1	OK	uninormal	0.00439968	0.00887702	Sptan1
Wdr34	OK	uninormal	1.44382e-09	5.1549e-09	Wdr34
Set	OK	uninormal	0.000387346	0.000897713	Set
Zdhhc12	OK	uninormal	0.129999	0.189764	Zdhhc12
Zer1	OK	uninormal	1.22844e-154	2.54988e-153	Zer1
Tbc1d13	OK	uninormal	0.00235343	0.00495373	Tbc1d13
Endog	OK	uninormal	0.966002	0.974968	Endog
Spout1	OK	uninormal	0.000137317	0.000334924	Spout1
Kyat1	OK	uninormal	0.500978	0.589854	Kyat1
1700084E18Rik	OK	uninormal	0.256431	0.338662	1700084E18Rik
Lrrc8a	OK	uninormal	1.23198e-19	6.49127e-19	Lrrc8a
Phyhd1	OK	uninormal	5.03e-49	4.66059e-48	Phyhd1
Dolk	OK	uninormal	0.00191255	0.00407108	Dolk
Nup188	OK	uninormal	2.68346e-15	1.22612e-14	Nup188
Gm14471	OK	uninormal	1.19113e-07	3.77721e-07	Gm14471
Sh3glb2	OK	uninormal	0.000213154	0.000508598	Sh3glb2
Miga2	OK	uninormal	0.542265	0.627844	Miga2
Dolpp1	OK	uninormal	0.020286	0.0361644	Dolpp1
Crat	OK	uninormal	0.295623	0.381539	Crat
Gm16323	OK	uninormal	0.00842743	0.0161667	Gm16323
Ptpa	OK	uninormal	4.41442e-05	0.00011322	Ptpa
Ier5l	OK	uninormal	1.01565e-38	8.08643e-38	Ier5l
Gm14487	OK	uninormal	0.304615	0.391738	Gm14487
Cstad	OK	uninormal	0.575481	0.657402	Cstad
9330198N18Rik	OK	uninormal	1.04628e-15	4.85628e-15	9330198N18Rik
Gm14486	OK	uninormal	0.0538267	0.0870987	Gm14486
Gm14488	OK	uninormal	0.0997185	0.151122	Gm14488
1700001O22Rik	OK	uninormal	5.70534e-20	3.0312e-19	1700001O22Rik
4930527E20Rik	OK	uninormal	0.452551	0.543281	4930527E20Rik
Ntmt1	OK	uninormal	4.74031e-05	0.000121257	Ntmt1
Asb6	OK	uninormal	0.155141	0.220757	Asb6
Prrx2	OK	uninormal	0.266251	0.34958	Prrx2
Ptges	OK	uninormal	2.39045e-23	1.39212e-22	Ptges
Tor1b	OK	uninormal	0.000807105	0.00180542	Tor1b
Tor1a	OK	uninormal	7.85055e-19	4.03719e-18	Tor1a
BC005624	OK	uninormal	0.0303531	0.0521591	BC005624
Usp20	OK	uninormal	0.000155092	0.000376097	Usp20
Fnbp1	OK	uninormal	3.21772e-09	1.12734e-08	Fnbp1
D330023K18Rik	OK	uninormal	0.127201	0.186302	D330023K18Rik
Gpr107	OK	uninormal	6.3824e-06	1.77432e-05	Gpr107
Gm13405	OK	uninormal	0.967517	0.975878	Gm13405
Ncs1	OK	uninormal	0.000117023	0.000287534	Ncs1
Hmcn2	OK	uninormal	0.0134037	0.0247625	Hmcn2
Ass1	OK	uninormal	8.12085e-13	3.39531e-12	Ass1
Fubp3	OK	uninormal	1.65581e-05	4.42867e-05	Fubp3
Prdm12	OK	uninormal	0.0234103	0.0412557	Prdm12
Exosc2	OK	uninormal	0.000303253	0.000711697	Exosc2
Gm13427	OK	uninormal	0.334754	0.42363	Gm13427
Abl1	OK	uninormal	0.000389996	0.000903103	Abl1
Qrfp	OK	uninormal	0.535468	0.621567	Qrfp
Fibcd1	OK	uninormal	0	0	Fibcd1
Lamc3	OK	uninormal	0.489461	0.578954	Lamc3
Nup214	OK	uninormal	0.00126487	0.00276125	Nup214
Gm13609	OK	uninormal	0.173655	0.243279	Gm13609
Fam78a	OK	uninormal	0.268688	0.352322	Fam78a
Gm16534	OK	uninormal	0.5143	0.602137	Gm16534
Plpp7	OK	uninormal	0.0204204	0.0363837	Plpp7
Prrc2b	OK	uninormal	9.73964e-18	4.83361e-17	Prrc2b
Gm13610	OK	uninormal	0.25067	0.332361	Gm13610
Pomt1	OK	uninormal	0.00644818	0.0126718	Pomt1
Uck1	OK	uninormal	0.0191807	0.034345	Uck1
Swi5	OK	uninormal	1.47003e-26	9.13873e-26	Swi5
Golga2	OK	uninormal	0.646623	0.720254	Golga2
Dnm1	OK	uninormal	0.628834	0.705317	Dnm1
Ciz1	OK	uninormal	0.000505422	0.00115693	Ciz1
1110008P14Rik	OK	uninormal	2.02426e-251	6.07358e-250	1110008P14Rik
Ptges2	OK	uninormal	7.68315e-12	3.07892e-11	Ptges2
Slc25a25	OK	uninormal	0.00110026	0.00241966	Slc25a25
Naif1	OK	uninormal	0.817795	0.860161	Naif1
Gm13412	OK	uninormal	0.685405	0.75381	Gm13412
Fam102a	OK	uninormal	1.79934e-08	5.99591e-08	Fam102a
Dpm2	OK	uninormal	0.0330644	0.0563536	Dpm2
9430097D07Rik	OK	uninormal	0.00157339	0.00338567	9430097D07Rik
Pip5kl1	OK	uninormal	2.11935e-50	1.99944e-49	Pip5kl1
St6galnac4	OK	uninormal	0.500261	0.589358	St6galnac4
St6galnac6	OK	uninormal	0.0155167	0.0282701	St6galnac6
Ak1	OK	uninormal	6.66095e-23	3.83108e-22	Ak1
Fpgs	OK	uninormal	0.00866248	0.0165762	Fpgs
Cdk9	OK	uninormal	3.24753e-06	9.25205e-06	Cdk9
Sh2d3c	OK	uninormal	3.7503e-60	3.97554e-59	Sh2d3c
6330409D20Rik	OK	uninormal	2.08123e-06	6.02949e-06	6330409D20Rik
Ttc16	OK	uninormal	0.214266	0.29101	Ttc16
Tor2a	OK	uninormal	4.00028e-07	1.22196e-06	Tor2a
Ptrh1	OK	uninormal	0.0962268	0.146359	Ptrh1
Cfap157	OK	uninormal	0.00037395	0.000868019	Cfap157
Stxbp1	OK	uninormal	7.84571e-234	2.22525e-232	Stxbp1
Gm13524	OK	uninormal	6.1616e-52	5.93863e-51	Gm13524
Gm13523	OK	uninormal	0.0527075	0.0855235	Gm13523
Fam129b	OK	uninormal	2.75326e-116	4.62884e-115	Fam129b
Lrsam1	OK	uninormal	2.22778e-05	5.88157e-05	Lrsam1
Rpl12	OK	uninormal	3.98871e-08	1.3021e-07	Rpl12
Slc2a8	OK	uninormal	0.984636	0.988513	Slc2a8
Garnl3	OK	uninormal	0	0	Garnl3
Ralgps1	OK	uninormal	1.13598e-48	1.0469e-47	Ralgps1
Gm13528	OK	uninormal	0.0539496	0.0872912	Gm13528
Angptl2	OK	uninormal	3.24323e-23	1.88138e-22	Angptl2
Zbtb34	OK	uninormal	1.6945e-55	1.70544e-54	Zbtb34
Gm13536	OK	uninormal	0.00127434	0.00277892	Gm13536
Zbtb43	OK	uninormal	8.49638e-15	3.81336e-14	Zbtb43
Gm13530	OK	uninormal	1.82937e-05	4.86776e-05	Gm13530
Lmx1b	OK	uninormal	3.0901e-06	8.82043e-06	Lmx1b
9430024E24Rik	OK	uninormal	0.531255	0.617609	9430024E24Rik
Mvb12b	OK	uninormal	0.00313291	0.00645728	Mvb12b
Nron	OK	uninormal	0.68014	0.749314	Nron
Gm13403	OK	uninormal	0.0327869	0.0559233	Gm13403
Gm13404	OK	uninormal	0.00247204	0.00518627	Gm13404
C230014O12Rik	OK	uninormal	8.48588e-15	3.80942e-14	C230014O12Rik
Gm38389	OK	uninormal	0.653837	0.726828	Gm38389
Pbx3	OK	uninormal	2.29341e-121	3.97875e-120	Pbx3
C79798	OK	uninormal	6.76658e-12	2.71895e-11	C79798
Mapkap1	OK	uninormal	2.37769e-05	6.26029e-05	Mapkap1
Gapvd1	OK	uninormal	0.00205718	0.00435938	Gapvd1
Hspa5	OK	uninormal	3.45913e-09	1.20926e-08	Hspa5
Rabepk	OK	uninormal	0.00231728	0.00488317	Rabepk
Fbxw2	OK	uninormal	0.133822	0.194517	Fbxw2
Gm34653	OK	uninormal	0.261789	0.344657	Gm34653
Psmd5	OK	uninormal	1.58404e-10	5.93398e-10	Psmd5
Phf19	OK	uninormal	0.00169821	0.00364022	Phf19
Traf1	OK	uninormal	0.0592209	0.094911	Traf1
Hc	OK	uninormal	1.63115e-08	5.44767e-08	Hc
Gm13449	OK	uninormal	0.016393	0.0297258	Gm13449
AI182371	OK	uninormal	0.146144	0.209922	AI182371
Cntrl	OK	uninormal	1.65983e-22	9.45148e-22	Cntrl
Rab14	OK	uninormal	6.77515e-32	4.74814e-31	Rab14
Gsn	OK	uninormal	0.383135	0.473382	Gsn
Stom	OK	uninormal	4.31738e-41	3.57531e-40	Stom
Ggta1	OK	uninormal	0.000775804	0.00173854	Ggta1
Gm13446	OK	uninormal	3.3449e-07	1.02824e-06	Gm13446
Dab2ip	OK	uninormal	1.85025e-88	2.54302e-87	Dab2ip
Ttll11	OK	uninormal	0.0495981	0.081104	Ttll11
9030204H09Rik	OK	uninormal	0.91008	0.93173	9030204H09Rik
Ndufa8	OK	uninormal	7.63633e-06	2.10741e-05	Ndufa8
Morn5	OK	uninormal	0.036362	0.0614142	Morn5
Lhx6	OK	uninormal	0.0049864	0.00997771	Lhx6
Rbm18	OK	uninormal	0.227659	0.306295	Rbm18
Mrrf	OK	uninormal	0.0235406	0.0414624	Mrrf
Gm13429	OK	uninormal	0.690767	0.758585	Gm13429
Gm13431	OK	uninormal	0.873948	0.904332	Gm13431
Ptgs1	OK	uninormal	9.1544e-06	2.50711e-05	Ptgs1
Olfr338	OK	uninormal	0.00106479	0.0023456	Olfr338
Olfr344	OK	uninormal	0.00503521	0.0100691	Olfr344
Olfr365	OK	uninormal	0.0501511	0.0818881	Olfr365
Olfr366	OK	uninormal	0.810797	0.854166	Olfr366
Pdcl	OK	uninormal	8.0922e-05	0.000202287	Pdcl
Rc3h2	OK	uninormal	7.73515e-10	2.80025e-09	Rc3h2
Zbtb6	OK	uninormal	1.44879e-07	4.56571e-07	Zbtb6
Zbtb26	OK	uninormal	0.0152178	0.0277777	Zbtb26
Rabgap1	OK	uninormal	0.147724	0.211823	Rabgap1
Strbp	OK	uninormal	8.52082e-261	2.62368e-259	Strbp
Gpr21	OK	uninormal	0.752329	0.8093	Gpr21
Crb2	OK	uninormal	0.022146	0.0391701	Crb2
Dennd1a	OK	uninormal	6.08898e-34	4.45639e-33	Dennd1a
Gm13556	OK	uninormal	0.132856	0.193326	Gm13556
Lhx2	OK	uninormal	3.77983e-109	6.06651e-108	Lhx2
Gm27197	OK	uninormal	3.42862e-08	1.12387e-07	Gm27197
Gm13584	OK	uninormal	8.27436e-37	6.36509e-36	Gm13584
Gm13589	OK	uninormal	1.8276e-11	7.17302e-11	Gm13589
Nek6	OK	uninormal	1.13076e-34	8.37476e-34	Nek6
Psmb7	OK	uninormal	0.162134	0.229286	Psmb7
Nr5a1	OK	uninormal	0.747173	0.805256	Nr5a1
Nr5a1os	OK	uninormal	0.576229	0.658092	Nr5a1os
Nr6a1	OK	uninormal	3.50824e-19	1.82433e-18	Nr6a1
Nr6a1os	OK	uninormal	0.017974	0.032355	Nr6a1os
Wdr38	OK	uninormal	0.842197	0.880014	Wdr38
Rpl35	OK	uninormal	0.135401	0.196504	Rpl35
Arpc5l	OK	uninormal	3.26645e-08	1.07215e-07	Arpc5l
Golga1	OK	uninormal	0.00697546	0.0136025	Golga1
Scai	OK	uninormal	5.16243e-61	5.52767e-60	Scai
Ppp6c	OK	uninormal	0.00484306	0.00970833	Ppp6c
Lrp1b	OK	uninormal	2.58715e-05	6.79252e-05	Lrp1b
Kynu	OK	uninormal	0.686024	0.754416	Kynu
Arhgap15	OK	uninormal	1.99863e-05	5.29855e-05	Arhgap15
Arhgap15os	OK	uninormal	0.10657	0.159985	Arhgap15os
Gtdc1	OK	uninormal	7.0116e-78	8.73238e-77	Gtdc1
Zeb2	OK	uninormal	0	0	Zeb2
Zeb2os	OK	uninormal	1.44094e-22	8.21975e-22	Zeb2os
Gm28643	OK	uninormal	0.000118041	0.000289938	Gm28643
Gm13479	OK	uninormal	6.35736e-13	2.67002e-12	Gm13479
Gm13465	OK	uninormal	0.702486	0.768576	Gm13465
Gm13470	OK	uninormal	3.61827e-31	2.49496e-30	Gm13470
Gm13481	OK	uninormal	1.25132e-07	3.96133e-07	Gm13481
Acvr2a	OK	uninormal	0	0	Acvr2a
Orc4	OK	uninormal	9.96067e-05	0.000246808	Orc4
Mbd5	OK	uninormal	0.709735	0.774569	Mbd5
Epc2	OK	uninormal	2.3073e-05	6.08142e-05	Epc2
Kif5c	OK	uninormal	3.31284e-09	1.15939e-08	Kif5c
Lypd6b	OK	uninormal	2.49276e-40	2.02962e-39	Lypd6b
Lypd6	OK	uninormal	6.95659e-24	4.09299e-23	Lypd6
Mmadhc	OK	uninormal	0.0601515	0.0962708	Mmadhc
Gm13483	OK	uninormal	9.67759e-07	2.88041e-06	Gm13483
Gm48908	OK	uninormal	0.139018	0.201047	Gm48908
Rnd3	OK	uninormal	0.255602	0.337868	Rnd3
Gm13497	OK	uninormal	0.270514	0.354239	Gm13497
1700057H21Rik	OK	uninormal	0.0694849	0.109604	1700057H21Rik
Gm13490	OK	uninormal	0.116882	0.173283	Gm13490
Rbm43	OK	uninormal	0.694768	0.761927	Rbm43
Nmi	OK	uninormal	0.00292159	0.00605194	Nmi
Tnfaip6	OK	uninormal	7.40577e-41	6.09663e-40	Tnfaip6
Rif1	OK	uninormal	4.58492e-39	3.678e-38	Rif1
Neb	OK	uninormal	2.76634e-52	2.67781e-51	Neb
Gm13522	OK	uninormal	0.000938889	0.00208327	Gm13522
Arl5a	OK	uninormal	1.12969e-18	5.78811e-18	Arl5a
A430018G15Rik	OK	uninormal	1.24462e-07	3.94124e-07	A430018G15Rik
Cacnb4	OK	uninormal	0	0	Cacnb4
Stam2	OK	uninormal	0.667308	0.737948	Stam2
Fmnl2	OK	uninormal	0	0	Fmnl2
Prpf40a	OK	uninormal	0.745374	0.803784	Prpf40a
Arl6ip6	OK	uninormal	9.9638e-30	6.65039e-29	Arl6ip6
Rprm	OK	uninormal	7.21858e-23	4.14752e-22	Rprm
Galnt13	OK	uninormal	1.00938e-276	3.25174e-275	Galnt13
Gm14033	OK	uninormal	0.0873299	0.134321	Gm14033
Kcnj3	OK	uninormal	3.59189e-78	4.48343e-77	Kcnj3
Nr4a2	OK	uninormal	3.6386e-26	2.24447e-25	Nr4a2
BB557941	OK	uninormal	3.17445e-07	9.77593e-07	BB557941
4930555B11Rik	OK	uninormal	0.242419	0.323202	4930555B11Rik
A930012O16Rik	OK	uninormal	0.989273	0.991854	A930012O16Rik
Gpd2	OK	uninormal	2.2987e-19	1.20322e-18	Gpd2
Galnt5	OK	uninormal	0.362329	0.452414	Galnt5
Ermn	OK	uninormal	7.77356e-06	2.14475e-05	Ermn
Cytip	OK	uninormal	0.866666	0.898735	Cytip
Acvr1c	OK	uninormal	1.27181e-203	3.25517e-202	Acvr1c
Gm13544	OK	uninormal	5.35495e-19	2.76658e-18	Gm13544
Acvr1	OK	uninormal	1.71728e-29	1.13803e-28	Acvr1
Upp2	OK	uninormal	1.10497e-59	1.15975e-58	Upp2
Gm13558	OK	uninormal	0.784584	0.833288	Gm13558
Ccdc148	OK	uninormal	3.28025e-68	3.7424e-67	Ccdc148
Gm11099	OK	uninormal	1.23417e-29	8.21536e-29	Gm11099
Pkp4	OK	uninormal	3.14696e-303	1.10481e-301	Pkp4
5330411J11Rik	OK	uninormal	0.00536154	0.0106724	5330411J11Rik
Tanc1	OK	uninormal	0	0	Tanc1
Wdsub1	OK	uninormal	2.52467e-06	7.26601e-06	Wdsub1
Baz2b	OK	uninormal	3.07829e-29	2.02611e-28	Baz2b
Gm13572	OK	uninormal	0.925697	0.944316	Gm13572
Gm13620	OK	uninormal	0.0794806	0.123423	Gm13620
2023-03-07	OK	uninormal	0.249757	0.33132	2023-03-07
Cd302	OK	uninormal	0.271092	0.354892	Cd302
Ly75	OK	uninormal	0.000217656	0.000518731	Ly75
Gm13571	OK	uninormal	0.816868	0.859514	Gm13571
Pla2r1	OK	uninormal	0.012778	0.0237126	Pla2r1
Itgb6	OK	uninormal	5.03977e-05	0.000128622	Itgb6
Rbms1	OK	uninormal	0.837063	0.875964	Rbms1
Gm13582	OK	uninormal	0.123791	0.182012	Gm13582
Tank	OK	uninormal	0.0112517	0.0210891	Tank
Psmd14	OK	uninormal	0.000262214	0.000620282	Psmd14
Tbr1	OK	uninormal	1.22763e-136	2.28254e-135	Tbr1
Slc4a10	OK	uninormal	0	0	Slc4a10
Dpp4	OK	uninormal	3.75181e-49	3.48351e-48	Dpp4
Gm13561	OK	uninormal	1.63481e-59	1.71425e-58	Gm13561
Gm13565	OK	uninormal	0.000309653	0.000725725	Gm13565
Fap	OK	uninormal	7.80281e-158	1.66298e-156	Fap
Ifih1	OK	uninormal	2.10543e-13	9.00717e-13	Ifih1
Gca	OK	uninormal	7.85514e-12	3.14615e-11	Gca
Kcnh7	OK	uninormal	0	0	Kcnh7
Gm13569	OK	uninormal	0.035813	0.0606073	Gm13569
Fign	OK	uninormal	2.08432e-36	1.59293e-35	Fign
Grb14	OK	uninormal	2.88618e-78	3.60659e-77	Grb14
Cobll1	OK	uninormal	1.24392e-36	9.54588e-36	Cobll1
Slc38a11	OK	uninormal	0.00106364	0.00234329	Slc38a11
Scn3a	OK	uninormal	1.68921e-38	1.33822e-37	Scn3a
Gm13595	OK	uninormal	0.560955	0.644175	Gm13595
Scn2a	OK	uninormal	2.30354e-83	3.00661e-82	Scn2a
Csrnp3	OK	uninormal	1.44252e-05	3.88665e-05	Csrnp3
Gm13619	OK	uninormal	7.03026e-10	2.55004e-09	Gm13619
Gm13617	OK	uninormal	0.528586	0.615244	Gm13617
Galnt3	OK	uninormal	1.86515e-37	1.44928e-36	Galnt3
Gm28638	OK	uninormal	0.247466	0.328849	Gm28638
Ttc21b	OK	uninormal	0.000181405	0.000436583	Ttc21b
Gm13618	OK	uninormal	0.836348	0.875421	Gm13618
Scn1a	OK	uninormal	2.06332e-34	1.52159e-33	Scn1a
Gm13630	OK	uninormal	9.07909e-12	3.6214e-11	Gm13630
Gm13629	OK	uninormal	5.45281e-219	1.46811e-217	Gm13629
Scn9a	OK	uninormal	1.54486e-153	3.17709e-152	Scn9a
Scn7a	OK	uninormal	2.52724e-54	2.50622e-53	Scn7a
Gm13598	OK	uninormal	0.508818	0.597224	Gm13598
Xirp2	OK	uninormal	2.79073e-99	4.15035e-98	Xirp2
Gm13599	OK	uninormal	0.131772	0.191949	Gm13599
Gm13601	OK	uninormal	2.86538e-156	6.02055e-155	Gm13601
B3galt1	OK	uninormal	1.05936e-06	3.14381e-06	B3galt1
Gm26743	OK	uninormal	0.240862	0.321337	Gm26743
Stk39	OK	uninormal	1.43012e-15	6.59941e-15	Stk39
Gm13596	OK	uninormal	0.555392	0.63933	Gm13596
4932414N04Rik	OK	uninormal	0.944014	0.957762	4932414N04Rik
Cers6	OK	uninormal	3.69066e-110	5.97935e-109	Cers6
Nostrin	OK	uninormal	2.12472e-06	6.14989e-06	Nostrin
Spc25	OK	uninormal	0.0805994	0.124969	Spc25
G6pc2	OK	uninormal	0.0341931	0.0581041	G6pc2
Abcb11	OK	uninormal	0.00577792	0.0114333	Abcb11
Gm13613	OK	uninormal	0.00868897	0.0166212	Gm13613
Dhrs9	OK	uninormal	0.274679	0.358787	Dhrs9
Lrp2	OK	uninormal	0.0350141	0.059386	Lrp2
Bbs5	OK	uninormal	0.000113793	0.000280091	Bbs5
Klhl41	OK	uninormal	0.285442	0.37063	Klhl41
Fastkd1	OK	uninormal	0.0519617	0.0845103	Fastkd1
Ppig	OK	uninormal	0.447196	0.53836	Ppig
Ccdc173	OK	uninormal	7.84818e-07	2.3527e-06	Ccdc173
Phospho2	OK	uninormal	0.00208266	0.00440961	Phospho2
Klhl23	OK	uninormal	2.20283e-17	1.08048e-16	Klhl23
Ssb	OK	uninormal	0.886723	0.914241	Ssb
Mettl5	OK	uninormal	0.000132287	0.000322903	Mettl5
Gm13625	OK	uninormal	0.00840149	0.0161211	Gm13625
Mettl5os	OK	uninormal	0.000462632	0.00106379	Mettl5os
Ubr3	OK	uninormal	0.325183	0.41349	Ubr3
Myo3b	OK	uninormal	1.48771e-22	8.48443e-22	Myo3b
Gad1os	OK	uninormal	0.023192	0.0409002	Gad1os
Erich2	OK	uninormal	0.0380622	0.063991	Erich2
Gad1	OK	uninormal	2.14812e-29	1.4189e-28	Gad1
Gm26558	OK	uninormal	0.160459	0.227248	Gm26558
Gorasp2	OK	uninormal	0.0133657	0.0246984	Gorasp2
Tlk1	OK	uninormal	1.64526e-06	4.80444e-06	Tlk1
Gm13632	OK	uninormal	0.946371	0.959542	Gm13632
Mettl8	OK	uninormal	2.78848e-10	1.03279e-09	Mettl8
Dcaf17	OK	uninormal	5.56173e-11	2.12745e-10	Dcaf17
Cybrd1	OK	uninormal	0.0572946	0.0921351	Cybrd1
Dync1i2	OK	uninormal	0.173532	0.243121	Dync1i2
Slc25a12	OK	uninormal	0.643751	0.718024	Slc25a12
Hat1	OK	uninormal	0.0041611	0.00842767	Hat1
Metap1d	OK	uninormal	2.41002e-86	3.24436e-85	Metap1d
Dlx1as	OK	uninormal	1.0475e-18	5.37196e-18	Dlx1as
Dlx1	OK	uninormal	0.00095843	0.00212367	Dlx1
Dlx2	OK	uninormal	0.0421953	0.0701013	Dlx2
Platr26	OK	uninormal	0.0188042	0.0337114	Platr26
Gm13647	OK	uninormal	3.39449e-10	1.25204e-09	Gm13647
Itga6	OK	uninormal	2.10003e-41	1.74621e-40	Itga6
Gm13663	OK	uninormal	1.00046e-09	3.60428e-09	Gm13663
Pdk1	OK	uninormal	4.00433e-47	3.61997e-46	Pdk1
Rapgef4	OK	uninormal	1.0916e-150	2.21228e-149	Rapgef4
Rapgef4os1	OK	uninormal	9.00622e-39	7.18853e-38	Rapgef4os1
Rapgef4os2	OK	uninormal	1.832e-07	5.73365e-07	Rapgef4os2
Rapgef4os3	OK	uninormal	0.452361	0.543111	Rapgef4os3
Map3k20	OK	uninormal	4.96193e-12	2.00537e-11	Map3k20
Cdca7	OK	uninormal	0.000203046	0.000485833	Cdca7
6430710C18Rik	OK	uninormal	0.211162	0.287565	6430710C18Rik
Sp3	OK	uninormal	0.152535	0.217707	Sp3
Gm11084	OK	uninormal	7.2687e-08	2.3359e-07	Gm11084
Sp3os	OK	uninormal	0.00437081	0.00882194	Sp3os
Ola1	OK	uninormal	0.0132127	0.024433	Ola1
Sp9	OK	uninormal	0.000287449	0.000676673	Sp9
Cir1	OK	uninormal	2.02967e-05	5.37699e-05	Cir1
Scrn3	OK	uninormal	0.0333871	0.0568601	Scrn3
Gpr155	OK	uninormal	1.8697e-87	2.54619e-86	Gpr155
Gm13703	OK	uninormal	3.9534e-06	1.11858e-05	Gm13703
Gm13709	OK	uninormal	0.00483386	0.00969164	Gm13709
D230022J07Rik	OK	uninormal	0.633108	0.70924	D230022J07Rik
Gm13707	OK	uninormal	0.012282	0.0228778	Gm13707
Wipf1	OK	uninormal	2.242e-53	2.2018e-52	Wipf1
Gm13708	OK	uninormal	7.56872e-06	2.08979e-05	Gm13708
Chrna1	OK	uninormal	0.861968	0.894968	Chrna1
Chrna1os	OK	uninormal	3.15763e-06	9.00398e-06	Chrna1os
Chn1os3	OK	uninormal	0.035629	0.0603325	Chn1os3
Chn1	OK	uninormal	1.29356e-160	2.79161e-159	Chn1
Chn1os1	OK	uninormal	0.180396	0.251569	Chn1os1
Atf2	OK	uninormal	8.49834e-09	2.8933e-08	Atf2
Atp5g3	OK	uninormal	0.0240999	0.0423338	Atp5g3
Gm13667	OK	uninormal	0.961444	0.971603	Gm13667
4930441J16Rik	OK	uninormal	0.89031	0.917264	4930441J16Rik
Lnpk	OK	uninormal	1.18537e-40	9.71879e-40	Lnpk
4930445N08Rik	OK	uninormal	0.745713	0.804111	4930445N08Rik
Mtx2	OK	uninormal	2.23625e-11	8.74455e-11	Mtx2
2600014E21Rik	OK	uninormal	2.76445e-34	2.03325e-33	2600014E21Rik
A330043C09Rik	OK	uninormal	0.00244528	0.00513495	A330043C09Rik
Hnrnpa3	OK	uninormal	4.06609e-10	1.49383e-09	Hnrnpa3
Nfe2l2	OK	uninormal	2.38625e-17	1.16916e-16	Nfe2l2
Agps	OK	uninormal	3.21087e-06	9.1511e-06	Agps
Ttc30b	OK	uninormal	0.930156	0.94741	Ttc30b
Ttc30a1	OK	uninormal	0.369128	0.459129	Ttc30a1
Pde11a	OK	uninormal	6.0547e-153	1.23719e-151	Pde11a
Rbm45	OK	uninormal	0.00720027	0.0140017	Rbm45
[truncated: 20,294 more rows]
