# Supplementary material for: Erythropoietin re-wires cognition-associated transcriptional networks
Source: Nat Commun. 2023 Aug 21;14:4777. doi: 10.1038/s41467-023-40332-8 (PMC10442354; doi:10.1038/s41467-023-40332-8)
Supplement: Supplementary file 12 — Source Data file [file 41467_2023_40332_MOESM12_ESM.zip › NCOMMS-23-07919-T_SourceData_Figure_S7bootstrapping clustering analysis]

mat <- read.delim("CA1_dorsal_sct_Aggregate_expression_across_samples.tsv", stringsAsFactors=F, row.names=1)
head(mat)
dat <- AggregateExpression(object = pbmc)
dat.sct <- dat[["SCT"]]

dat <- log2(dat.sct+1)
percentage<-c(0.90)
 sds<-rowSds(dat)
 sel<-(sds>quantile(sds,percentage))
 set<-dat[sel, ]

mean <- apply(set, 1, mean)
library(genefilter)


mat <- set-mean


install.packages("pvclust")

library(pvclust)


pv.sample2 <- pvclust(scale(set), method.dist="correlation", method.hclust="complete", nboot=100) 


png("bootstrapping_with_EPO_PL_pseudobulk.png",  width = 14.8, height = 16.8, units = "cm", res = 600, pointsize = 12)
plot(pv.sample2, print.pv=TRUE, print.num=TRUE, float=0.01,   lwd=4,  cex.pv=0.8,  col="midnightblue", cex=1)
dev.off()

png("bootstrapping_with_EPO_PL_pseudobulk_V2.png",  width = 14.8, height = 18.8, units = "cm", res = 600, pointsize = 12)
plot(pv.sample2, print.pv=TRUE, print.num=TRUE, float=0.01,   lwd=3,  cex.pv=0.8,  col="midnightblue", cex=0.5)
dev.off()
