# Supplementary material for: Erythropoietin re-wires cognition-associated transcriptional networks
Source: Nat Commun. 2023 Aug 21;14:4777. doi: 10.1038/s41467-023-40332-8 (PMC10442354; doi:10.1038/s41467-023-40332-8)
Supplement: Supplementary file 12 — Source Data file [file 41467_2023_40332_MOESM12_ESM.zip › NCOMMS-23-07919-T_SourceData_Figure_5_and_Supplementary_Figure6f.xlsx]

## Sheet: pseudotime_per_group
Pseudotime	Cell State on trajectory	treatment	Pyramidal type
27.8058	7	Placebo	CA1 (D)
28.9713	7	Placebo	CA1 (D)
26.6251	7	Placebo	CA1 (D)
32.1281	7	Placebo	CA1 (D)
29.2347	7	Placebo	CA1 (D)
28.8753	7	Placebo	CA1 (D)
32.608	7	Placebo	CA1 (D)
27.5215	7	Placebo	CA1 (D)
29.772	7	Placebo	CA1 (D)
29.1634	7	Placebo	CA1 (D)
30.5588	7	Placebo	CA1 (D)
26.0033	7	Placebo	CA1 (D)
28.1269	7	Placebo	CA1 (D)
32.5577	7	Placebo	CA1 (D)
32.6671	7	Placebo	CA1 (D)
27.8031	7	Placebo	CA1 (D)
32.4334	7	Placebo	CA1 (D)
32.1577	7	Placebo	CA1 (D)
32.7669	7	Placebo	CA1 (D)
29.5113	7	Placebo	CA1 (D)
29.7886	7	Placebo	CA1 (D)
28.4568	7	Placebo	CA1 (D)
29.9986	7	Placebo	CA1 (D)
32.6135	7	Placebo	CA1 (D)
26.5717	7	Placebo	CA1 (D)
30.7742	7	Placebo	CA1 (D)
31.3636	7	Placebo	CA1 (D)
26.5975	7	Placebo	CA1 (D)
31.8609	7	Placebo	CA1 (D)
32.6826	7	Placebo	CA1 (D)
32.5834	7	Placebo	CA1 (D)
32.4066	7	Placebo	CA1 (D)
32.4243	7	Placebo	CA1 (D)
30.8542	7	Placebo	CA1 (D)
32.6883	7	Placebo	CA1 (D)
32.6497	7	Placebo	CA1 (D)
30.7927	7	Placebo	CA1 (D)
32.455	7	Placebo	CA1 (D)
32.4226	7	Placebo	CA1 (D)
32.607	7	Placebo	CA1 (D)
29.2169	7	Placebo	CA1 (D)
30.8608	7	Placebo	CA1 (D)
32.4979	7	Placebo	CA1 (D)
31.124	7	Placebo	CA1 (D)
32.787	7	Placebo	CA1 (D)
32.6282	7	Placebo	CA1 (D)
26.6418	7	Placebo	CA1 (D)
28.5535	7	Placebo	CA1 (D)
32.378	7	Placebo	CA1 (D)
31.5906	7	Placebo	CA1 (D)
32.5449	7	Placebo	CA1 (D)
31.3461	7	Placebo	CA1 (D)
27.5221	7	Placebo	CA1 (D)
28.6474	7	Placebo	CA1 (D)
32.4185	7	Placebo	CA1 (D)
29.4942	7	Placebo	CA1 (D)
32.8711	7	Placebo	CA1 (D)
31.8761	7	Placebo	CA1 (D)
32.5011	7	Placebo	CA1 (D)
29.4588	7	Placebo	CA1 (D)
31.0862	7	Placebo	CA1 (D)
32.4428	7	Placebo	CA1 (D)
28.8974	7	Placebo	CA1 (D)
29.4423	7	Placebo	CA1 (D)
32.4828	7	Placebo	CA1 (D)
31.3868	7	Placebo	CA1 (D)
32.4148	7	Placebo	CA1 (D)
32.8741	7	Placebo	CA1 (D)
27.826	7	Placebo	CA1 (D)
32.5415	7	Placebo	CA1 (D)
28.6718	7	Placebo	CA1 (D)
27.515	7	Placebo	CA1 (D)
32.9277	7	Placebo	CA1 (D)
31.6039	7	Placebo	CA1 (D)
31.3245	7	Placebo	CA1 (D)
32.4362	7	Placebo	CA1 (D)
32.892	7	Placebo	CA1 (D)
32.5867	7	Placebo	CA1 (D)
28.9512	7	Placebo	CA1 (D)
27.1734	7	Placebo	CA1 (D)
29.4805	7	Placebo	CA1 (D)
32.5635	7	Placebo	CA1 (D)
31.0564	7	Placebo	CA1 (D)
30.3107	7	Placebo	CA1 (D)
30.0445	7	Placebo	CA1 (D)
32.3558	7	Placebo	CA1 (D)
29.2763	7	Placebo	CA1 (D)
29.2028	7	Placebo	CA1 (D)
31.0732	7	Placebo	CA1 (D)
32.6498	7	Placebo	CA1 (D)
23.648	7	Placebo	CA1 (D)
29.1462	7	Placebo	CA1 (D)
28.9433	7	Placebo	CA1 (D)
32.4308	7	Placebo	CA1 (D)
30.0565	7	Placebo	CA1 (D)
30.316	7	Placebo	CA1 (D)
31.3328	7	Placebo	CA1 (D)
31.8673	7	Placebo	CA1 (D)
32.5472	7	Placebo	CA1 (D)
29.7595	7	Placebo	CA1 (D)
31.3534	7	Placebo	CA1 (D)
31.3546	7	Placebo	CA1 (D)
23.94	7	Placebo	CA1 (D)
29.978	7	Placebo	CA1 (D)
28.8817	7	Placebo	CA1 (D)
32.7121	7	Placebo	CA1 (D)
32.1409	7	Placebo	CA1 (D)
32.4763	7	Placebo	CA1 (D)
28.348	7	Placebo	CA1 (D)
32.556	7	Placebo	CA1 (D)
26.263	7	Placebo	CA1 (D)
31.8949	7	Placebo	CA1 (D)
29.7773	7	Placebo	CA1 (D)
29.706	7	Placebo	CA1 (D)
32.1268	7	Placebo	CA1 (D)
32.5957	7	Placebo	CA1 (D)
32.6481	7	Placebo	CA1 (D)
26.5971	7	Placebo	CA1 (D)
32.9532	7	Placebo	CA1 (D)
32.5882	7	Placebo	CA1 (D)
32.6884	7	Placebo	CA1 (D)
29.7899	7	Placebo	CA1 (D)
32.4216	7	Placebo	CA1 (D)
32.7565	7	Placebo	CA1 (D)
32.1305	7	Placebo	CA1 (D)
32.8319	7	Placebo	CA1 (D)
32.748	7	Placebo	CA1 (D)
28.5986	7	Placebo	CA1 (D)
32.5978	7	Placebo	CA1 (D)
26.3741	7	Placebo	CA1 (D)
29.5179	7	Placebo	CA1 (D)
29.5041	7	Placebo	CA1 (D)
29.811	7	Placebo	CA1 (D)
30.4963	7	Placebo	CA1 (D)
30.4895	7	Placebo	CA1 (D)
32.4013	7	Placebo	CA1 (D)
30.5691	7	Placebo	CA1 (D)
30.8561	7	Placebo	CA1 (D)
29.9684	7	Placebo	CA1 (D)
32.7345	7	Placebo	CA1 (D)
32.6186	7	Placebo	CA1 (D)
32.4236	7	Placebo	CA1 (D)
32.4448	7	Placebo	CA1 (D)
31.059	7	Placebo	CA1 (D)
32.3723	7	Placebo	CA1 (D)
32.6089	7	Placebo	CA1 (D)
27.5266	7	Placebo	CA1 (D)
27.8428	7	Placebo	CA1 (D)
25.9689	7	Placebo	CA1 (D)
32.5239	7	Placebo	CA1 (D)
32.7036	7	Placebo	CA1 (D)
32.4383	7	Placebo	CA1 (D)
27.227	7	Placebo	CA1 (D)
29.2022	7	Placebo	CA1 (D)
27.554	7	Placebo	CA1 (D)
30.5016	7	Placebo	CA1 (D)
28.3573	7	Placebo	CA1 (D)
32.6152	7	Placebo	CA1 (D)
32.4767	7	Placebo	CA1 (D)
29.2526	7	Placebo	CA1 (D)
31.8241	7	Placebo	CA1 (D)
32.4282	7	Placebo	CA1 (D)
32.4509	7	Placebo	CA1 (D)
32.6685	7	Placebo	CA1 (D)
27.2128	7	Placebo	CA1 (D)
32.4629	7	Placebo	CA1 (D)
28.6809	7	Placebo	CA1 (D)
31.0995	7	Placebo	CA1 (D)
32.6137	7	Placebo	CA1 (D)
32.5115	7	Placebo	CA1 (D)
31.3754	7	Placebo	CA1 (D)
32.4618	7	Placebo	CA1 (D)
32.6917	7	Placebo	CA1 (D)
30.9083	7	Placebo	CA1 (D)
31.8593	7	Placebo	CA1 (D)
31.8077	7	Placebo	CA1 (D)
32.6204	7	Placebo	CA1 (D)
30.5576	7	Placebo	CA1 (D)
31.5976	7	Placebo	CA1 (D)
32.8896	7	Placebo	CA1 (D)
32.4189	7	Placebo	CA1 (D)
31.1042	7	Placebo	CA1 (D)
26.641	7	Placebo	CA1 (D)
28.6416	7	Placebo	CA1 (D)
28.381	7	Placebo	CA1 (D)
29.2341	7	Placebo	CA1 (D)
31.588	7	Placebo	CA1 (D)
32.5754	7	Placebo	CA1 (D)
32.4854	7	Placebo	CA1 (D)
32.834	7	Placebo	CA1 (D)
31.0474	7	Placebo	CA1 (D)
32.4435	7	Placebo	CA1 (D)
32.5646	7	Placebo	CA1 (D)
26.9756	7	Placebo	CA1 (D)
31.5442	7	Placebo	CA1 (D)
32.5229	7	Placebo	CA1 (D)
29.7363	7	Placebo	CA1 (D)
32.4703	7	Placebo	CA1 (D)
28.6927	7	Placebo	CA1 (D)
31.6073	7	Placebo	CA1 (D)
29.4831	7	Placebo	CA1 (D)
32.616	7	Placebo	CA1 (D)
32.4438	7	Placebo	CA1 (D)
30.7655	7	Placebo	CA1 (D)
29.6569	7	Placebo	CA1 (D)
32.6195	7	Placebo	CA1 (D)
27.8528	7	Placebo	CA1 (D)
28.6444	7	Placebo	CA1 (D)
32.8023	7	Placebo	CA1 (D)
31.8573	7	Placebo	CA1 (D)
28.6442	7	Placebo	CA1 (D)
32.6988	7	Placebo	CA1 (D)
31.3069	7	Placebo	CA1 (D)
32.6791	7	Placebo	CA1 (D)
28.0775	7	Placebo	CA1 (D)
30.0642	7	Placebo	CA1 (D)
28.3962	7	Placebo	CA1 (D)
28.9551	7	Placebo	CA1 (D)
31.0932	7	Placebo	CA1 (D)
32.631	7	Placebo	CA1 (D)
29.4235	7	Placebo	CA1 (D)
30.811	7	Placebo	CA1 (D)
29.8299	7	Placebo	CA1 (D)
32.7069	7	Placebo	CA1 (D)
29.7318	7	Placebo	CA1 (D)
29.973	7	Placebo	CA1 (D)
32.9587	7	Placebo	CA1 (D)
28.09	7	Placebo	CA1 (D)
33.0844	7	Placebo	CA1 (D)
27.5558	7	Placebo	CA1 (D)
32.5085	7	Placebo	CA1 (D)
32.747	7	Placebo	CA1 (D)
28.0293	7	Placebo	CA1 (D)
30.0161	7	Placebo	CA1 (D)
28.9873	7	Placebo	CA1 (D)
31.3564	7	Placebo	CA1 (D)
30.3137	7	Placebo	CA1 (D)
32.6097	7	Placebo	CA1 (D)
31.043	7	Placebo	CA1 (D)
28.6684	7	Placebo	CA1 (D)
32.2969	7	Placebo	CA1 (D)
32.53	7	Placebo	CA1 (D)
32.4553	7	Placebo	CA1 (D)
32.4163	7	Placebo	CA1 (D)
32.6919	7	Placebo	CA1 (D)
31.0395	7	Placebo	CA1 (D)
32.6497	7	Placebo	CA1 (D)
32.3345	7	Placebo	CA1 (D)
31.5616	7	Placebo	CA1 (D)
32.5882	7	Placebo	CA1 (D)
32.2885	7	Placebo	CA1 (D)
32.6652	7	Placebo	CA1 (D)
27.8438	7	Placebo	CA1 (D)
31.3452	7	Placebo	CA1 (D)
32.6096	7	Placebo	CA1 (D)
32.3362	7	Placebo	CA1 (D)
31.058	7	Placebo	CA1 (D)
31.0446	7	Placebo	CA1 (D)
32.5534	7	Placebo	CA1 (D)
32.6295	7	Placebo	CA1 (D)
31.0537	7	Placebo	CA1 (D)
32.6191	7	Placebo	CA1 (D)
32.6085	7	Placebo	CA1 (D)
32.79	7	Placebo	CA1 (D)
32.8031	7	Placebo	CA1 (D)
30.5138	7	Placebo	CA1 (D)
32.6057	7	Placebo	CA1 (D)
32.5583	7	Placebo	CA1 (D)
32.7763	7	Placebo	CA1 (D)
32.4322	7	Placebo	CA1 (D)
32.706	7	Placebo	CA1 (D)
29.4278	7	Placebo	CA1 (D)
27.5047	7	Placebo	CA1 (D)
30.6924	7	Placebo	CA1 (D)
31.5323	7	Placebo	CA1 (D)
31.6132	7	Placebo	CA1 (D)
32.4115	7	Placebo	CA1 (D)
32.6373	7	Placebo	CA1 (D)
32.4746	7	Placebo	CA1 (D)
32.5723	7	Placebo	CA1 (D)
32.4264	7	Placebo	CA1 (D)
29.1979	7	Placebo	CA1 (D)
27.8174	7	Placebo	CA1 (D)
32.6466	7	Placebo	CA1 (D)
32.4455	7	Placebo	CA1 (D)
32.7061	7	Placebo	CA1 (D)
30.9958	7	Placebo	CA1 (D)
30.4866	7	Placebo	CA1 (D)
32.7932	7	Placebo	CA1 (D)
32.7408	7	Placebo	CA1 (D)
32.3465	7	Placebo	CA1 (D)
32.5892	7	Placebo	CA1 (D)
32.3473	7	Placebo	CA1 (D)
29.6897	7	Placebo	CA1 (D)
31.044	7	Placebo	CA1 (D)
31.7933	7	Placebo	CA1 (D)
32.3606	7	Placebo	CA1 (D)
32.4693	7	Placebo	CA1 (D)
29.6518	7	Placebo	CA1 (D)
27.8254	7	Placebo	CA1 (D)
32.5715	7	Placebo	CA1 (D)
32.5688	7	Placebo	CA1 (D)
29.6375	7	Placebo	CA1 (D)
32.4896	7	Placebo	CA1 (D)
32.5095	7	Placebo	CA1 (D)
32.7126	7	Placebo	CA1 (D)
32.3568	7	Placebo	CA1 (D)
32.6598	7	Placebo	CA1 (D)
32.8243	7	Placebo	CA1 (D)
32.7148	7	Placebo	CA1 (D)
27.9163	7	Placebo	CA1 (D)
32.4087	7	Placebo	CA1 (D)
31.0548	7	Placebo	CA1 (D)
32.5728	7	Placebo	CA1 (D)
32.5157	7	Placebo	CA1 (D)
32.7715	7	Placebo	CA1 (D)
32.7343	7	Placebo	CA1 (D)
32.9283	7	Placebo	CA1 (D)
31.0408	7	Placebo	CA1 (D)
32.3262	7	Placebo	CA1 (D)
26.4032	7	Placebo	CA1 (D)
32.4681	7	Placebo	CA1 (D)
29.5128	7	Placebo	CA1 (D)
29.9645	7	Placebo	CA1 (D)
31.34	7	Placebo	CA1 (D)
29.9551	7	Placebo	CA1 (D)
32.5115	7	Placebo	CA1 (D)
27.5083	7	Placebo	CA1 (D)
32.9265	7	Placebo	CA1 (D)
32.5218	7	Placebo	CA1 (D)
32.507	7	Placebo	CA1 (D)
32.5639	7	Placebo	CA1 (D)
32.7043	7	Placebo	CA1 (D)
32.3196	7	Placebo	CA1 (D)
31.3187	7	Placebo	CA1 (D)
32.3822	7	Placebo	CA1 (D)
32.5181	7	Placebo	CA1 (D)
32.6383	7	Placebo	CA1 (D)
32.3006	7	Placebo	CA1 (D)
32.3626	7	Placebo	CA1 (D)
28.8373	7	Placebo	CA1 (D)
30.2169	7	Placebo	CA1 (D)
29.4212	7	Placebo	CA1 (D)
32.0379	7	Placebo	CA1 (D)
30.5274	7	Placebo	CA1 (D)
32.6092	7	Placebo	CA1 (D)
32.4525	7	Placebo	CA1 (D)
32.5468	7	Placebo	CA1 (D)
32.2982	7	Placebo	CA1 (D)
31.7866	7	Placebo	CA1 (D)
30.514	7	Placebo	CA1 (D)
31.8654	7	Placebo	CA1 (D)
32.5453	7	Placebo	CA1 (D)
32.3342	7	Placebo	CA1 (D)
26.905	7	Placebo	CA1 (D)
29.9807	7	Placebo	CA1 (D)
29.1439	7	Placebo	CA1 (D)
32.4151	7	Placebo	CA1 (D)
32.4524	7	Placebo	CA1 (D)
32.7499	7	Placebo	CA1 (D)
29.4306	7	Placebo	CA1 (D)
32.3674	7	Placebo	CA1 (D)
30.5245	7	Placebo	CA1 (D)
29.6749	7	Placebo	CA1 (D)
32.5302	7	Placebo	CA1 (D)
32.3843	7	Placebo	CA1 (D)
32.6373	7	Placebo	CA1 (D)
32.0438	7	Placebo	CA1 (D)
28.6235	7	Placebo	CA1 (D)
30.5883	7	Placebo	CA1 (D)
32.7782	7	Placebo	CA1 (D)
31.2789	7	Placebo	CA1 (D)
32.4399	7	Placebo	CA1 (D)
32.3791	7	Placebo	CA1 (D)
32.7744	7	Placebo	CA1 (D)
30.2651	7	Placebo	CA1 (D)
32.5744	7	Placebo	CA1 (D)
32.3851	7	Placebo	CA1 (D)
32.7431	7	Placebo	CA1 (D)
32.456	7	Placebo	CA1 (D)
32.4453	7	Placebo	CA1 (D)
32.5204	7	Placebo	CA1 (D)
32.6017	7	Placebo	CA1 (D)
32.3503	7	Placebo	CA1 (D)
31.3012	7	Placebo	CA1 (D)
31.5861	7	Placebo	CA1 (D)
32.8338	7	Placebo	CA1 (D)
32.3569	7	Placebo	CA1 (D)
32.6841	7	Placebo	CA1 (D)
29.2961	7	Placebo	CA1 (D)
32.4655	7	Placebo	CA1 (D)
32.4013	7	Placebo	CA1 (D)
32.4776	7	Placebo	CA1 (D)
30.7814	7	Placebo	CA1 (D)
32.4221	7	Placebo	CA1 (D)
32.4908	7	Placebo	CA1 (D)
32.4729	7	Placebo	CA1 (D)
31.0187	7	Placebo	CA1 (D)
30.0086	7	Placebo	CA1 (D)
32.5988	7	Placebo	CA1 (D)
32.9689	7	Placebo	CA1 (D)
32.3069	7	Placebo	CA1 (D)
32.5614	7	Placebo	CA1 (D)
29.1421	7	Placebo	CA1 (D)
32.8751	7	Placebo	CA1 (D)
30.7652	7	Placebo	CA1 (D)
29.9308	7	Placebo	CA1 (D)
27.4542	7	Placebo	CA1 (D)
32.8768	7	Placebo	CA1 (D)
29.3542	7	Placebo	CA1 (D)
28.0366	7	Placebo	CA1 (D)
30.7677	7	Placebo	CA1 (D)
32.5551	7	Placebo	CA1 (D)
31.045	7	Placebo	CA1 (D)
28.8668	7	Placebo	CA1 (D)
30.493	7	Placebo	CA1 (D)
32.3271	7	Placebo	CA1 (D)
30.4994	7	Placebo	CA1 (D)
32.7761	7	Placebo	CA1 (D)
27.2351	7	Placebo	CA1 (D)
32.6507	7	Placebo	CA1 (D)
27.1713	7	Placebo	CA1 (D)
32.6674	7	Placebo	CA1 (D)
28.0319	7	Placebo	CA1 (D)
32.5219	7	Placebo	CA1 (D)
32.7565	7	Placebo	CA1 (D)
32.4589	7	Placebo	CA1 (D)
32.6034	7	Placebo	CA1 (D)
32.3234	7	Placebo	CA1 (D)
32.5993	7	Placebo	CA1 (D)
32.3225	7	Placebo	CA1 (D)
32.5398	7	Placebo	CA1 (D)
32.6043	7	Placebo	CA1 (D)
30.6582	7	Placebo	CA1 (D)
30.2382	7	Placebo	CA1 (D)
32.321	7	Placebo	CA1 (D)
32.6862	7	Placebo	CA1 (D)
32.4962	7	Placebo	CA1 (D)
28.5981	7	Placebo	CA1 (D)
32.5529	7	Placebo	CA1 (D)
32.7562	7	Placebo	CA1 (D)
32.406	7	Placebo	CA1 (D)
32.8878	7	Placebo	CA1 (D)
31.0187	7	Placebo	CA1 (D)
32.4651	7	Placebo	CA1 (D)
29.9653	7	Placebo	CA1 (D)
32.7505	7	Placebo	CA1 (D)
32.3668	7	Placebo	CA1 (D)
32.8538	7	Placebo	CA1 (D)
32.5149	7	Placebo	CA1 (D)
30.5037	7	Placebo	CA1 (D)
32.4707	7	Placebo	CA1 (D)
32.4975	7	Placebo	CA1 (D)
32.9297	7	Placebo	CA1 (D)
29.9475	7	Placebo	CA1 (D)
32.409	7	Placebo	CA1 (D)
32.442	7	Placebo	CA1 (D)
32.3564	7	Placebo	CA1 (D)
32.5126	7	Placebo	CA1 (D)
32.0376	7	Placebo	CA1 (D)
30.733	7	Placebo	CA1 (D)
29.6972	7	Placebo	CA1 (D)
32.7485	7	Placebo	CA1 (D)
32.291	7	Placebo	CA1 (D)
30.2359	7	Placebo	CA1 (D)
32.3718	7	Placebo	CA1 (D)
32.5604	7	Placebo	CA1 (D)
32.4518	7	Placebo	CA1 (D)
32.8068	7	Placebo	CA1 (D)
32.9383	7	Placebo	CA1 (D)
32.5023	7	Placebo	CA1 (D)
32.5845	7	Placebo	CA1 (D)
32.7762	7	Placebo	CA1 (D)
32.3266	7	Placebo	CA1 (D)
32.4461	7	Placebo	CA1 (D)
32.9693	7	Placebo	CA1 (D)
31.2916	7	Placebo	CA1 (D)
32.7237	7	Placebo	CA1 (D)
31.5325	7	Placebo	CA1 (D)
32.5958	7	Placebo	CA1 (D)
32.5962	7	Placebo	CA1 (D)
26.0034	7	Placebo	CA1 (D)
32.6771	7	Placebo	CA1 (D)
32.5783	7	Placebo	CA1 (D)
32.3205	7	Placebo	CA1 (D)
32.7208	7	Placebo	CA1 (D)
30.4982	7	Placebo	CA1 (D)
30.2293	7	Placebo	CA1 (D)
32.7907	7	Placebo	CA1 (D)
33.1494	7	Placebo	CA1 (D)
29.0432	7	Placebo	CA1 (D)
32.5905	7	Placebo	CA1 (D)
32.5866	7	Placebo	CA1 (D)
32.6802	7	Placebo	CA1 (D)
30.8068	7	Placebo	CA1 (D)
25.3831	7	Placebo	CA1 (D)
32.6051	7	Placebo	CA1 (D)
32.8886	7	Placebo	CA1 (D)
33.0528	7	Placebo	CA1 (D)
32.6089	7	Placebo	CA1 (D)
32.6367	7	Placebo	CA1 (D)
32.2108	7	Placebo	CA1 (D)
25.857	7	Placebo	CA1 (D)
28.8814	7	Placebo	CA1 (D)
32.8141	7	Placebo	CA1 (D)
32.791	7	Placebo	CA1 (D)
30.7247	7	Placebo	CA1 (D)
32.4364	7	Placebo	CA1 (D)
32.6857	7	Placebo	CA1 (D)
32.6086	7	Placebo	CA1 (D)
32.7433	7	Placebo	CA1 (D)
32.9334	7	Placebo	CA1 (D)
32.9513	7	Placebo	CA1 (D)
32.4974	7	Placebo	CA1 (D)
32.3258	7	Placebo	CA1 (D)
32.3456	7	Placebo	CA1 (D)
32.1855	7	Placebo	CA1 (D)
32.2528	7	Placebo	CA1 (D)
32.4305	7	Placebo	CA1 (D)
32.4905	7	Placebo	CA1 (D)
32.255	7	Placebo	CA1 (D)
32.1979	7	Placebo	CA1 (D)
31.6248	7	Placebo	CA1 (D)
28.028	7	Placebo	CA1 (D)
32.2602	7	Placebo	CA1 (D)
32.6639	7	Placebo	CA1 (D)
32.6854	7	Placebo	CA1 (D)
32.9113	7	Placebo	CA1 (D)
32.5146	7	Placebo	CA1 (D)
32.5907	7	Placebo	CA1 (D)
32.8075	7	Placebo	CA1 (D)
33.1581	7	Placebo	CA1 (D)
32.7032	7	Placebo	CA1 (D)
32.4305	7	Placebo	CA1 (D)
32.7082	7	Placebo	CA1 (D)
33.0375	7	Placebo	CA1 (D)
32.7823	7	Placebo	CA1 (D)
29.1913	7	Placebo	CA1 (D)
30.5548	7	Placebo	CA1 (D)
29.7282	7	Placebo	CA1 (D)
32.4937	7	Placebo	CA1 (D)
32.636	7	Placebo	CA1 (D)
32.5069	7	Placebo	CA1 (D)
29.471	7	Placebo	CA1 (D)
30.0275	7	Placebo	CA1 (D)
27.5102	7	Placebo	CA1 (D)
27.8399	7	Placebo	CA1 (D)
31.06	7	Placebo	CA1 (D)
32.3971	7	Placebo	CA1 (D)
32.5165	7	Placebo	CA1 (D)
28.6481	7	Placebo	CA1 (D)
31.622	7	Placebo	CA1 (D)
29.428	7	Placebo	CA1 (D)
31.3369	7	Placebo	CA1 (D)
28.6473	7	Placebo	CA1 (D)
26.9217	7	Placebo	CA1 (D)
30.2955	7	Placebo	CA1 (D)
32.832	7	Placebo	CA1 (D)
31.8809	7	Placebo	CA1 (D)
32.7491	7	Placebo	CA1 (D)
23.6166	7	Placebo	CA1 (D)
31.845	7	Placebo	CA1 (D)
32.4	7	Placebo	CA1 (D)
32.7137	7	Placebo	CA1 (D)
31.3239	7	Placebo	CA1 (D)
31.0303	7	Placebo	CA1 (D)
29.1877	7	Placebo	CA1 (D)
30.2993	7	Placebo	CA1 (D)
32.5299	7	Placebo	CA1 (D)
32.8946	7	Placebo	CA1 (D)
28.3858	7	Placebo	CA1 (D)
32.7181	7	Placebo	CA1 (D)
31.3513	7	Placebo	CA1 (D)
32.579	7	Placebo	CA1 (D)
32.5878	7	Placebo	CA1 (D)
32.5473	7	Placebo	CA1 (D)
31.5951	7	Placebo	CA1 (D)
26.689	7	Placebo	CA1 (D)
30.3118	7	Placebo	CA1 (D)
32.6873	7	Placebo	CA1 (D)
32.5474	7	Placebo	CA1 (D)
31.5835	7	Placebo	CA1 (D)
31.0861	7	Placebo	CA1 (D)
31.0578	7	Placebo	CA1 (D)
31.8513	7	Placebo	CA1 (D)
32.5589	7	Placebo	CA1 (D)
32.1453	7	Placebo	CA1 (D)
30.2496	7	Placebo	CA1 (D)
29.77	7	Placebo	CA1 (D)
28.9291	7	Placebo	CA1 (D)
28.4035	7	Placebo	CA1 (D)
32.3213	7	Placebo	CA1 (D)
26.682	7	Placebo	CA1 (D)
30.5092	7	Placebo	CA1 (D)
32.4075	7	Placebo	CA1 (D)
32.6461	7	Placebo	CA1 (D)
32.4168	7	Placebo	CA1 (D)
32.3927	7	Placebo	CA1 (D)
32.4466	7	Placebo	CA1 (D)
26.9117	7	Placebo	CA1 (D)
31.5861	7	Placebo	CA1 (D)
30.5039	7	Placebo	CA1 (D)
32.4163	7	Placebo	CA1 (D)
32.501	7	Placebo	CA1 (D)
31.5819	7	Placebo	CA1 (D)
27.8267	7	Placebo	CA1 (D)
32.5783	7	Placebo	CA1 (D)
32.6473	7	Placebo	CA1 (D)
32.6989	7	Placebo	CA1 (D)
28.4133	7	Placebo	CA1 (D)
30.5204	7	Placebo	CA1 (D)
29.1732	7	Placebo	CA1 (D)
28.9649	7	Placebo	CA1 (D)
32.7246	7	Placebo	CA1 (D)
31.0633	7	Placebo	CA1 (D)
32.5391	7	Placebo	CA1 (D)
32.7601	7	Placebo	CA1 (D)
32.519	7	Placebo	CA1 (D)
28.9914	7	Placebo	CA1 (D)
32.443	7	Placebo	CA1 (D)
31.8645	7	Placebo	CA1 (D)
29.5113	7	Placebo	CA1 (D)
32.683	7	Placebo	CA1 (D)
32.6988	7	Placebo	CA1 (D)
32.7891	7	Placebo	CA1 (D)
32.4631	7	Placebo	CA1 (D)
31.8744	7	Placebo	CA1 (D)
28.6876	7	Placebo	CA1 (D)
32.5484	7	Placebo	CA1 (D)
32.5019	7	Placebo	CA1 (D)
32.4039	7	Placebo	CA1 (D)
32.6864	7	Placebo	CA1 (D)
32.756	7	Placebo	CA1 (D)
32.6674	7	Placebo	CA1 (D)
32.7793	7	Placebo	CA1 (D)
32.7593	7	Placebo	CA1 (D)
29.6965	7	Placebo	CA1 (D)
32.7916	7	Placebo	CA1 (D)
29.6922	7	Placebo	CA1 (D)
32.4998	7	Placebo	CA1 (D)
32.1279	7	Placebo	CA1 (D)
30.5521	7	Placebo	CA1 (D)
30.495	7	Placebo	CA1 (D)
32.8048	7	Placebo	CA1 (D)
31.5909	7	Placebo	CA1 (D)
29.551	7	Placebo	CA1 (D)
32.5384	7	Placebo	CA1 (D)
32.6751	7	Placebo	CA1 (D)
31.8704	7	Placebo	CA1 (D)
31.0306	7	Placebo	CA1 (D)
32.4375	7	Placebo	CA1 (D)
32.3325	7	Placebo	CA1 (D)
32.755	7	Placebo	CA1 (D)
32.4597	7	Placebo	CA1 (D)
32.9589	7	Placebo	CA1 (D)
31.2834	7	Placebo	CA1 (D)
32.6912	7	Placebo	CA1 (D)
32.7635	7	Placebo	CA1 (D)
27.5993	7	Placebo	CA1 (D)
32.338	7	Placebo	CA1 (D)
32.4973	7	Placebo	CA1 (D)
32.5795	7	Placebo	CA1 (D)
32.5648	7	Placebo	CA1 (D)
32.6048	7	Placebo	CA1 (D)
32.7875	7	Placebo	CA1 (D)
32.617	7	Placebo	CA1 (D)
32.6531	7	Placebo	CA1 (D)
32.6277	7	Placebo	CA1 (D)
32.626	7	Placebo	CA1 (D)
32.5815	7	Placebo	CA1 (D)
31.0707	7	Placebo	CA1 (D)
32.3773	7	Placebo	CA1 (D)
32.5157	7	Placebo	CA1 (D)
32.5404	7	Placebo	CA1 (D)
32.1336	7	Placebo	CA1 (D)
31.0595	7	Placebo	CA1 (D)
31.0409	7	Placebo	CA1 (D)
32.4584	7	Placebo	CA1 (D)
32.682	7	Placebo	CA1 (D)
32.7856	7	Placebo	CA1 (D)
32.5387	7	Placebo	CA1 (D)
32.4479	7	Placebo	CA1 (D)
31.0606	7	Placebo	CA1 (D)
32.5053	7	Placebo	CA1 (D)
29.9777	7	Placebo	CA1 (D)
32.4242	7	Placebo	CA1 (D)
32.5587	7	Placebo	CA1 (D)
32.3204	7	Placebo	CA1 (D)
32.6651	7	Placebo	CA1 (D)
32.7548	7	Placebo	CA1 (D)
32.5481	7	Placebo	CA1 (D)
27.2597	7	Placebo	CA1 (D)
32.7258	7	Placebo	CA1 (D)
31.6242	7	Placebo	CA1 (D)
32.7086	7	Placebo	CA1 (D)
31.0571	7	Placebo	CA1 (D)
32.6203	7	Placebo	CA1 (D)
32.4605	7	Placebo	CA1 (D)
32.4609	7	Placebo	CA1 (D)
32.426	7	Placebo	CA1 (D)
32.555	7	Placebo	CA1 (D)
32.7606	7	Placebo	CA1 (D)
32.4366	7	Placebo	CA1 (D)
31.0704	7	Placebo	CA1 (D)
32.5541	7	Placebo	CA1 (D)
31.554	7	Placebo	CA1 (D)
32.4618	7	Placebo	CA1 (D)
32.6822	7	Placebo	CA1 (D)
32.4606	7	Placebo	CA1 (D)
32.5984	7	Placebo	CA1 (D)
31.623	7	Placebo	CA1 (D)
32.6286	7	Placebo	CA1 (D)
32.4709	7	Placebo	CA1 (D)
32.7058	7	Placebo	CA1 (D)
32.7264	7	Placebo	CA1 (D)
32.6326	7	Placebo	CA1 (D)
30.4767	7	Placebo	CA1 (D)
32.8356	7	Placebo	CA1 (D)
32.7406	7	Placebo	CA1 (D)
32.5687	7	Placebo	CA1 (D)
32.8015	7	Placebo	CA1 (D)
32.783	7	Placebo	CA1 (D)
32.6122	7	Placebo	CA1 (D)
32.5138	7	Placebo	CA1 (D)
32.6358	7	Placebo	CA1 (D)
29.1561	7	Placebo	CA1 (D)
30.5023	7	Placebo	CA1 (D)
32.5587	7	Placebo	CA1 (D)
32.7993	7	Placebo	CA1 (D)
28.9414	7	Placebo	CA1 (D)
28.9845	7	Placebo	CA1 (D)
32.8725	7	Placebo	CA1 (D)
32.6961	7	Placebo	CA1 (D)
30.5172	7	Placebo	CA1 (D)
31.3342	7	Placebo	CA1 (D)
31.3033	7	Placebo	CA1 (D)
30.5326	7	Placebo	CA1 (D)
32.8429	7	Placebo	CA1 (D)
32.6171	7	Placebo	CA1 (D)
32.4046	7	Placebo	CA1 (D)
29.9691	7	Placebo	CA1 (D)
32.3257	7	Placebo	CA1 (D)
32.8616	7	Placebo	CA1 (D)
32.3386	7	Placebo	CA1 (D)
32.7029	7	Placebo	CA1 (D)
30.808	7	Placebo	CA1 (D)
31.7741	7	Placebo	CA1 (D)
28.8807	7	Placebo	CA1 (D)
32.4407	7	Placebo	CA1 (D)
32.4422	7	Placebo	CA1 (D)
32.3864	7	Placebo	CA1 (D)
32.844	7	Placebo	CA1 (D)
32.8417	7	Placebo	CA1 (D)
32.7222	7	Placebo	CA1 (D)
32.6879	7	Placebo	CA1 (D)
32.6191	7	Placebo	CA1 (D)
32.4357	7	Placebo	CA1 (D)
32.4111	7	Placebo	CA1 (D)
32.3559	7	Placebo	CA1 (D)
32.5011	7	Placebo	CA1 (D)
32.5201	7	Placebo	CA1 (D)
32.7354	7	Placebo	CA1 (D)
32.4467	7	Placebo	CA1 (D)
32.6639	7	Placebo	CA1 (D)
28.3892	7	Placebo	CA1 (D)
32.5656	7	Placebo	CA1 (D)
32.5739	7	Placebo	CA1 (D)
32.4995	7	Placebo	CA1 (D)
32.9147	7	Placebo	CA1 (D)
31.0384	7	Placebo	CA1 (D)
31.2759	7	Placebo	CA1 (D)
28.8417	7	Placebo	CA1 (D)
32.3559	7	Placebo	CA1 (D)
32.6659	7	Placebo	CA1 (D)
32.508	7	Placebo	CA1 (D)
30.1003	7	Placebo	CA1 (D)
32.6827	7	Placebo	CA1 (D)
32.884	7	Placebo	CA1 (D)
32.4097	7	Placebo	CA1 (D)
32.5845	7	Placebo	CA1 (D)
32.4757	7	Placebo	CA1 (D)
32.5772	7	Placebo	CA1 (D)
32.8598	7	Placebo	CA1 (D)
32.4678	7	Placebo	CA1 (D)
32.6558	7	Placebo	CA1 (D)
32.438	7	Placebo	CA1 (D)
29.9653	7	Placebo	CA1 (D)
32.4045	7	Placebo	CA1 (D)
32.3223	7	Placebo	CA1 (D)
32.7546	7	Placebo	CA1 (D)
32.3228	7	Placebo	CA1 (D)
32.3643	7	Placebo	CA1 (D)
32.667	7	Placebo	CA1 (D)
32.6621	7	Placebo	CA1 (D)
30.2278	7	Placebo	CA1 (D)
32.3002	7	Placebo	CA1 (D)
32.8008	7	Placebo	CA1 (D)
32.3556	7	Placebo	CA1 (D)
31.3356	7	Placebo	CA1 (D)
32.4068	7	Placebo	CA1 (D)
32.3978	7	Placebo	CA1 (D)
32.3293	7	Placebo	CA1 (D)
32.3777	7	Placebo	CA1 (D)
32.6376	7	Placebo	CA1 (D)
32.6303	7	Placebo	CA1 (D)
32.5257	7	Placebo	CA1 (D)
32.6403	7	Placebo	CA1 (D)
32.62	7	Placebo	CA1 (D)
32.6278	7	Placebo	CA1 (D)
28.5884	7	Placebo	CA1 (D)
31.6676	7	Placebo	CA1 (D)
32.3276	7	Placebo	CA1 (D)
31.0116	7	Placebo	CA1 (D)
32.6093	7	Placebo	CA1 (D)
30.7286	7	Placebo	CA1 (D)
32.3639	7	Placebo	CA1 (D)
32.4783	7	Placebo	CA1 (D)
31.2706	7	Placebo	CA1 (D)
32.6755	7	Placebo	CA1 (D)
32.51	7	Placebo	CA1 (D)
32.8859	7	Placebo	CA1 (D)
28.7338	7	Placebo	CA1 (D)
32.7723	7	Placebo	CA1 (D)
32.6404	7	Placebo	CA1 (D)
32.7059	7	Placebo	CA1 (D)
32.891	7	Placebo	CA1 (D)
32.3147	7	Placebo	CA1 (D)
32.4487	7	Placebo	CA1 (D)
32.0532	7	Placebo	CA1 (D)
32.5701	7	Placebo	CA1 (D)
32.8982	7	Placebo	CA1 (D)
30.8875	7	Placebo	CA1 (D)
32.7367	7	Placebo	CA1 (D)
26.0127	7	Placebo	CA1 (D)
31.487	7	Placebo	CA1 (D)
32.3873	7	Placebo	CA1 (D)
32.3764	7	Placebo	CA1 (D)
32.5857	7	Placebo	CA1 (D)
32.6409	7	Placebo	CA1 (D)
32.5685	7	Placebo	CA1 (D)
32.3887	7	Placebo	CA1 (D)
32.6198	7	Placebo	CA1 (D)
32.3275	7	Placebo	CA1 (D)
31.7864	7	Placebo	CA1 (D)
32.6822	7	Placebo	CA1 (D)
32.7783	7	Placebo	CA1 (D)
32.8248	7	Placebo	CA1 (D)
29.4225	7	Placebo	CA1 (D)
32.5587	7	Placebo	CA1 (D)
32.3711	7	Placebo	CA1 (D)
32.5812	7	Placebo	CA1 (D)
32.5774	7	Placebo	CA1 (D)
32.7024	7	Placebo	CA1 (D)
31.3307	7	Placebo	CA1 (D)
32.6581	7	Placebo	CA1 (D)
32.8298	7	Placebo	CA1 (D)
32.5981	7	Placebo	CA1 (D)
31.0665	7	Placebo	CA1 (D)
32.8306	7	Placebo	CA1 (D)
30.6991	7	Placebo	CA1 (D)
32.4636	7	Placebo	CA1 (D)
32.9087	7	Placebo	CA1 (D)
32.8284	7	Placebo	CA1 (D)
32.0495	7	Placebo	CA1 (D)
32.5059	7	Placebo	CA1 (D)
32.4	7	Placebo	CA1 (D)
33.1683	7	Placebo	CA1 (D)
32.4067	7	Placebo	CA1 (D)
31.6039	7	Placebo	CA1 (D)
30.0924	7	Placebo	CA1 (D)
32.8735	7	Placebo	CA1 (D)
32.8751	7	Placebo	CA1 (D)
32.341	7	Placebo	CA1 (D)
32.8921	7	Placebo	CA1 (D)
32.8523	7	Placebo	CA1 (D)
32.406	7	Placebo	CA1 (D)
32.8821	7	Placebo	CA1 (D)
32.9606	7	Placebo	CA1 (D)
31.7979	7	Placebo	CA1 (D)
32.7562	7	Placebo	CA1 (D)
32.3616	7	Placebo	CA1 (D)
32.3633	7	Placebo	CA1 (D)
32.8459	7	Placebo	CA1 (D)
28.8949	7	Placebo	CA1 (D)
32.6815	7	Placebo	CA1 (D)
32.4702	7	Placebo	CA1 (D)
32.8292	7	Placebo	CA1 (D)
32.4201	7	Placebo	CA1 (D)
32.7891	7	Placebo	CA1 (D)
32.4106	7	Placebo	CA1 (D)
32.7072	7	Placebo	CA1 (D)
32.7539	7	Placebo	CA1 (D)
32.8643	7	Placebo	CA1 (D)
28.7189	7	Placebo	CA1 (D)
32.8683	7	Placebo	CA1 (D)
32.9826	7	Placebo	CA1 (D)
32.5662	7	Placebo	CA1 (D)
32.5726	7	Placebo	CA1 (D)
25.1342	7	Placebo	CA1 (D)
29.6962	7	Placebo	CA1 (D)
32.8693	7	Placebo	CA1 (D)
32.3534	7	Placebo	CA1 (D)
32.2833	7	Placebo	CA1 (D)
32.5124	7	Placebo	CA1 (D)
32.7265	7	Placebo	CA1 (D)
32.6074	7	Placebo	CA1 (D)
32.5327	7	Placebo	CA1 (D)
31.3047	7	Placebo	CA1 (D)
32.5876	7	Placebo	CA1 (D)
32.3505	7	Placebo	CA1 (D)
32.8449	7	Placebo	CA1 (D)
32.656	7	Placebo	CA1 (D)
31.285	7	Placebo	CA1 (D)
32.7782	7	Placebo	CA1 (D)
31.1539	7	Placebo	CA1 (D)
28.3193	7	Placebo	CA1 (D)
30.5112	7	Placebo	CA1 (D)
32.5194	7	Placebo	CA1 (D)
32.4957	7	Placebo	CA1 (D)
32.407	7	Placebo	CA1 (D)
32.6074	7	Placebo	CA1 (D)
32.6392	7	Placebo	CA1 (D)
32.3306	7	Placebo	CA1 (D)
32.3709	7	Placebo	CA1 (D)
32.1747	7	Placebo	CA1 (D)
32.3423	7	Placebo	CA1 (D)
32.8231	7	Placebo	CA1 (D)
33.0569	7	Placebo	CA1 (D)
32.2739	7	Placebo	CA1 (D)
32.7699	7	Placebo	CA1 (D)
32.5584	7	Placebo	CA1 (D)
30.4622	7	Placebo	CA1 (D)
32.9528	7	Placebo	CA1 (D)
32.5362	7	Placebo	CA1 (D)
32.3828	7	Placebo	CA1 (D)
32.5719	7	Placebo	CA1 (D)
32.654	7	Placebo	CA1 (D)
32.8196	7	Placebo	CA1 (D)
32.7164	7	Placebo	CA1 (D)
32.9886	7	Placebo	CA1 (D)
32.6456	7	Placebo	CA1 (D)
32.6011	7	Placebo	CA1 (D)
29.7771	7	Placebo	CA1 (D)
33.1094	7	Placebo	CA1 (D)
32.6259	7	Placebo	CA1 (D)
32.8062	7	Placebo	CA1 (D)
32.5189	7	Placebo	CA1 (D)
30.233	7	Placebo	CA1 (D)
32.73	7	Placebo	CA1 (D)
32.5793	7	Placebo	CA1 (D)
32.7683	7	Placebo	CA1 (D)
32.7886	7	Placebo	CA1 (D)
32.7915	7	Placebo	CA1 (D)
32.7024	7	Placebo	CA1 (D)
32.2138	7	Placebo	CA1 (D)
32.7059	7	Placebo	CA1 (D)
32.8091	7	Placebo	CA1 (D)
31.7235	7	Placebo	CA1 (D)
32.808	7	Placebo	CA1 (D)
32.8126	7	Placebo	CA1 (D)
32.9382	7	Placebo	CA1 (D)
32.4024	7	Placebo	CA1 (D)
32.8049	7	Placebo	CA1 (D)
32.9989	7	Placebo	CA1 (D)
32.2801	7	Placebo	CA1 (D)
32.9121	7	Placebo	CA1 (D)
32.6644	7	Placebo	CA1 (D)
32.5031	7	Placebo	CA1 (D)
32.3845	7	Placebo	CA1 (D)
32.7098	7	Placebo	CA1 (D)
32.9691	7	Placebo	CA1 (D)
32.7009	7	Placebo	CA1 (D)
32.6941	7	Placebo	CA1 (D)
32.4412	7	Placebo	CA1 (D)
32.7007	7	Placebo	CA1 (D)
32.5589	7	Placebo	CA1 (D)
32.3152	7	Placebo	CA1 (D)
32.4288	7	Placebo	CA1 (D)
32.713	7	Placebo	CA1 (D)
32.5629	7	Placebo	CA1 (D)
32.5433	7	Placebo	CA1 (D)
32.4886	7	Placebo	CA1 (D)
32.3593	7	Placebo	CA1 (D)
32.6692	7	Placebo	CA1 (D)
32.8131	7	Placebo	CA1 (D)
32.3287	7	Placebo	CA1 (D)
32.4743	7	Placebo	CA1 (D)
32.5504	7	Placebo	CA1 (D)
32.8728	7	Placebo	CA1 (D)
32.9285	7	Placebo	CA1 (D)
32.8891	7	Placebo	CA1 (D)
32.4719	7	Placebo	CA1 (D)
32.8807	7	Placebo	CA1 (D)
32.7593	7	Placebo	CA1 (D)
32.8383	7	Placebo	CA1 (D)
32.9782	7	Placebo	CA1 (D)
32.4434	7	Placebo	CA1 (D)
32.5133	7	Placebo	CA1 (D)
32.9276	7	Placebo	CA1 (D)
32.8519	7	Placebo	CA1 (D)
32.6609	7	Placebo	CA1 (D)
32.1718	7	Placebo	CA1 (D)
33.0094	7	Placebo	CA1 (D)
32.5111	7	Placebo	CA1 (D)
32.669	7	Placebo	CA1 (D)
32.8421	7	Placebo	CA1 (D)
32.5915	7	Placebo	CA1 (D)
32.8104	7	Placebo	CA1 (D)
32.7603	7	Placebo	CA1 (D)
32.5007	7	Placebo	CA1 (D)
32.7908	7	Placebo	CA1 (D)
32.5142	7	Placebo	CA1 (D)
32.9357	7	Placebo	CA1 (D)
33.0411	7	Placebo	CA1 (D)
33.0287	7	Placebo	CA1 (D)
33.2146	7	Placebo	CA1 (D)
32.9257	7	Placebo	CA1 (D)
33.12	7	Placebo	CA1 (D)
33.2194	7	Placebo	CA1 (D)
32.8248	7	Placebo	CA1 (D)
26.6052	7	Placebo	CA1 (D)
31.1074	7	Placebo	CA1 (D)
26.8701	7	Placebo	CA1 (D)
27.1742	7	Placebo	CA1 (D)
28.985	7	Placebo	CA1 (D)
25.6698	7	Placebo	CA1 (D)
26.2698	7	Placebo	CA1 (D)
26.5811	7	Placebo	CA1 (D)
26.6401	7	Placebo	CA1 (D)
25.0659	7	Placebo	CA1 (D)
25.4955	7	Placebo	CA1 (D)
30.8649	7	Placebo	CA1 (D)
31.6343	7	Placebo	CA1 (D)
31.367	7	Placebo	CA1 (D)
30.2068	7	Placebo	CA1 (D)
26.6354	7	Placebo	CA1 (D)
27.1966	7	Placebo	CA1 (D)
26.9008	7	Placebo	CA1 (D)
32.4472	7	Placebo	CA1 (D)
26.6238	7	Placebo	CA1 (D)
32.5725	7	Placebo	CA1 (D)
29.4436	7	Placebo	CA1 (D)
25.6901	7	Placebo	CA1 (D)
31.8947	7	Placebo	CA1 (D)
27.78	7	Placebo	CA1 (D)
28.0379	7	Placebo	CA1 (D)
32.707	7	Placebo	CA1 (D)
27.2091	7	Placebo	CA1 (D)
32.5581	7	Placebo	CA1 (D)
29.2124	7	Placebo	CA1 (D)
32.4869	7	Placebo	CA1 (D)
26.8744	7	Placebo	CA1 (D)
29.1385	7	Placebo	CA1 (D)
29.733	7	Placebo	CA1 (D)
27.8026	7	Placebo	CA1 (D)
31.0453	7	Placebo	CA1 (D)
28.6542	7	Placebo	CA1 (D)
29.2179	7	Placebo	CA1 (D)
28.3931	7	Placebo	CA1 (D)
30.7921	7	Placebo	CA1 (D)
30.8184	7	Placebo	CA1 (D)
29.7669	7	Placebo	CA1 (D)
29.1904	7	Placebo	CA1 (D)
32.5698	7	Placebo	CA1 (D)
29.7238	7	Placebo	CA1 (D)
27.1886	7	Placebo	CA1 (D)
26.8773	7	Placebo	CA1 (D)
32.8	7	Placebo	CA1 (D)
29.1527	7	Placebo	CA1 (D)
28.3309	7	Placebo	CA1 (D)
25.9344	7	Placebo	CA1 (D)
32.6579	7	Placebo	CA1 (D)
27.8183	7	Placebo	CA1 (D)
32.1267	7	Placebo	CA1 (D)
30.5547	7	Placebo	CA1 (D)
26.6321	7	Placebo	CA1 (D)
26.6578	7	Placebo	CA1 (D)
32.4924	7	Placebo	CA1 (D)
26.0597	7	Placebo	CA1 (D)
27.2239	7	Placebo	CA1 (D)
29.2244	7	Placebo	CA1 (D)
25.9968	7	Placebo	CA1 (D)
27.7622	7	Placebo	CA1 (D)
27.2849	7	Placebo	CA1 (D)
32.7669	7	Placebo	CA1 (D)
26.3179	7	Placebo	CA1 (D)
32.6737	7	Placebo	CA1 (D)
30.0769	7	Placebo	CA1 (D)
32.6913	7	Placebo	CA1 (D)
32.4168	7	Placebo	CA1 (D)
26.299	7	Placebo	CA1 (D)
32.4291	7	Placebo	CA1 (D)
27.8261	7	Placebo	CA1 (D)
32.4853	7	Placebo	CA1 (D)
25.6826	7	Placebo	CA1 (D)
32.5949	7	Placebo	CA1 (D)
31.8617	7	Placebo	CA1 (D)
28.3791	7	Placebo	CA1 (D)
25.704	7	Placebo	CA1 (D)
31.3323	7	Placebo	CA1 (D)
31.0782	7	Placebo	CA1 (D)
28.6374	7	Placebo	CA1 (D)
30.338	7	Placebo	CA1 (D)
32.7653	7	Placebo	CA1 (D)
25.838	7	Placebo	CA1 (D)
30.0115	7	Placebo	CA1 (D)
27.1732	7	Placebo	CA1 (D)
26.6046	7	Placebo	CA1 (D)
28.9844	7	Placebo	CA1 (D)
32.7379	7	Placebo	CA1 (D)
32.5857	7	Placebo	CA1 (D)
32.7215	7	Placebo	CA1 (D)
30.3417	7	Placebo	CA1 (D)
31.8639	7	Placebo	CA1 (D)
31.0303	7	Placebo	CA1 (D)
26.3137	7	Placebo	CA1 (D)
32.3843	7	Placebo	CA1 (D)
26.8853	7	Placebo	CA1 (D)
32.7552	7	Placebo	CA1 (D)
27.4512	7	Placebo	CA1 (D)
32.4925	7	Placebo	CA1 (D)
27.4557	7	Placebo	CA1 (D)
27.8439	7	Placebo	CA1 (D)
27.8606	7	Placebo	CA1 (D)
32.5028	7	Placebo	CA1 (D)
32.5776	7	Placebo	CA1 (D)
29.306	7	Placebo	CA1 (D)
30.3288	7	Placebo	CA1 (D)
26.0307	7	Placebo	CA1 (D)
26.6395	7	Placebo	CA1 (D)
25.6917	7	Placebo	CA1 (D)
32.3189	7	Placebo	CA1 (D)
32.3722	7	Placebo	CA1 (D)
26.0368	7	Placebo	CA1 (D)
26.5535	7	Placebo	CA1 (D)
29.7832	7	Placebo	CA1 (D)
32.4278	7	Placebo	CA1 (D)
28.6607	7	Placebo	CA1 (D)
32.5016	7	Placebo	CA1 (D)
28.8727	7	Placebo	CA1 (D)
26.8579	7	Placebo	CA1 (D)
25.6851	7	Placebo	CA1 (D)
27.8222	7	Placebo	CA1 (D)
31.6149	7	Placebo	CA1 (D)
28.6884	7	Placebo	CA1 (D)
32.4836	7	Placebo	CA1 (D)
32.6116	7	Placebo	CA1 (D)
27.8292	7	Placebo	CA1 (D)
32.6639	7	Placebo	CA1 (D)
29.24	7	Placebo	CA1 (D)
28.0869	7	Placebo	CA1 (D)
26.3716	7	Placebo	CA1 (D)
26.6268	7	Placebo	CA1 (D)
32.5877	7	Placebo	CA1 (D)
28.0723	7	Placebo	CA1 (D)
32.5122	7	Placebo	CA1 (D)
32.6882	7	Placebo	CA1 (D)
26.0237	7	Placebo	CA1 (D)
32.3239	7	Placebo	CA1 (D)
29.6527	7	Placebo	CA1 (D)
25.7623	7	Placebo	CA1 (D)
32.7318	7	Placebo	CA1 (D)
30.5265	7	Placebo	CA1 (D)
24.5491	7	Placebo	CA1 (D)
31.6154	7	Placebo	CA1 (D)
32.5949	7	Placebo	CA1 (D)
31.3295	7	Placebo	CA1 (D)
24.5434	7	Placebo	CA1 (D)
31.3093	7	Placebo	CA1 (D)
25.7122	7	Placebo	CA1 (D)
27.5086	7	Placebo	CA1 (D)
32.583	7	Placebo	CA1 (D)
32.4502	7	Placebo	CA1 (D)
32.5224	7	Placebo	CA1 (D)
33.0403	7	Placebo	CA1 (D)
31.0783	7	Placebo	CA1 (D)
32.4306	7	Placebo	CA1 (D)
27.5376	7	Placebo	CA1 (D)
32.7814	7	Placebo	CA1 (D)
27.2289	7	Placebo	CA1 (D)
27.7327	7	Placebo	CA1 (D)
32.5598	7	Placebo	CA1 (D)
32.6007	7	Placebo	CA1 (D)
27.1876	7	Placebo	CA1 (D)
26.6055	7	Placebo	CA1 (D)
23.911	7	Placebo	CA1 (D)
29.2587	7	Placebo	CA1 (D)
27.7579	7	Placebo	CA1 (D)
27.2058	7	Placebo	CA1 (D)
31.6264	7	Placebo	CA1 (D)
32.3862	7	Placebo	CA1 (D)
32.4739	7	Placebo	CA1 (D)
29.7252	7	Placebo	CA1 (D)
31.6121	7	Placebo	CA1 (D)
30.5095	7	Placebo	CA1 (D)
32.4994	7	Placebo	CA1 (D)
30.2421	7	Placebo	CA1 (D)
30.5616	7	Placebo	CA1 (D)
31.6051	7	Placebo	CA1 (D)
30.5202	7	Placebo	CA1 (D)
32.5723	7	Placebo	CA1 (D)
27.5417	7	Placebo	CA1 (D)
28.6889	7	Placebo	CA1 (D)
27.5324	7	Placebo	CA1 (D)
26.8938	7	Placebo	CA1 (D)
32.7018	7	Placebo	CA1 (D)
28.9361	7	Placebo	CA1 (D)
30.5219	7	Placebo	CA1 (D)
28.9685	7	Placebo	CA1 (D)
28.3297	7	Placebo	CA1 (D)
29.9451	7	Placebo	CA1 (D)
30.0834	7	Placebo	CA1 (D)
32.7913	7	Placebo	CA1 (D)
30.2393	7	Placebo	CA1 (D)
31.325	7	Placebo	CA1 (D)
27.4931	7	Placebo	CA1 (D)
32.7658	7	Placebo	CA1 (D)
31.2919	7	Placebo	CA1 (D)
31.3285	7	Placebo	CA1 (D)
32.4838	7	Placebo	CA1 (D)
30.2321	7	Placebo	CA1 (D)
31.8314	7	Placebo	CA1 (D)
25.6842	7	Placebo	CA1 (D)
29.6972	7	Placebo	CA1 (D)
30.2364	7	Placebo	CA1 (D)
32.3785	7	Placebo	CA1 (D)
27.5345	7	Placebo	CA1 (D)
32.3646	7	Placebo	CA1 (D)
32.3814	7	Placebo	CA1 (D)
28.3457	7	Placebo	CA1 (D)
27.7618	7	Placebo	CA1 (D)
31.5927	7	Placebo	CA1 (D)
32.7662	7	Placebo	CA1 (D)
32.4461	7	Placebo	CA1 (D)
28.0535	7	Placebo	CA1 (D)
30.5243	7	Placebo	CA1 (D)
30.514	7	Placebo	CA1 (D)
32.6802	7	Placebo	CA1 (D)
31.3083	7	Placebo	CA1 (D)
30.2399	7	Placebo	CA1 (D)
32.395	7	Placebo	CA1 (D)
32.7852	7	Placebo	CA1 (D)
32.8464	7	Placebo	CA1 (D)
28.4171	7	Placebo	CA1 (D)
26.6111	7	Placebo	CA1 (D)
29.4067	7	Placebo	CA1 (D)
31.0724	7	Placebo	CA1 (D)
27.5146	7	Placebo	CA1 (D)
32.4725	7	Placebo	CA1 (D)
32.7572	7	Placebo	CA1 (D)
32.8032	7	Placebo	CA1 (D)
29.7483	7	Placebo	CA1 (D)
26.3515	7	Placebo	CA1 (D)
28.5859	7	Placebo	CA1 (D)
32.5239	7	Placebo	CA1 (D)
31.3137	7	Placebo	CA1 (D)
32.7296	7	Placebo	CA1 (D)
26.6782	7	Placebo	CA1 (D)
31.7899	7	Placebo	CA1 (D)
31.0381	7	Placebo	CA1 (D)
32.703	7	Placebo	CA1 (D)
32.4408	7	Placebo	CA1 (D)
27.263	7	Placebo	CA1 (D)
32.7855	7	Placebo	CA1 (D)
32.7234	7	Placebo	CA1 (D)
32.8994	7	Placebo	CA1 (D)
32.646	7	Placebo	CA1 (D)
32.6125	7	Placebo	CA1 (D)
32.4106	7	Placebo	CA1 (D)
32.8946	7	Placebo	CA1 (D)
29.4799	7	Placebo	CA1 (D)
28.6971	7	Placebo	CA1 (D)
32.7149	7	Placebo	CA1 (D)
29.9629	7	Placebo	CA1 (D)
29.971	7	Placebo	CA1 (D)
27.7939	7	Placebo	CA1 (D)
27.2292	7	Placebo	CA1 (D)
32.3808	7	Placebo	CA1 (D)
32.7112	7	Placebo	CA1 (D)
29.4303	7	Placebo	CA1 (D)
30.4978	7	Placebo	CA1 (D)
29.9704	7	Placebo	CA1 (D)
26.2691	7	Placebo	CA1 (D)
32.5289	7	Placebo	CA1 (D)
30.5225	7	Placebo	CA1 (D)
30.225	7	Placebo	CA1 (D)
29.4217	7	Placebo	CA1 (D)
28.0353	7	Placebo	CA1 (D)
30.4887	7	Placebo	CA1 (D)
30.5171	7	Placebo	CA1 (D)
32.5689	7	Placebo	CA1 (D)
32.7407	7	Placebo	CA1 (D)
26.6109	7	Placebo	CA1 (D)
32.3566	7	Placebo	CA1 (D)
27.5135	7	Placebo	CA1 (D)
32.3644	7	Placebo	CA1 (D)
28.8848	7	Placebo	CA1 (D)
32.5942	7	Placebo	CA1 (D)
29.7999	7	Placebo	CA1 (D)
32.8255	7	Placebo	CA1 (D)
27.243	7	Placebo	CA1 (D)
32.8849	7	Placebo	CA1 (D)
29.9551	7	Placebo	CA1 (D)
26.2862	7	Placebo	CA1 (D)
32.5458	7	Placebo	CA1 (D)
32.8539	7	Placebo	CA1 (D)
30.4907	7	Placebo	CA1 (D)
24.2156	7	Placebo	CA1 (D)
32.3902	7	Placebo	CA1 (D)
30.1962	7	Placebo	CA1 (D)
32.5307	7	Placebo	CA1 (D)
32.3089	7	Placebo	CA1 (D)
32.6185	7	Placebo	CA1 (D)
29.6948	7	Placebo	CA1 (D)
30.7638	7	Placebo	CA1 (D)
32.7127	7	Placebo	CA1 (D)
32.9008	7	Placebo	CA1 (D)
32.684	7	Placebo	CA1 (D)
32.3598	7	Placebo	CA1 (D)
32.5637	7	Placebo	CA1 (D)
32.6392	7	Placebo	CA1 (D)
28.8647	7	Placebo	CA1 (D)
30.5003	7	Placebo	CA1 (D)
32.6738	7	Placebo	CA1 (D)
30.47	7	Placebo	CA1 (D)
32.6197	7	Placebo	CA1 (D)
31.5797	7	Placebo	CA1 (D)
30.5173	7	Placebo	CA1 (D)
32.0797	7	Placebo	CA1 (D)
32.4536	7	Placebo	CA1 (D)
32.8198	7	Placebo	CA1 (D)
28.8548	7	Placebo	CA1 (D)
32.7289	7	Placebo	CA1 (D)
28.0829	7	Placebo	CA1 (D)
23.5219	7	Placebo	CA1 (D)
32.4705	7	Placebo	CA1 (D)
32.4542	7	Placebo	CA1 (D)
30.9123	7	Placebo	CA1 (D)
32.0794	7	Placebo	CA1 (D)
27.2221	7	Placebo	CA1 (D)
29.8716	7	Placebo	CA1 (D)
32.4321	7	Placebo	CA1 (D)
32.5649	7	Placebo	CA1 (D)
32.6176	7	Placebo	CA1 (D)
29.751	7	Placebo	CA1 (D)
32.3724	7	Placebo	CA1 (D)
32.4761	7	Placebo	CA1 (D)
32.7723	7	Placebo	CA1 (D)
31.3227	7	Placebo	CA1 (D)
26.8859	7	Placebo	CA1 (D)
32.7723	7	Placebo	CA1 (D)
29.6876	7	Placebo	CA1 (D)
27.461	7	Placebo	CA1 (D)
31.2913	7	Placebo	CA1 (D)
28.896	7	Placebo	CA1 (D)
32.5123	7	Placebo	CA1 (D)
32.5354	7	Placebo	CA1 (D)
25.0752	7	Placebo	CA1 (D)
26.8546	7	Placebo	CA1 (D)
27.3073	7	Placebo	CA1 (D)
32.2909	7	Placebo	CA1 (D)
26.6098	7	Placebo	CA1 (D)
32.6156	7	Placebo	CA1 (D)
32.6981	7	Placebo	CA1 (D)
32.374	7	Placebo	CA1 (D)
32.3721	7	Placebo	CA1 (D)
32.6555	7	Placebo	CA1 (D)
32.4148	7	Placebo	CA1 (D)
32.7652	7	Placebo	CA1 (D)
32.0387	7	Placebo	CA1 (D)
29.1438	7	Placebo	CA1 (D)
28.3176	7	Placebo	CA1 (D)
32.4496	7	Placebo	CA1 (D)
32.8003	7	Placebo	CA1 (D)
32.8041	7	Placebo	CA1 (D)
32.7313	7	Placebo	CA1 (D)
32.8583	7	Placebo	CA1 (D)
32.8056	7	Placebo	CA1 (D)
32.4829	7	Placebo	CA1 (D)
32.6939	7	Placebo	CA1 (D)
32.1959	7	Placebo	CA1 (D)
30.3497	7	Placebo	CA1 (D)
32.3895	7	Placebo	CA1 (D)
32.0579	7	Placebo	CA1 (D)
30.5055	7	Placebo	CA1 (D)
32.958	7	Placebo	CA1 (D)
29.7005	7	Placebo	CA1 (D)
32.3663	7	Placebo	CA1 (D)
32.748	7	Placebo	CA1 (D)
27.2791	7	Placebo	CA1 (D)
28.0455	7	Placebo	CA1 (D)
32.4709	7	Placebo	CA1 (D)
32.3576	7	Placebo	CA1 (D)
30.2232	7	Placebo	CA1 (D)
32.5018	7	Placebo	CA1 (D)
32.7177	7	Placebo	CA1 (D)
28.5948	7	Placebo	CA1 (D)
32.7833	7	Placebo	CA1 (D)
26.9093	7	Placebo	CA1 (D)
32.6767	7	Placebo	CA1 (D)
32.2605	7	Placebo	CA1 (D)
28.1358	7	Placebo	CA1 (D)
30.7553	7	Placebo	CA1 (D)
28.3057	7	Placebo	CA1 (D)
32.4802	7	Placebo	CA1 (D)
31.0143	7	Placebo	CA1 (D)
25.9957	7	Placebo	CA1 (D)
29.9638	7	Placebo	CA1 (D)
32.8741	7	Placebo	CA1 (D)
29.3916	7	Placebo	CA1 (D)
28.3232	7	Placebo	CA1 (D)
30.5014	7	Placebo	CA1 (D)
31.0231	7	Placebo	CA1 (D)
31.5367	7	Placebo	CA1 (D)
32.852	7	Placebo	CA1 (D)
31.7559	7	Placebo	CA1 (D)
32.5003	7	Placebo	CA1 (D)
32.3496	7	Placebo	CA1 (D)
32.3887	7	Placebo	CA1 (D)
32.5749	7	Placebo	CA1 (D)
32.4064	7	Placebo	CA1 (D)
32.249	7	Placebo	CA1 (D)
32.3659	7	Placebo	CA1 (D)
28.3108	7	Placebo	CA1 (D)
32.6168	7	Placebo	CA1 (D)
32.8081	7	Placebo	CA1 (D)
24.8286	7	Placebo	CA1 (D)
26.2543	7	Placebo	CA1 (D)
32.5233	7	Placebo	CA1 (D)
32.3377	7	Placebo	CA1 (D)
32.724	7	Placebo	CA1 (D)
32.4536	7	Placebo	CA1 (D)
32.7321	7	Placebo	CA1 (D)
32.0023	7	Placebo	CA1 (D)
32.8441	7	Placebo	CA1 (D)
32.2195	7	Placebo	CA1 (D)
31.4365	7	Placebo	CA1 (D)
30.4971	7	Placebo	CA1 (D)
30.8694	7	Placebo	CA1 (D)
32.9695	7	Placebo	CA1 (D)
32.1624	7	Placebo	CA1 (D)
25.6872	7	Placebo	CA1 (D)
32.5724	7	Placebo	CA1 (D)
32.4375	7	Placebo	CA1 (D)
32.4733	7	Placebo	CA1 (D)
32.2408	7	Placebo	CA1 (D)
28.97	7	Placebo	CA1 (D)
32.3256	7	Placebo	CA1 (D)
26.5784	7	Placebo	CA1 (D)
32.8754	7	Placebo	CA1 (D)
32.9872	7	Placebo	CA1 (D)
26.2991	7	Placebo	CA1 (D)
32.6375	7	Placebo	CA1 (D)
33.024	7	Placebo	CA1 (D)
32.5848	7	Placebo	CA1 (D)
27.4971	7	Placebo	CA1 (D)
32.5315	7	Placebo	CA1 (D)
32.2639	7	Placebo	CA1 (D)
30.0922	7	Placebo	CA1 (D)
32.3937	7	Placebo	CA1 (D)
32.6722	7	Placebo	CA1 (D)
32.7549	7	Placebo	CA1 (D)
32.9656	7	Placebo	CA1 (D)
33.018	7	Placebo	CA1 (D)
32.2492	7	Placebo	CA1 (D)
32.9427	7	Placebo	CA1 (D)
33.0174	7	Placebo	CA1 (D)
32.4404	7	Placebo	CA1 (D)
32.3481	7	Placebo	CA1 (D)
33.1187	7	Placebo	CA1 (D)
32.884	7	Placebo	CA1 (D)
32.1993	7	Placebo	CA1 (D)
30.8858	7	Placebo	CA1 (D)
32.2437	7	Placebo	CA1 (D)
30.5883	7	Placebo	CA1 (D)
32.751	7	Placebo	CA1 (D)
30.5986	7	Placebo	CA1 (D)
32.1951	7	Placebo	CA1 (D)
33.1335	7	Placebo	CA1 (D)
32.7836	7	Placebo	CA1 (D)
32.7657	7	Placebo	CA1 (D)
32.2596	7	Placebo	CA1 (D)
28.9952	7	Placebo	CA1 (D)
31.0911	7	Placebo	CA1 (D)
32.5515	7	Placebo	CA1 (D)
31.639	7	Placebo	CA1 (D)
32.8769	7	Placebo	CA1 (D)
32.6356	7	Placebo	CA1 (D)
32.787	7	Placebo	CA1 (D)
32.6923	7	Placebo	CA1 (D)
32.5617	7	Placebo	CA1 (D)
28.9225	7	Placebo	CA1 (D)
32.2836	7	Placebo	CA1 (D)
32.4234	7	Placebo	CA1 (D)
32.2705	7	Placebo	CA1 (D)
32.8334	7	Placebo	CA1 (D)
33.0929	7	Placebo	CA1 (D)
32.1514	7	Placebo	CA1 (D)
31.0838	7	Placebo	CA1 (D)
32.484	7	Placebo	CA1 (D)
32.6313	7	Placebo	CA1 (D)
32.5291	7	Placebo	CA1 (D)
32.6801	7	Placebo	CA1 (D)
32.4628	7	Placebo	CA1 (D)
32.6097	7	Placebo	CA1 (D)
33.423	7	Placebo	CA1 (D)
32.8952	7	Placebo	CA1 (D)
26.0339	7	Placebo	CA1 (D)
30.301	7	Placebo	CA1 (D)
30.063	7	Placebo	CA1 (D)
32.4013	7	Placebo	CA1 (D)
32.6605	7	Placebo	CA1 (D)
32.3323	7	Placebo	CA1 (D)
32.4885	7	Placebo	CA1 (D)
32.4264	7	Placebo	CA1 (D)
26.8822	7	Placebo	CA1 (D)
28.6897	7	Placebo	CA1 (D)
32.6067	7	Placebo	CA1 (D)
29.2463	7	Placebo	CA1 (D)
32.7493	7	Placebo	CA1 (D)
27.8604	7	Placebo	CA1 (D)
29.9972	7	Placebo	CA1 (D)
28.3719	7	Placebo	CA1 (D)
32.5544	7	Placebo	CA1 (D)
28.6694	7	Placebo	CA1 (D)
32.7176	7	Placebo	CA1 (D)
24.753	7	Placebo	CA1 (D)
32.4204	7	Placebo	CA1 (D)
32.3892	7	Placebo	CA1 (D)
32.5243	7	Placebo	CA1 (D)
31.8562	7	Placebo	CA1 (D)
23.9033	7	Placebo	CA1 (D)
32.8507	7	Placebo	CA1 (D)
31.6283	7	Placebo	CA1 (D)
30.4964	7	Placebo	CA1 (D)
29.2394	7	Placebo	CA1 (D)
31.8369	7	Placebo	CA1 (D)
32.3964	7	Placebo	CA1 (D)
32.0937	7	Placebo	CA1 (D)
28.997	7	Placebo	CA1 (D)
32.7509	7	Placebo	CA1 (D)
32.5111	7	Placebo	CA1 (D)
28.3834	7	Placebo	CA1 (D)
28.6134	7	Placebo	CA1 (D)
30.6567	7	Placebo	CA1 (D)
32.4984	7	Placebo	CA1 (D)
32.5393	7	Placebo	CA1 (D)
32.3772	7	Placebo	CA1 (D)
32.7478	7	Placebo	CA1 (D)
31.6054	7	Placebo	CA1 (D)
32.5611	7	Placebo	CA1 (D)
32.7968	7	Placebo	CA1 (D)
32.7811	7	Placebo	CA1 (D)
28.4953	7	Placebo	CA1 (D)
32.5183	7	Placebo	CA1 (D)
32.8429	7	Placebo	CA1 (D)
32.6771	7	Placebo	CA1 (D)
32.8	7	Placebo	CA1 (D)
32.8218	7	Placebo	CA1 (D)
29.1429	7	Placebo	CA1 (D)
32.6404	7	Placebo	CA1 (D)
29.2593	7	Placebo	CA1 (D)
32.4975	7	Placebo	CA1 (D)
32.9732	7	Placebo	CA1 (D)
32.2955	7	Placebo	CA1 (D)
32.4613	7	Placebo	CA1 (D)
30.455	7	Placebo	CA1 (D)
32.5671	7	Placebo	CA1 (D)
32.7334	7	Placebo	CA1 (D)
32.6231	7	Placebo	CA1 (D)
32.4841	7	Placebo	CA1 (D)
31.0044	7	Placebo	CA1 (D)
27.5164	7	Placebo	CA1 (D)
32.361	7	Placebo	CA1 (D)
32.4782	7	Placebo	CA1 (D)
32.6717	7	Placebo	CA1 (D)
32.4091	7	Placebo	CA1 (D)
32.6647	7	Placebo	CA1 (D)
28.9691	7	Placebo	CA1 (D)
32.3736	7	Placebo	CA1 (D)
32.8678	7	Placebo	CA1 (D)
32.6904	7	Placebo	CA1 (D)
31.0196	7	Placebo	CA1 (D)
30.7626	7	Placebo	CA1 (D)
31.068	7	Placebo	CA1 (D)
32.3708	7	Placebo	CA1 (D)
32.3603	7	Placebo	CA1 (D)
32.5306	7	Placebo	CA1 (D)
29.1969	7	Placebo	CA1 (D)
32.3369	7	Placebo	CA1 (D)
32.5237	7	Placebo	CA1 (D)
32.8704	7	Placebo	CA1 (D)
22.5283	7	Placebo	CA1 (D)
32.5774	7	Placebo	CA1 (D)
32.3466	7	Placebo	CA1 (D)
32.46	7	Placebo	CA1 (D)
32.4673	7	Placebo	CA1 (D)
32.5044	7	Placebo	CA1 (D)
32.4345	7	Placebo	CA1 (D)
32.7135	7	Placebo	CA1 (D)
28.3623	7	Placebo	CA1 (D)
32.5307	7	Placebo	CA1 (D)
32.8294	7	Placebo	CA1 (D)
31.0585	7	Placebo	CA1 (D)
32.6856	7	Placebo	CA1 (D)
32.7675	7	Placebo	CA1 (D)
32.4995	7	Placebo	CA1 (D)
32.2905	7	Placebo	CA1 (D)
32.6417	7	Placebo	CA1 (D)
30.4082	7	Placebo	CA1 (D)
32.6101	7	Placebo	CA1 (D)
31.0609	7	Placebo	CA1 (D)
32.786	7	Placebo	CA1 (D)
32.6097	7	Placebo	CA1 (D)
30.2235	7	Placebo	CA1 (D)
32.584	7	Placebo	CA1 (D)
33.0962	7	Placebo	CA1 (D)
32.3449	7	Placebo	CA1 (D)
32.5445	7	Placebo	CA1 (D)
31.0333	7	Placebo	CA1 (D)
32.528	7	Placebo	CA1 (D)
32.3874	7	Placebo	CA1 (D)
30.5265	7	Placebo	CA1 (D)
29.4587	7	Placebo	CA1 (D)
29.6976	7	Placebo	CA1 (D)
30.5519	7	Placebo	CA1 (D)
32.7627	7	Placebo	CA1 (D)
31.8052	7	Placebo	CA1 (D)
32.9203	7	Placebo	CA1 (D)
32.5642	7	Placebo	CA1 (D)
29.9384	7	Placebo	CA1 (D)
32.5633	7	Placebo	CA1 (D)
32.3659	7	Placebo	CA1 (D)
31.0792	7	Placebo	CA1 (D)
32.3153	7	Placebo	CA1 (D)
33.0631	7	Placebo	CA1 (D)
31.0205	7	Placebo	CA1 (D)
32.6863	7	Placebo	CA1 (D)
32.5893	7	Placebo	CA1 (D)
32.3203	7	Placebo	CA1 (D)
30.7533	7	Placebo	CA1 (D)
32.44	7	Placebo	CA1 (D)
32.5291	7	Placebo	CA1 (D)
32.9327	7	Placebo	CA1 (D)
32.0548	7	Placebo	CA1 (D)
31.298	7	Placebo	CA1 (D)
27.9793	7	Placebo	CA1 (D)
32.3469	7	Placebo	CA1 (D)
31.0468	7	Placebo	CA1 (D)
32.5643	7	Placebo	CA1 (D)
32.3773	7	Placebo	CA1 (D)
32.6498	7	Placebo	CA1 (D)
32.8351	7	Placebo	CA1 (D)
32.8166	7	Placebo	CA1 (D)
32.7397	7	Placebo	CA1 (D)
30.758	7	Placebo	CA1 (D)
32.6354	7	Placebo	CA1 (D)
32.7711	7	Placebo	CA1 (D)
32.6937	7	Placebo	CA1 (D)
32.6004	7	Placebo	CA1 (D)
32.0488	7	Placebo	CA1 (D)
32.4176	7	Placebo	CA1 (D)
32.467	7	Placebo	CA1 (D)
32.795	7	Placebo	CA1 (D)
32.7283	7	Placebo	CA1 (D)
30.764	7	Placebo	CA1 (D)
32.8591	7	Placebo	CA1 (D)
32.2769	7	Placebo	CA1 (D)
32.4503	7	Placebo	CA1 (D)
31.0704	7	Placebo	CA1 (D)
30.4963	7	Placebo	CA1 (D)
32.7162	7	Placebo	CA1 (D)
32.4351	7	Placebo	CA1 (D)
31.8011	7	Placebo	CA1 (D)
31.0239	7	Placebo	CA1 (D)
32.3263	7	Placebo	CA1 (D)
29.1545	7	Placebo	CA1 (D)
32.6254	7	Placebo	CA1 (D)
32.4954	7	Placebo	CA1 (D)
32.5899	7	Placebo	CA1 (D)
29.1449	7	Placebo	CA1 (D)
32.7181	7	Placebo	CA1 (D)
32.8233	7	Placebo	CA1 (D)
32.4529	7	Placebo	CA1 (D)
32.4023	7	Placebo	CA1 (D)
32.9533	7	Placebo	CA1 (D)
32.3929	7	Placebo	CA1 (D)
29.9885	7	Placebo	CA1 (D)
32.7543	7	Placebo	CA1 (D)
32.8902	7	Placebo	CA1 (D)
32.7177	7	Placebo	CA1 (D)
32.6791	7	Placebo	CA1 (D)
32.9032	7	Placebo	CA1 (D)
32.3753	7	Placebo	CA1 (D)
32.4051	7	Placebo	CA1 (D)
32.8989	7	Placebo	CA1 (D)
32.4497	7	Placebo	CA1 (D)
32.8	7	Placebo	CA1 (D)
32.6751	7	Placebo	CA1 (D)
33.1714	7	Placebo	CA1 (D)
24.7715	7	Placebo	CA1 (D)
32.339	7	Placebo	CA1 (D)
32.7885	7	Placebo	CA1 (D)
32.9467	7	Placebo	CA1 (D)
32.7187	7	Placebo	CA1 (D)
32.6637	7	Placebo	CA1 (D)
32.5404	7	Placebo	CA1 (D)
32.7001	7	Placebo	CA1 (D)
31.0054	7	Placebo	CA1 (D)
32.6406	7	Placebo	CA1 (D)
29.4226	7	Placebo	CA1 (D)
32.6088	7	Placebo	CA1 (D)
32.5009	7	Placebo	CA1 (D)
32.4757	7	Placebo	CA1 (D)
32.8352	7	Placebo	CA1 (D)
32.3136	7	Placebo	CA1 (D)
33.0055	7	Placebo	CA1 (D)
30.5014	7	Placebo	CA1 (D)
29.1464	7	Placebo	CA1 (D)
32.7122	7	Placebo	CA1 (D)
32.6752	7	Placebo	CA1 (D)
32.7395	7	Placebo	CA1 (D)
30.2221	7	Placebo	CA1 (D)
32.5856	7	Placebo	CA1 (D)
32.9212	7	Placebo	CA1 (D)
32.7385	7	Placebo	CA1 (D)
32.4399	7	Placebo	CA1 (D)
32.9611	7	Placebo	CA1 (D)
31.2901	7	Placebo	CA1 (D)
32.5093	7	Placebo	CA1 (D)
31.851	7	Placebo	CA1 (D)
33.0906	7	Placebo	CA1 (D)
32.9531	7	Placebo	CA1 (D)
32.6743	7	Placebo	CA1 (D)
32.644	7	Placebo	CA1 (D)
32.7434	7	Placebo	CA1 (D)
32.4399	7	Placebo	CA1 (D)
32.5589	7	Placebo	CA1 (D)
32.669	7	Placebo	CA1 (D)
32.6957	7	Placebo	CA1 (D)
32.6806	7	Placebo	CA1 (D)
29.3007	7	Placebo	CA1 (D)
32.9973	7	Placebo	CA1 (D)
32.5103	7	Placebo	CA1 (D)
32.9093	7	Placebo	CA1 (D)
32.8247	7	Placebo	CA1 (D)
30.494	7	Placebo	CA1 (D)
32.817	7	Placebo	CA1 (D)
32.5159	7	Placebo	CA1 (D)
32.3906	7	Placebo	CA1 (D)
32.3716	7	Placebo	CA1 (D)
32.6961	7	Placebo	CA1 (D)
32.6437	7	Placebo	CA1 (D)
32.6909	7	Placebo	CA1 (D)
32.5265	7	Placebo	CA1 (D)
29.9819	7	Placebo	CA1 (D)
32.3875	7	Placebo	CA1 (D)
32.6176	7	Placebo	CA1 (D)
32.7168	7	Placebo	CA1 (D)
32.5274	7	Placebo	CA1 (D)
32.7747	7	Placebo	CA1 (D)
32.534	7	Placebo	CA1 (D)
32.9818	7	Placebo	CA1 (D)
31.2855	7	Placebo	CA1 (D)
30.7729	7	Placebo	CA1 (D)
32.0362	7	Placebo	CA1 (D)
32.4069	7	Placebo	CA1 (D)
32.695	7	Placebo	CA1 (D)
31.3108	7	Placebo	CA1 (D)
32.9652	7	Placebo	CA1 (D)
32.3411	7	Placebo	CA1 (D)
30.5223	7	Placebo	CA1 (D)
32.6261	7	Placebo	CA1 (D)
32.6892	7	Placebo	CA1 (D)
32.6215	7	Placebo	CA1 (D)
32.7465	7	Placebo	CA1 (D)
32.506	7	Placebo	CA1 (D)
31.2966	7	Placebo	CA1 (D)
32.3876	7	Placebo	CA1 (D)
32.7639	7	Placebo	CA1 (D)
28.0459	7	Placebo	CA1 (D)
32.8382	7	Placebo	CA1 (D)
32.6797	7	Placebo	CA1 (D)
30.7565	7	Placebo	CA1 (D)
29.9696	7	Placebo	CA1 (D)
32.9748	7	Placebo	CA1 (D)
32.734	7	Placebo	CA1 (D)
32.7877	7	Placebo	CA1 (D)
32.3546	7	Placebo	CA1 (D)
31.793	7	Placebo	CA1 (D)
32.4575	7	Placebo	CA1 (D)
32.4191	7	Placebo	CA1 (D)
32.4054	7	Placebo	CA1 (D)
29.8786	7	Placebo	CA1 (D)
32.4545	7	Placebo	CA1 (D)
32.7238	7	Placebo	CA1 (D)
32.3891	7	Placebo	CA1 (D)
32.498	7	Placebo	CA1 (D)
33.152	7	Placebo	CA1 (D)
32.5508	7	Placebo	CA1 (D)
32.4867	7	Placebo	CA1 (D)
32.533	7	Placebo	CA1 (D)
31.7904	7	Placebo	CA1 (D)
32.309	7	Placebo	CA1 (D)
32.5482	7	Placebo	CA1 (D)
32.5761	7	Placebo	CA1 (D)
33.024	7	Placebo	CA1 (D)
33.1946	7	Placebo	CA1 (D)
31.2839	7	Placebo	CA1 (D)
32.7911	7	Placebo	CA1 (D)
32.7344	7	Placebo	CA1 (D)
33.0778	7	Placebo	CA1 (D)
31.7365	7	Placebo	CA1 (D)
32.5459	7	Placebo	CA1 (D)
32.9819	7	Placebo	CA1 (D)
31.7932	7	Placebo	CA1 (D)
32.5756	7	Placebo	CA1 (D)
32.4005	7	Placebo	CA1 (D)
32.9179	7	Placebo	CA1 (D)
32.4203	7	Placebo	CA1 (D)
33.0011	7	Placebo	CA1 (D)
32.8997	7	Placebo	CA1 (D)
32.5652	7	Placebo	CA1 (D)
32.7709	7	Placebo	CA1 (D)
32.8466	7	Placebo	CA1 (D)
32.6841	7	Placebo	CA1 (D)
32.666	7	Placebo	CA1 (D)
32.7422	7	Placebo	CA1 (D)
32.8223	7	Placebo	CA1 (D)
32.6739	7	Placebo	CA1 (D)
32.8279	7	Placebo	CA1 (D)
32.4244	7	Placebo	CA1 (D)
32.8677	7	Placebo	CA1 (D)
32.3223	7	Placebo	CA1 (D)
32.7845	7	Placebo	CA1 (D)
32.8374	7	Placebo	CA1 (D)
33.0722	7	Placebo	CA1 (D)
32.7494	7	Placebo	CA1 (D)
32.8297	7	Placebo	CA1 (D)
32.3623	7	Placebo	CA1 (D)
28.3157	7	Placebo	CA1 (D)
32.9942	7	Placebo	CA1 (D)
32.7935	7	Placebo	CA1 (D)
32.7269	7	Placebo	CA1 (D)
32.6453	7	Placebo	CA1 (D)
32.6812	7	Placebo	CA1 (D)
32.724	7	Placebo	CA1 (D)
32.4063	7	Placebo	CA1 (D)
32.9317	7	Placebo	CA1 (D)
32.8828	7	Placebo	CA1 (D)
32.8034	7	Placebo	CA1 (D)
32.3076	7	Placebo	CA1 (D)
33.0893	7	Placebo	CA1 (D)
32.3562	7	Placebo	CA1 (D)
32.92	7	Placebo	CA1 (D)
29.9853	7	Placebo	CA1 (D)
31.0225	7	Placebo	CA1 (D)
32.4978	7	Placebo	CA1 (D)
32.6063	7	Placebo	CA1 (D)
32.2887	7	Placebo	CA1 (D)
32.7996	7	Placebo	CA1 (D)
32.4632	7	Placebo	CA1 (D)
32.7896	7	Placebo	CA1 (D)
32.484	7	Placebo	CA1 (D)
33.0203	7	Placebo	CA1 (D)
32.998	7	Placebo	CA1 (D)
32.7902	7	Placebo	CA1 (D)
32.9406	7	Placebo	CA1 (D)
32.5728	7	Placebo	CA1 (D)
32.6641	7	Placebo	CA1 (D)
32.9283	7	Placebo	CA1 (D)
32.6366	7	Placebo	CA1 (D)
32.8516	7	Placebo	CA1 (D)
31.0198	7	Placebo	CA1 (D)
32.7466	7	Placebo	CA1 (D)
32.7491	7	Placebo	CA1 (D)
32.6354	7	Placebo	CA1 (D)
32.4013	7	Placebo	CA1 (D)
32.3931	7	Placebo	CA1 (D)
32.3168	7	Placebo	CA1 (D)
32.4392	7	Placebo	CA1 (D)
32.7735	7	Placebo	CA1 (D)
32.6214	7	Placebo	CA1 (D)
32.9256	7	Placebo	CA1 (D)
32.4721	7	Placebo	CA1 (D)
32.7753	7	Placebo	CA1 (D)
32.2984	7	Placebo	CA1 (D)
32.7479	7	Placebo	CA1 (D)
32.5177	7	Placebo	CA1 (D)
31.9714	7	Placebo	CA1 (D)
32.51	7	Placebo	CA1 (D)
32.4845	7	Placebo	CA1 (D)
32.9933	7	Placebo	CA1 (D)
32.5077	7	Placebo	CA1 (D)
26.9125	7	Placebo	CA1 (D)
32.7309	7	Placebo	CA1 (D)
32.5425	7	Placebo	CA1 (D)
32.9153	7	Placebo	CA1 (D)
32.5693	7	Placebo	CA1 (D)
32.8578	7	Placebo	CA1 (D)
32.4112	7	Placebo	CA1 (D)
32.8998	7	Placebo	CA1 (D)
32.9903	7	Placebo	CA1 (D)
32.3925	7	Placebo	CA1 (D)
32.3861	7	Placebo	CA1 (D)
32.5758	7	Placebo	CA1 (D)
32.9027	7	Placebo	CA1 (D)
32.736	7	Placebo	CA1 (D)
32.6192	7	Placebo	CA1 (D)
32.4621	7	Placebo	CA1 (D)
32.518	7	Placebo	CA1 (D)
32.7596	7	Placebo	CA1 (D)
32.5913	7	Placebo	CA1 (D)
32.8509	7	Placebo	CA1 (D)
32.5283	7	Placebo	CA1 (D)
32.9934	7	Placebo	CA1 (D)
32.0055	7	Placebo	CA1 (D)
32.7578	7	Placebo	CA1 (D)
32.7221	7	Placebo	CA1 (D)
32.8216	7	Placebo	CA1 (D)
33.0084	7	Placebo	CA1 (D)
32.9373	7	Placebo	CA1 (D)
29.4779	7	Placebo	CA1 (D)
32.5096	7	Placebo	CA1 (D)
31.802	7	Placebo	CA1 (D)
32.4853	7	Placebo	CA1 (D)
32.7394	7	Placebo	CA1 (D)
33.0853	7	Placebo	CA1 (D)
32.4841	7	Placebo	CA1 (D)
33.2693	7	Placebo	CA1 (D)
32.608	7	Placebo	CA1 (D)
32.858	7	Placebo	CA1 (D)
32.3667	7	Placebo	CA1 (D)
32.4341	7	Placebo	CA1 (D)
32.5342	7	Placebo	CA1 (D)
29.1395	7	Placebo	CA1 (D)
32.6963	7	Placebo	CA1 (D)
32.4098	7	Placebo	CA1 (D)
32.854	7	Placebo	CA1 (D)
32.8609	7	Placebo	CA1 (D)
32.6659	7	Placebo	CA1 (D)
32.4783	7	Placebo	CA1 (D)
32.7759	7	Placebo	CA1 (D)
32.5468	7	Placebo	CA1 (D)
32.4854	7	Placebo	CA1 (D)
32.3361	7	Placebo	CA1 (D)
32.52	7	Placebo	CA1 (D)
32.7697	7	Placebo	CA1 (D)
32.6943	7	Placebo	CA1 (D)
32.6587	7	Placebo	CA1 (D)
32.9334	7	Placebo	CA1 (D)
32.7593	7	Placebo	CA1 (D)
32.634	7	Placebo	CA1 (D)
32.4179	7	Placebo	CA1 (D)
32.9986	7	Placebo	CA1 (D)
29.965	7	Placebo	CA1 (D)
33.0733	7	Placebo	CA1 (D)
32.4768	7	Placebo	CA1 (D)
32.5777	7	Placebo	CA1 (D)
33.1624	7	Placebo	CA1 (D)
32.8713	7	Placebo	CA1 (D)
32.4326	7	Placebo	CA1 (D)
32.8541	7	Placebo	CA1 (D)
32.6301	7	Placebo	CA1 (D)
32.9112	7	Placebo	CA1 (D)
32.7662	7	Placebo	CA1 (D)
32.7054	7	Placebo	CA1 (D)
32.9794	7	Placebo	CA1 (D)
33.0808	7	Placebo	CA1 (D)
32.2589	7	Placebo	CA1 (D)
32.7746	7	Placebo	CA1 (D)
32.6094	7	Placebo	CA1 (D)
32.2898	7	Placebo	CA1 (D)
32.9119	7	Placebo	CA1 (D)
31.4992	7	Placebo	CA1 (D)
32.8353	7	Placebo	CA1 (D)
32.7011	7	Placebo	CA1 (D)
30.7595	7	Placebo	CA1 (D)
32.8218	7	Placebo	CA1 (D)
32.044	7	Placebo	CA1 (D)
32.4504	7	Placebo	CA1 (D)
32.2681	7	Placebo	CA1 (D)
32.5054	7	Placebo	CA1 (D)
32.8817	7	Placebo	CA1 (D)
32.9986	7	Placebo	CA1 (D)
32.6604	7	Placebo	CA1 (D)
32.6974	7	Placebo	CA1 (D)
32.9192	7	Placebo	CA1 (D)
32.3128	7	Placebo	CA1 (D)
32.8087	7	Placebo	CA1 (D)
33.2032	7	Placebo	CA1 (D)
32.4133	7	Placebo	CA1 (D)
32.8539	7	Placebo	CA1 (D)
32.5324	7	Placebo	CA1 (D)
33.0203	7	Placebo	CA1 (D)
32.7345	7	Placebo	CA1 (D)
32.6618	7	Placebo	CA1 (D)
28.0227	7	Placebo	CA1 (D)
31.9085	7	Placebo	CA1 (D)
[truncated: 17,521 more rows]
