# Supplementary material for: Erythropoietin re-wires cognition-associated transcriptional networks
Source: Nat Commun. 2023 Aug 21;14:4777. doi: 10.1038/s41467-023-40332-8 (PMC10442354; doi:10.1038/s41467-023-40332-8)
Supplement: Supplementary file 12 — Source Data file [file 41467_2023_40332_MOESM12_ESM.zip › NCOMMS-23-07919-T_SourceData__figure_6_Regulons EPO vs Placebo]

library(Seurat)
library(GENIE3)
library(SCENIC)
library(doParallel)
library(doRNG)
set.seed(786)
install.packages("remotes")
remotes::install_github("aertslab/SCENIC")
library(GENIE3)
library(SCENIC)
library(doParallel)
library(doRNG)


pbmc <- readRDS("newly_formed_3clusters.rds")
dim(pbmc)
BiocManager::install(c("doMC", "doRNG"))
library(doRNG)
library(scater) # load the library
library(scran) # load the library


pbmc <- SCTransform(pbmc)
df <- GetAssayData(object = pbmc, slot = "data")
my_genes <- VariableFeatures(pbmc)
df <- as.matrix(df)

df <- df[which(row.names(df) %in% my_genes),]

raw_counts_filt <- as.matrix(df)


weightMatrix <- GENIE3(raw_counts_filt, nCores=64)

save(weightMatrix, file="GENIE_weight_matrix.RData")

dim(weightMatrix) # checking the matrix dimensions

linkList <- getLinkList(weightMatrix, threshold=0.01) 

colnames(linkList) <- c("P1", "P2", "weight") # renaming the coloumns
# order by weight
linkList <- linkList[order(linkList[,"weight"], decreasing=TRUE),] 
save(linkList, file="GENIE_linkList.RData")


quantile(linkList$weight, probs=c(0.25, 0.75, 0.90)) # Just checking the distribution
dim(linkList)
head(linkList)
png("linklist_GENEI3_weight.png",  width = 12.7, height = 12.8, units = "cm", res = 600, pointsize = 12)
plot(linkList$weight, type="l", ylim=c(0, max(linkList$weight)), main="Weight of the links",
     ylab="Weight", xlab="Links sorted decreasingly")
abline(h=0.001, col="blue") # Threshold
dev.off()


sum(linkList$weight>0.01)/nrow(linkList) 
linkList_001 <- linkList 
colnames(linkList_001)[1:2] <- c("TF", "Target")
tfModules <- list()


linkList_001$TF <- as.character(linkList_001$TF)
linkList_001$Target <- as.character(linkList_001$Target)
  head(linkList_001)
  
  
tfModules[["w001"]] <- split(linkList_001$Target, factor(linkList_001$TF))

llminW <- linkList_001[which(linkList_001[,"weight"]>0.005),]

tfModules[["w005"]] <- split(llminW$Target, factor(llminW$TF))
 
tfModules[["top50"]] <- lapply(tfModules[["w005"]], function(x) x[1:(min(length(x), 50))])
head(tfModules)
tfModules_top50tragets <- (tfModules$top50)


capture.output(print(tfModules_top50tragets[which(lapply(tfModules_top50tragets, length) > 50)]), file = "tf_modules_top50Targets_minimum20Genes.txt")


library(AUCell)
library(doParallel)
library(doRNG)
library(reshape2)
library(dplyr)
set.seed(786)

cells_rankings <- AUCell_buildRankings(raw_counts_filt)
tfModules_top50tragetsFiltered <- tfModules_top50tragets[which(lapply(tfModules_top50tragets, length) > 50)]
cells_AUC <- AUCell_calcAUC(tfModules_top50tragetsFiltered, cells_rankings)
cells_assignment <- AUCell.exploreThresholds(cells_AUC, plotHist=TRUE, assign=TRUE) 
cells_assignment <- AUCell_exploreThresholds(cells_AUC, plotHist=TRUE, assign=TRUE) 
cells_AUC <- AUCell_calcAUC(tfModules_top50tragetsFiltered, cells_rankings)
head(cells_rankings)
sum(linkList$weight>0.01)/nrow(linkList) 
linkList_001 <- linkList 
colnames(linkList_001)[1:2] <- c("TF", "Target")
tfModules <- list()
linkList_001$TF <- as.character(linkList_001$TF)
linkList_001$Target <- as.character(linkList_001$Target)
  head(linkList_001)
tfModules[["w001"]] <- split(linkList_001$Target, factor(linkList_001$TF))
llminW <- linkList_001[which(linkList_001[,"weight"]>0.005),]

tfModules[["w005"]] <- split(llminW$Target, factor(llminW$TF))
  
tfModules[["top50"]] <- lapply(tfModules[["w005"]], function(x) x[1:(min(length(x), 50))])
head(tfModules)


tfModules_top50tragets <- (tfModules$top50)
write.table(tfModules_top50tragets[which(lapply(tfModules_top50tragets, length) > 20)], file="Placebo_tf_modules_top50Targets_minimum20Genes.txt")
capture.output(print(tfModules_top50tragets[which(lapply(tfModules_top50tragets, length) > 20)]), file = "Placebo_tf_modules_top50Targets_minimum20Genes.txt")


library(AUCell)
library(doParallel)
library(doRNG)
library(reshape2)
library(dplyr)
set.seed(786)

cells_rankings <- AUCell_buildRankings(raw_counts_filt)

tfModules_top50tragetsFiltered <- tfModules_top50tragets[which(lapply(tfModules_top50tragets, length) > 20)]

cells_assignment <- AUCell_exploreThresholds(cells_AUC, plotHist=TRUE, assign=TRUE) 

cells_AUC <- AUCell_calcAUC(tfModules_top50tragetsFiltered, cells_rankings)

auc_matrix <- as.matrix(cells_AUC@assays)
class(cells_AUC@assays)
row.names(cells_AUC)

library(SCopeLoomR)
tfModules_top50tragets[c("Arc", "Egr1")]

tfModules_top50tragetsFiltered <- tfModules_top50tragets[which(lapply(tfModules_top50tragets, length) > 15)]

cells_AUC <- AUCell_calcAUC(tfModules_top50tragetsFiltered, cells_rankings)

head(tfModules_top50tragetsFiltered)


pbmc@meta.data$treatment_celltypes <- paste(pbmc@meta.data$treatment, pbmc@meta.data$celltypes, sep="_")

Idents(pbmc) <- pbmc@meta.data$treatment_celltypes


cellInfo <- data.frame(seuratCluster=Idents(pbmc))
head(cellInfo)
head(cells_AUC)

regulonActivity_byCellType <- sapply(split(rownames(cellInfo), cellInfo$seuratCluster),
                                     function(cells) rowMeans(getAUC(cells_AUC)[,cells]))
head(regulonActivity_byCellType)
regulonActivity_byCellType_Scaled <- t(scale(t(regulonActivity_byCellType), center = T, scale=T))

as.matrix(regulonActivity_byCellType_Scaled)

topRegulators <- reshape2::melt(regulonActivity_byCellType_Scaled)
colnames(topRegulators) <- c("Regulon", "CellType", "RelativeActivity")
topRegulators <- topRegulators[which(topRegulators$RelativeActivity>0),]
topRegulators
viewTable(topRegulators)
savehistory("SCENIC_all_three_new_lineages_regulons.Rhistory")
