# Supplementary material for: Erythropoietin re-wires cognition-associated transcriptional networks
Source: Nat Commun. 2023 Aug 21;14:4777. doi: 10.1038/s41467-023-40332-8 (PMC10442354; doi:10.1038/s41467-023-40332-8)
Supplement: Supplementary file 12 — Source Data file [file 41467_2023_40332_MOESM12_ESM.zip › NCOMMS-23-07919-T_SourceData_Figure1_obtaining ten clusters]

harmony_normalized_all_data_EPO <- readRDS("harmony_normalized_all_data_EPO.rds")

harmony_normalized_all_data_EPO <- FindNeighbors(object = harmony_normalized_all_data_EPO, dims=1:30)
harmony_normalized_all_data_EPO <- FindClusters(object = harmony_normalized_all_data_EPO, resolution = 0.6)
harmony_normalized_all_data_EPO <- RunUMAP(harmony_normalized_all_data_EPO, dims = 1:30)
png("harmony_EPO_PLO_UMAP_V2.png",  width = 38.7, height = 20.8, units = "cm", res = 600, pointsize = 12)
DimPlot(harmony_normalized_all_data_EPO, reduction = "umap",pt.size=0.3, label=T)
dev.off()


harmony_normalized_all_data_EPO@misc$markers43 <- FindAllMarkers(harmony_normalized_all_data_EPO, only.pos = TRUE, min.pct = 0.35, logfc.threshold = 0.35)


new.cluster.ids <- c("Interneurons_claustrum", "Pyr_CA1", "Mature Oligodendrocytes (MOL)", "Astrocytes", "GABA", "Pyr_Unch", "Pyr_CA3", "Pyr_Unch", "Pyr_Retrohippocampus", 
"Pyr_Foxp2_type2", "Oligo from microglia", "Pyr_CA3", "OPC", "Pyr_Unch_Migrating", "GABA", "Pyr_Unch", "Pyr_Unch", "Microglia", "Newly myelinated", "GABA", 
"Pyr_CA3", "OPC_Astrocyte", "Pyr_CA2", "GABA", "MFOL_astrocyte", "Progenitor_Intermediate", "MFOL_interneurons", "OPC_Pyr_L6b", "Endothelial", "Pyr_Unch", 
"MFOL", "Astrocyte1", "committed oligodendrocyte precursors (COP)", "Astrocyte2-OPC-interneuron", "ependymal", "GABA", "Cd274_positive", "Pyr_Foxp2_type1", 
"Pericyte ", "GABA", "Pyr_Unch", "ependymal")
names(new.cluster.ids) <- levels(harmony_normalized_all_data_EPO)
harmony_normalized_all_data_EPO <- RenameIdents(harmony_normalized_all_data_EPO, new.cluster.ids)
levels(Idents(harmony_normalized_all_data_EPO))
 my_level <- c("OPC", "OPC_Astrocyte", "OPC_Pyr_L6b","Astrocyte2-OPC-interneuron", "committed oligodendrocyte precursors (COP)",  "Mature Oligodendrocytes (MOL)", "MFOL", "MFOL_astrocyte" , "MFOL_interneurons", "Oligo from microglia",
"Progenitor_Intermediate", "Interneurons_claustrum", "GABA" , "Pyr_CA1", "Newly myelinated", "Pyr_Retrohippocampus", "Pyr_Foxp2_type1", "Pyr_Foxp2_type2", "Pyr_Unch", "Pyr_Unch_Migrating",  "Pyr_CA2", "Pyr_CA3", 
"Astrocytes", "Astrocyte1", "Microglia", "Endothelial", "Pericyte ", "ependymal", "Cd274_positive")
 
Idents(harmony_normalized_all_data_EPO) <- factor(Idents(harmony_normalized_all_data_EPO), levels= my_level)
levels(Idents(harmony_normalized_all_data_EPO))
harmony_normalized_all_data_EPO@misc$celltypemarkers <- FindAllMarkers(harmony_normalized_all_data_EPO, only.pos = TRUE, min.pct = 0.35, logfc.threshold = 0.35)
markers <- harmony_normalized_all_data_EPO@misc$celltypemarkers
head(markers)
tail(markers)
levels(Idents(harmony_normalized_all_data_EPO))
 png("harmony_normalized_samples_UMAP_annotated_celltypes_V1.png",  width = 38.7, height = 20.8, units = "cm", res = 600, pointsize = 12)
DimPlot(harmony_normalized_all_data_EPO, reduction = "umap", cols=c("blue4", "darkcyan", "blueviolet", "darkslategray4",  "blue", "deepskyblue3",  "darkturquoise",                 #7
                                         "aquamarine3", "darkslateblue", "deeppink", "azure4", "deeppink4", "darkorange", "red2", "brown2",              #15
                                         "mediumvioletred", "gold", "darkgoldenrod3", "sienna3", "sienna", "palevioletred",  "magenta", "forestgreen",   # 23
                                         "green", "olivedrab2", "thistle4", "thistle3", "tan", "darkkhaki"),                                              #27
                                           pt.size=0.3) 
       
dev.off()
 png("harmony_normalized_samples_UMAP_annotated_celltypes_V2.png",  width = 38.7, height = 20.8, units = "cm", res = 600, pointsize = 12)
DimPlot(harmony_normalized_all_data_EPO, reduction = "umap", cols=c("darkslateblue", "darkcyan", "blueviolet", "darkslategray4",  "deepskyblue3", "blue",   "darkturquoise",                 #7
                                         "yellow2", "skyblue4", "black", "azure4", "deeppink4", "darkorange", "red2", "brown2",              #15
                                         "mediumvioletred", "yellow2", "gold", "darkmagenta", "salmon", "palevioletred",  "magenta", "forestgreen",   # 23
                                         "green", "olivedrab2", "thistle4", "thistle3", "tan", "darkkhaki"),                                              #27
                                           pt.size=0.3) 
       
dev.off()
png("harmony_normalized_samples_UMAP_annotated_celltypes_V2.png",  width = 38.7, height = 20.8, units = "cm", res = 600, pointsize = 12)
DimPlot(harmony_normalized_all_data_EPO, reduction = "umap", cols=c("darkslateblue", "darkcyan", "blueviolet", "darkslategray4",  "deepskyblue3", "blue",   "darkturquoise",                 #7
                                         "yellow2", "skyblue4", "black", "azure4", "deeppink4", "darkorange", "red2", "mediumvioletred",              #15
                                         "slateblue2", "yellow2", "gold", "darkmagenta", "salmon", "palevioletred",  "magenta", "forestgreen",   # 23
                                         "green", "olivedrab2", "thistle4", "thistle3", "tan", "darkkhaki"),                                              #27
                                           pt.size=0.3) 
       
dev.off()
 png("harmony_normalized_samples_UMAP_annotated_celltypes_V2.png",  width = 38.7, height = 20.8, units = "cm", res = 600, pointsize = 12)
DimPlot(harmony_normalized_all_data_EPO, reduction = "umap", cols=c("darkslateblue", "darkcyan", "blueviolet", "darkslategray4",  "deepskyblue3", "blue",   "darkturquoise",                 #7
                                         "yellow2", "skyblue4", "black", "gold4", "deeppink4", "darkorange", "red2", "mediumvioletred",              #15
                                         "slateblue2", "yellow2", "gold", "darkmagenta",  "palevioletred",  "thistle3", "bisque4", "forestgreen",   # 23
                                         "green", "olivedrab2", "magenta", "salmon", "tan", "plum4"),                                              #27
                                           pt.size=0.3) 
       
dev.off()
savehistory("harmony_normalized_samples_UMAP_annotated_celltypes.Rhistory")

######## Reannotating them into 10 major lineages and a Neuroiimune cells

########## saving the previous image
 
harmony_normalized_all_data_EPO <- readRDS("harmony_normalized_all_data_EPO.rds")
 levels(harmony_normalized_all_data_EPO)
 new.cluster.ids <- c(rep("Oligo", 10), "Intermediate", "Dendate_Gyrus", "Interneurons", rep("Pyramidal", 9),
                    rep("Astrocytes", 2), "Microglia", "Endothelial", "Pericyte", "ependymal", "Cd274_Neuroimmune")

 
  names(new.cluster.ids) <- levels(harmony_normalized_all_data_EPO)
 harmony_normalized_all_data_EPO <- RenameIdents(harmony_normalized_all_data_EPO, new.cluster.ids)
  levels(harmony_normalized_all_data_EPO)
 
 table(Idents(harmony_normalized_all_data_EPO))
 prop.table(table(Idents(harmony_normalized_all_data_EPO), harmony_normalized_all_data_EPO$type), margin = 2)
 table(Idents(harmony_normalized_all_data_EPO), harmony_normalized_all_data_EPO$type)
 apply(table(Idents(harmony_normalized_all_data_EPO), harmony_normalized_all_data_EPO$type), 2, sum)
mark <-  FindAllMarkers(harmony_normalized_all_data_EPO, only.pos = TRUE, min.pct = 0.5, logfc.threshold = 0.5)


p1 <- plot_density(harmony_normalized_all_data_EPO, "Nrgn", reduction="umap", size=0.6) + scale_color_viridis_c(option="inferno", direction=-1)
p1 <- plot_density(pyra, "Dcx", reduction="umap", size=0.6) + scale_color_viridis_c(option="inferno", direction=-1)
p2 <- plot_density(pyra, "Neurod6", reduction="umap", size=0.6) + scale_color_viridis_c(option="inferno", direction=-1)
p3 <- plot_density(pyra, "Sox5", reduction="umap", size=0.6) + scale_color_viridis_c(option="inferno", direction=-1)
p4 <- plot_density(pyra, "Foxp2", reduction="umap", size=0.6) + scale_color_viridis_c(option="inferno", direction=-1)
png("Pyramidal_New_Old_Neurons_Dcx_Foxp2_Sox5_Neurod6.png",  width = 28.7, height = 28.8, units = "cm", res = 600, pointsize = 12)
p1 + p2 + p3 +p4
dev.off()


p1 <- plot_density(harmony_normalized_all_data_EPO, "Rfx3", reduction="umap", size=0.6) + scale_color_viridis_c(option="inferno", direction=-1)
p2 <- plot_density(harmony_normalized_all_data_EPO, "Prox1", reduction="umap", size=0.6) + scale_color_viridis_c(option="inferno", direction=-1)
p3 <- plot_density(harmony_normalized_all_data_EPO, "Gad1", reduction="umap", size=0.6) + scale_color_viridis_c(option="inferno", direction=-1)
p4 <- plot_density(harmony_normalized_all_data_EPO, "Gad2", reduction="umap", size=0.6) + scale_color_viridis_c(option="inferno", direction=-1)

png("DimPlot_UMAP_10_lineages_all_data_combined.png",  width = 22.7, height = 16.8, units = "cm", res = 600, pointsize = 12)
DimPlot(harmony_normalized_all_data_EPO, cols=c("maroon","midnightblue","turquoise", "gold","darkcyan",  "blue2","darkorange","deepskyblue","purple","red","green"))
dev.off()

sample_proportion <- prop.table(table(Idents(harmony_normalized_all_data_EPO), harmony_normalized_all_data_EPO$orig.ident), margin = 2)

 png("Proportion_all_EPO_PL_samples_ten_lineages_V2.png",  width = 16.7, height = 18.8, units = "cm", res = 600, pointsize = 12)
barplot(as.matrix(dat), las=2, col=my_col, space=0.02)
dev.off()
write.table(condition, "Proportion_all_EPO_PL_conditions_ten_lineages_V2.tsv", col.names=NA, row.names=T, quote=F, sep="\t")
write.table(condition_proportion, "Proportion_all_EPO_PL_conditions_ten_lineages_V2.tsv", col.names=NA, row.names=T, quote=F, sep="\t")

dat <- sample_proportion
dat <- dat[,c(1:6,10,11,12,7,8,9)]

my_col =c("maroon","midnightblue","turquoise", "gold","darkcyan","blue2","darkorange","deepskyblue","purple","red","green")
png("Proportion_all_EPO_PL_samples_ten_lineages.png",  width = 16.7, height = 18.8, units = "cm", res = 600, pointsize = 12)
barplot(as.matrix(dat), las=2, col=my_col, space=0.01)
dev.off()   


######################
 harmony_normalized_all_data_EPO <- readRDS("harmony_normalized_all_data_EPO.rds")
  png("harmony_normalized_samples_UMAP_29_celltypes_nolabel.png",  width = 38.7, height = 20.8, units = "cm", res = 600, pointsize = 12)
 DimPlot(harmony_normalized_all_data_EPO)
dev.off()

harmony_normalized_all_data_EPO@meta.data$annotated_clusters <- Idents(harmony_normalized_all_data_EPO)
 new.cluster.ids <- c(rep("Oligo", 10), "Intermediate", "Dendate_Gyrus", "Interneurons", rep("Pyramidal_CA1", 5), rep("Newly_formed", 2), "Pyramidal_CA2",  
                         "Pyramidal_CA3",  rep("Astrocytes", 2), "Microglia", "Endothelial", "Pericyte", "ependymal", "Cd274_Neuroimmune")

 names(new.cluster.ids) <- levels(harmony_normalized_all_data_EPO)
 harmony_normalized_all_data_EPO <- RenameIdents(harmony_normalized_all_data_EPO, new.cluster.ids)
 levels(harmony_normalized_all_data_EPO)

png("DimPlot_UMAP_newlyformed_included_lineages_all_data_combined.png",  width = 22.7, height = 16.8, units = "cm", res = 600, pointsize = 12)
 DimPlot(harmony_normalized_all_data_EPO, cols=c("maroon","midnightblue","turquoise", "gold","darkcyan", "yellowgreen",  "pink", "orange", "blue2","darkorange","deepskyblue","purple","red","green"))
dev.off()


harmony_normalized_all_data_EPO@misc$markers14 <- FindAllMarkers(harmony_normalized_all_data_EPO, only.pos = TRUE, min.pct = 0.45, logfc.threshold = 0.5)

mark <-  harmony_normalized_all_data_EPO@misc$markers14
write.table(mark, "Markers_14_cluster_newlyformed_all_data.tsv", row.names=T, col.names=NA, sep="\t", quote=F)

png("VlnPlot_immune_response_EPO_Placebo_V2.png",  width = 36.7, height = 28.8, units = "cm", res = 600, pointsize = 12)
VlnPlot(harmony_normalized_all_data_EPO, c("Stat3", "Stat5a", "Stat1", "Tlr2", "Tlr4", "Tlr7", "Il1b", "Il7", "Tnf", "Nfkb1", "Isg15", "Isg20"), split.plot=T, pt.size=0, split.by= "type", group.by="celltype14", ncol=2, col=c("slateblue", "tomato"))
dev.off()


png("VlnPlot_immune_response_STATs_EPO_Placebo_V2.png",  width = 36.7, height = 20.8, units = "cm", res = 600, pointsize = 12)
VlnPlot(harmony_normalized_all_data_EPO, c("Stat3", "Stat5a", "Stat1"), split.plot=T, pt.size=0, split.by= "type", group.by="celltype14", ncol=3, col=c("slateblue", "tomato"))
dev.off()

png("VlnPlot_immune_response_TLRs_EPO_Placebo_V2.png",  width = 36.7, height = 20.8, units = "cm", res = 600, pointsize = 12)
VlnPlot(harmony_normalized_all_data_EPO, c("Tlr2", "Tlr4", "Tlr7"), split.plot=T, pt.size=0, split.by= "type", group.by="celltype14", ncol=3, col=c("slateblue", "tomato"))
dev.off()


png("VlnPlot_immune_response_Nfkb_Tnfa_Nlrp_EPO_Placebo_V2.png",  width = 36.7, height = 20.8, units = "cm", res = 600, pointsize = 12)
 VlnPlot(harmony_normalized_all_data_EPO, c("Tnf", "Nfkb1", "Nlrp2"), split.plot=T, pt.size=0, split.by= "type", group.by="celltype14", ncol=3, col=c("slateblue", "tomato"))
 dev.off()

png("VlnPlot_immune_response_IL_ISGs_EPO_Placebo_V2.png",  width = 36.7, height = 20.8, units = "cm", res = 600, pointsize = 12)
VlnPlot(harmony_normalized_all_data_EPO, c("Il1b", "Isg15", "Isg20"), split.plot=T, pt.size=0, split.by= "type", group.by="celltype14", ncol=3, col=c("slateblue", "tomato"))
dev.off()


png("FeaturePlots_DEG_Viral_receptors.png",  width = 24.7, height = 12.8, units = "cm", res = 600, pointsize = 12)
VlnPlot(harmony_normalized_all_data_EPO, c("TMPRSS2", "DPP4", "ANPEP", "CEACAM1"), pt.size=0, split.by= "orig.ident", group.by="celltypes", ncol=2, col=c("gold", "midnightblue"))
dev.off()
png("VlnPlot_immune_response_EPO_Placebo.png",  width = 36.7, height = 28.8, units = "cm", res = 600, pointsize = 12)
VlnPlot(harmony_normalized_all_data_EPO, c("Stat3", "Stat5a", "Stat1", "Tlr2", "Tlr4", "Tlr7", "Il1b", "Il7", "Tnf", "Nfkb1", "Isg15", "Isg20"), pt.size=0, split.by= "type", group.by="ident", ncol=2, col=c("slateblue", "tomato"))
dev.off()

png("VlnPlot_immune_response_EPO_Placebo_V2.png",  width = 36.7, height = 28.8, units = "cm", res = 600, pointsize = 12)
VlnPlot(harmony_normalized_all_data_EPO, c("Stat3", "Stat5a", "Stat1", "Tlr2", "Tlr4", "Tlr7", "Il1b", "Il7", "Tnf", "Nfkb1", "Isg15", "Isg20"), split.plot=T, pt.size=0, split.by= "type", group.by="celltype14", ncol=2, col=c("slateblue", "tomato"))
dev.off()
