# Supplementary material for: Erythropoietin re-wires cognition-associated transcriptional networks
Source: Nat Commun. 2023 Aug 21;14:4777. doi: 10.1038/s41467-023-40332-8 (PMC10442354; doi:10.1038/s41467-023-40332-8)
Supplement: Supplementary file 12 — Source Data file [file 41467_2023_40332_MOESM12_ESM.zip › NCOMMS-23-07919-T_SourceData_Supplementary_Figure_9xlsx.xlsx]

## Sheet: Sheet1
Raw Expression of Candidate Genes in rhEPO (A2,A4,A6) vs Placebo (B11, B7, B8) samples, clustered distinctly
	rhEPO			Placebo
Bdnf	237.155	264.283	241.186	139.194	169.006	250.273	CA1 Dorsal
Sytl2	1.74034	1.60026	5.9643	0	28.9416	13.3898	CA1 Dorsal
Per1	180.77	268.821	264.799	111.732	107.471	223.38	CA1 Dorsal
Homer1	1810.58	3392.79	2219.68	1536.11	1043.18	2375.45	CA1 Dorsal
Egr3	39.7818	21.2579	190.329	53.7861	26.6718	118.296	CA1 Dorsal
Nr4a1	518.987	610.114	622.94	364.651	175.465	509.212	CA1 Dorsal
Etv5	292.703	587.03	423.284	252.157	141.771	361.333	CA1 Dorsal
Rcan2	1.64609	3.40015	0	0	3.29882	0	CA1 Dorsal
Egr1	106.785	18.5252	172.484	168.084	40.5725	243.707	CA1 Dorsal
	rhEPO			Placebo
Bdnf	119.088	143.633	61.5229	84.8531	103.849	128.899	CA1 Superficial
Sytl2	3.95082	21.3409	10.9677	1.71939	63.3278	30.9243	CA1 Superficial
Per1	78.9388	126.506	82.8781	89.5145	91.1106	148.93	CA1 Superficial
Homer1	728.138	1411.94	694.831	949.236	861.384	1158.2	CA1 Superficial
Egr3	19.7131	26.6256	52.6647	30.0993	52.0997	37.6646	CA1 Superficial
Nr4a1	148.977	244.456	148.017	135.89	112.15	214.171	CA1 Superficial
Etv5	139.073	260.655	126.911	132.302	89.5901	154.874	CA1 Superficial
Rcan2	7.10387	5.16496	7.15349	8.23561	25.3488	6.6728	CA1 Superficial
Egr1	35.2808	1.75809	43.7018	61.7456	15.6081	42.9567	CA1 Superficial
	rhEPO			Placebo
Bdnf	19.1182	57.7754	38.0867	23.0454	20.2277	63.5314	CA2
Sytl2	0	4.9076	0	0	1.61238	1.62022	CA2
Per1	13.5717	19.9461	31.5702	10.4803	13.1792	23.3334	CA2
Homer1	60.437	121.392	128.415	81.8139	107.011	186.89	CA2
Egr3	1.6	1.63827	3.25211	3.16631	1.6276	6.85128	CA2
Nr4a1	10.0417	22.9238	53.5994	42.8006	33.1952	66.4475	CA2
Etv5	13.0932	35.578	27.9623	6.63946	25.1218	36.5835	CA2
Rcan2	0	0	0	1.59363	0	0	CA2
Egr1	0	0	0	0	0	3.24162	CA2
	rhEPO			Placebo
Bdnf	174.327	231.823	156.383	271.655	158.708	244.256	CA3
Sytl2	1.63506	0	0	0	0	0	CA3
Per1	44.217	63.0986	93.7141	96.1735	45.5178	84.0995	CA3
Homer1	342.975	583.606	503.217	666.042	434.765	745.526	CA3
Egr3	6.5726	1.63239	25.9925	61.0039	35.0281	73.5189	CA3
Nr4a1	51.0564	83.3547	62.8005	132.844	56.2524	118.931	CA3
Etv5	27.7004	75.1154	67.2183	92.0883	25.4387	93.0059	CA3
Rcan2	0	1.65865	1.62101	0	0	2.04625	CA3
Egr1	0	0	1.77651	0	1.64258	13.5095	CA3
	rhEPO			Placebo
Bdnf	8.84331	40.6066	48.7346	0	5.10412	0	Nf.M.V
Sytl2	10.4316	16.8282	16.3773	0	0	0	Nf.M.V
Per1	8.58431	18.01	29.9598	0	1.64015	0	Nf.M.V
Homer1	59.79	111.802	201.31	7.52488	26.2689	0	Nf.M.V
Egr3	3.84607	7.15661	15.7741	0	0	0	Nf.M.V
Nr4a1	10.8446	10.8572	44.2174	5.9125	1.64015	0	Nf.M.V
Etv5	17.3459	22.661	17.4766	0	1.62522	0	Nf.M.V
Rcan2	12.8701	38.9025	91.9779	0	7.51166	0	Nf.M.V
Egr1	5.06017	3.29813	4.86429	0	0	0	Nf.M.V
	rhEPO			Placebo
Bdnf	571.016	683.437	450.301	54.19	52.4242	0	Nf.M.S
Sytl2	525.841	678.659	535.208	62.2109	105.332	8.65482	Nf.M.S
Per1	394.546	520.549	587.29	26.1966	44.5437	4.87567	Nf.M.S
Homer1	4354	5006.79	5099.06	205.437	369.424	42.9277	Nf.M.S
Egr3	419.32	280.294	485.783	17.9466	5.79626	3.25098	Nf.M.S
Nr4a1	1188.06	1011.8	1226.03	51.3584	83.7299	17.9934	Nf.M.S
Etv5	495.306	831.728	791.671	29.9143	55.0913	1.59847	Nf.M.S
Rcan2	1121.3	1893.55	1773.89	51.7086	141.29	10.2933	Nf.M.S
Egr1	652.064	449.249	547.518	36.857	4.91342	4.94767	Nf.M.S
	rhEPO			Placebo
Bdnf	124.758	118.834	133.335	74.248	44.1752	15.642	Nf.M.F.Ser
Sytl2	194.425	177.31	215.546	144.112	145.734	51.7951	Nf.M.F.Ser
Per1	99.3602	137.569	170.27	71.7895	51.5217	22.3294	Nf.M.F.Ser
Homer1	711.632	867.213	1752.06	458.098	272.76	140.484	Nf.M.F.Ser
Egr3	86.0936	43.5233	188.219	49.7632	20.127	19.6473	Nf.M.F.Ser
Nr4a1	385.102	231.16	457.596	142.454	84.8853	45.562	Nf.M.F.Ser
Etv5	136.991	229.628	370.393	84.8006	57.9925	21.1422	Nf.M.F.Ser
Rcan2	124.023	189.551	839.451	64.5241	66.3092	18.0037	Nf.M.F.Ser
Egr1	119.473	80.2189	276.262	91.9703	0	13.0983	Nf.M.F.Ser
	rhEPO			Placebo
Bdnf	117.18	186.854	121.776	7.09105	31.9356	6.47068	Nf.M.S.Sox5
Sytl2	191.752	220.605	210.238	8.82699	44.7541	3.20953	Nf.M.S.Sox5
Per1	115.61	201.752	120.342	5.06985	27.512	3.20051	Nf.M.S.Sox5
Homer1	1237.18	1503.16	1341.9	34.1514	226.174	23.0275	Nf.M.S.Sox5
Egr3	138.337	113.875	200.567	0	6.84897	1.88857	Nf.M.S.Sox5
Nr4a1	339.379	320.05	322.534	12.3409	49.7261	18.4051	Nf.M.S.Sox5
Etv5	258.386	557.149	409.45	9.8867	40.7367	12.0145	Nf.M.S.Sox5
Rcan2	160.972	240.652	170.61	3.82576	43.5347	3.23602	Nf.M.S.Sox5
Egr1	193.238	129.363	189.399	5.48014	3.26246	0	Nf.M.S.Sox5
