# Supplementary material for: Erythropoietin re-wires cognition-associated transcriptional networks
Source: Nat Commun. 2023 Aug 21;14:4777. doi: 10.1038/s41467-023-40332-8 (PMC10442354; doi:10.1038/s41467-023-40332-8)
Supplement: Supplementary file 12 — Source Data file [file 41467_2023_40332_MOESM12_ESM.zip › README.md]

# Pyramidal
Whole hippocampi were obtained surgically as from individual mice treated with EPO and Placebo controls. We did stick to the standard parameters of sample preparation for single nuclei sequencing.
Single nuclei libraries were constructed using the Chromium Single Cell 3’Reagent Kits (v6) according to manufacturer instructions. Single nuclei sequencing data is available under the GEO accession….
