# Supplementary material for: Erythropoietin re-wires cognition-associated transcriptional networks
Source: Nat Commun. 2023 Aug 21;14:4777. doi: 10.1038/s41467-023-40332-8 (PMC10442354; doi:10.1038/s41467-023-40332-8)
Supplement: Supplementary file 12 — Source Data file [file 41467_2023_40332_MOESM12_ESM.zip › NCOMMS-23-07919-T_SourceData_Figure_5_Supple_5-6_slingshot]

library(tidymodels)
library(BUSpaRse)
 library(scran)
    library(scater)
    library(igraph)
library(cowplot)


#cell_pal <- function(cell_vars, pal_fun,...) {
 # if (is.numeric(cell_vars)) {
  #  pal <- pal_fun(100, ...)
   # return(pal[cut(cell_vars, breaks = 100)])
  #} else {
   # categories <- sort(unique(cell_vars))
    #pal <- setNames(pal_fun(length(categories), ...), categories)
    #return(pal[cell_vars])
  #}
#}

#cell_colors <- cell_pal(Idents(olig), brewer_pal("qual", "Set1"))

#cell_colors <- cell_pal(Idents(olig), c("slategrey","forestgreen","gold","turquoise","purple","red2"))

library(tidymodels)
library(BUSpaRse)
 library(scran)
    library(scater)
    library(igraph)
library(cowplot)
library(slingshot)


harmony_normalized_pyramidal_lineages_s <- subset(harmony_normalized_pyramidal_lineages, idents = c("CA1_dorsal","CA1_superficial", "New_born_CA1_deep_firing", "Ventral_CA1_migrating", 
                                  "New_born_migrating_superficial","New_born_migrating_serotonin_firing","New_born_migrating_superficial_Sox5"))
olig = (harmony_normalized_pyramidal_lineages_s)

seu <- SCTransform(olig)
seu <- RunPCA(seu, npcs = 6, verbose = FALSE)
seu <- RunUMAP(seu, dims = 1:6, seed.use = 4867)

sds <- slingshot(Embeddings(seu, "umap"), clusterLabels = seu$celltypes, start.clus = "New_born_migrating_superficial", stretch = 0)
cell_colors <- cell_pal(seu$celltypes, brewer_pal("qual", "Set1"))


dimred <- seu@reductions$umap@cell.embeddings
clustering <- Idents(seu)
head(clustering)
lineages <- getLineages(data = dimred, clusterLabels = clustering)
lineages
curves <- getCurves(lineages, approx_points = 300, thresh = 0.01, stretch = 0.8, allow.breaks = TRUE, shrink = 0.99)
curves

png("Selected_unannotatedlineages_for_slingshot_UMAP.png",  width = 22.7, height = 20.8, units = "cm", res = 600, pointsize = 12)
DimPlot(seu, reduction = "umap",
        group.by = "celltypes", pt.size = 2, label = F, repel = TRUE) +
scale_color_brewer(type = "qual", palette = "Set1") + NoLegend()
