# Supplementary material for: Erythropoietin re-wires cognition-associated transcriptional networks
Source: Nat Commun. 2023 Aug 21;14:4777. doi: 10.1038/s41467-023-40332-8 (PMC10442354; doi:10.1038/s41467-023-40332-8)
Supplement: Supplementary file 12 — Source Data file [file 41467_2023_40332_MOESM12_ESM.zip › NCOMMS-23-07919-T_SourceData_Supplementary_Figure_8.xlsx]

## Sheet: Sheet1
Hipposeq
	CA1_dorsal	CA1_superficial	CA1_Retrohippo	New_born_CA1_deep_firing	CA2	CA3_dorsal	deep_layer_thin-CA3	New_born_Ventral_CA3_serotonin	New_born_CA3_superficial_Mbp	New_born_migrating_superficial	New_born_migrating_serotonin_firing	New_born_migrating_superficial_Sox5	New_born_migrating-deep_Sox5	Ventral_CA1_migrating	New_born_deep_Foxp2	P-value	Correlation	RMSE	Absolute score (sig.score)
DG (Dorsal)	0	0.434668	0	0	0.196008	0	0.0706075	0	1.4256	0.326947	0	0	0	0	0	0	0.401316	1.11477	2.45383
DG (Ventral)	0	0.752237	0	0	0	0	0.169451	0	0.908025	0.369468	0	0	0	0	0.0198184	0	0.346739	1.12641	2.219
CA4	0.00451444	0.529703	0	0	0	0.272177	0.762365	0.0718783	0	0	0.0375804	0	0.390745	0	0.277921	0	0.133917	1.24723	2.34688
CA3 (Dorsal)	0	0.633856	0	0	0	0.692761	0.665976	0	0	0.442408	0	0	0.123171	0	0.269706	0	0.266552	1.20304	2.82788
CA3 (Ventral)	0	1.13947	0	0	0	0	0.815794	0	0	0.0210652	0.0292107	0	0.342317	0	0.108467	0	0.143583	1.22252	2.45632
CA2	0	0.612981	0	0	1.06224	0	0.495313	0	0	0.00683532	0	0	0.432483	0	0.23456	0	0.250873	1.2513	2.84441
CA1 (Dorsal)	1.65441	0.29497	0	0	0.0327676	0	0.0456897	0	0	0	0.101988	0	0.249682	0	0.180705	0	0.241667	1.20484	2.56021
CA1 (Ventral)	0	1.99813	0	0.0253737	0	0	0.0419306	0.0461902	0	0.149725	0.0487616	0.200425	0	0	0	0	0.209063	1.22011	2.51053
