# Supplementary material for: Erythropoietin re-wires cognition-associated transcriptional networks
Source: Nat Commun. 2023 Aug 21;14:4777. doi: 10.1038/s41467-023-40332-8 (PMC10442354; doi:10.1038/s41467-023-40332-8)
Supplement: Supplementary file 12 — Source Data file [file 41467_2023_40332_MOESM12_ESM.zip › NCOMMS-23-07919-T_SourceData_Supplementary_Figure_1b.xlsx]

## Sheet: Sheet1
	Placebo						rhEPO
	B7	B8	B9	B10	B11	B12	A1	A2	A3	A4	A5	A6
Oligo	0.239277	0.245694	0.281544	0.229348	0.1977	0.0553753	0.259221	0.232005	0.181308	0.191865	0.218592	0.183752
Pyramidal	0.364827	0.345195	0.323888	0.390474	0.410558	0.679104	0.41434	0.45774	0.493057	0.508681	0.315396	0.493265
Interneurons	0.110944	0.0766092	0.115056	0.158149	0.0867634	0.142873	0.100195	0.109863	0.111094	0.105638	0.0550273	0.118248
Intermediate	0.0122884	0.0135993	0.0121899	0.0109154	0.0116294	0.00183863	0.00861772	0.00875245	0.00780153	0.0116075	0.0155776	0.00765632
Dendate_Gyrus	0.126246	0.183704	0.0898204	0.0793848	0.114465	0.0945274	0.0965184	0.0954931	0.096895	0.0705228	0.184908	0.0954204
Astrocytes	0.0952933	0.0999547	0.0998717	0.0878194	0.116817	0.0220636	0.0758359	0.0770738	0.0795756	0.0773508	0.158608	0.0704665
Microglia	0.0192441	0.0148459	0.0290847	0.0260481	0.0107148	0.000108155	0.0230955	0.00574788	0.0140428	0.0150215	0.0191179	0.013753
Endothelial	0.00765129	0.00555304	0.00801967	0.0099231	0.0236509	0.00270387	0.00103413	0.00418027	0.0096739	0.0124854	0.0213433	0.0114845
Pericyte	0.00637607	0.00509973	0.00620188	0.00173654	0.0036587	0.000540774	0.00264277	0.00391901	0.00187237	0.00312134	0.00424843	0.00212675
ependymal	0.0115929	0.00294651	0.030154	0.0022327	0.0173788	0.000108155	0.0121797	0.000914435	0.000780153	0.00048771	0.00232652	0.000567135
Cd274_Neuroimmune	0.00626014	0.00679964	0.00417023	0.00396924	0.00666405	0.000757084	0.00631966	0.00431091	0.00390076	0.00321888	0.00485535	0.00326102
