# Supplementary material for: Erythropoietin re-wires cognition-associated transcriptional networks
Source: Nat Commun. 2023 Aug 21;14:4777. doi: 10.1038/s41467-023-40332-8 (PMC10442354; doi:10.1038/s41467-023-40332-8)
Supplement: Supplementary file 12 — Source Data file [file 41467_2023_40332_MOESM12_ESM.zip › NCOMMS-23-07919-T_SourceData_Supplementary_Figure_4,5a, and 7a.xlsx]

## Sheet: Sheet1
		Placebo						rhEPO
		B7	B8	B9	B10	B11	B12	A1	A2	A3	A4	A5	A6
	CA1_dorsal	0.142117	0.161258	0.19759	0.170769	0.167302	0.152249	0.179899	0.163784	0.185524	0.172399	0.288698	0.159582
	CA1_superficial	0.133605	0.164706	0.125703	0.0923892	0.127668	0.0716995	0.0964824	0.0701933	0.145143	0.0902519	0.101455	0.0749129
	CA1_Retrohippo	0.0373797	0.0331237	0.0405622	0.0272624	0.0411585	0.0422612	0.0308208	0.0505256	0.0499048	0.0332968	0.0268557	0.0292683
	New_born_CA1_deep_firing	0.0199852	0.0223124	0.024498	0.0132526	0.039253	0.0249232	0.0217755	0.0193286	0.0274286	0.0109529	0.0298396	0.0149826
	CA2	0.0196151	0.0348884	0.0285141	0.0204468	0.0201982	0.0265487	0.0144054	0.0152594	0.0339048	0.0173056	0.0481164	0.0324042
	CA3_dorsal	0.0977054	0.14929	0.175502	0.0711852	0.133003	0.101499	0.0871022	0.0742625	0.13181	0.0683461	0.118612	0.0961672
	deep_layer_thin-CA3	0.0444115	0.0306897	0.0313253	0.00643696	0.0144817	0.00921076	0.00871022	0.00576467	0.0220952	0.00985761	0.00559493	0.0163763
	New_born_Ventral_CA3_serotonin	0.00259067	0.0104057	0.00843373	0.00870882	0.00152439	0.0182409	0.0134003	0.00474737	0.00114286	0.00591457	0.00149198	0.00940767
	New_born_CA3_superficial_Mbp	0.0321984	0.0438134	0.0180723	0.028777	0.0163872	0.018184	0.0187605	0.0155985	0.0209524	0.0267251	0.0428944	0.0156794
	New_born_migrating_superficial	0.0647668	0.0268966	0.0281124	0.0753502	0.0407774	0.106964	0.0726968	0.171244	0.0632381	0.163417	0.0319358	0.2
	New_born_migrating_serotonin_firing	0.0873427	0.031643	0.0522088	0.0594472	0.102515	0.0548465	0.0686767	0.100034	0.0605714	0.0628697	0.0537113	0.0752613
	New_born_migrating_superficial_Sox5	0.0418209	0.0268966	0.0325301	0.056418	0.0102896	0.0753115	0.0321608	0.0803662	0.0118095	0.0722892	0.00410295	0.0724739
	New_born_migrating-deep_Sox5	0.015544	0.0129817	0.0180723	0.0647482	0.00724085	0.0372043	0.0609715	0.0315361	0.0342857	0.0238773	0.00410295	0.0275261
	Ventral_CA1_migrating	0.0296077	0.0237931	0.0518072	0.0624763	0.0628811	0.046415	0.0619765	0.0179722	0.0419048	0.0186199	0.0152928	0.0108014
	New_born_deep_Foxp2	0.0669874	0.0561055	0.0606426	0.0999621	0.0483994	0.0798266	0.0954774	0.0573076	0.055619	0.0738226	0.0227527	0.0634146
	Foxp2_Bnc2_prelineage	0.0181347	0.0125761	0.0116466	0.0181749	0.0152439	0.0125284	0.0157454	0.00678196	0.00457143	0.0105148	0.0201417	0.00592334
	Granule_cells	0.072909	0.0726166	0.0369478	0.056418	0.0773628	0.0549034	0.0562814	0.0573076	0.0380952	0.079299	0.10332	0.0428571
	chandelier_cell	0.027017	0.0251521	0.0212851	0.0238546	0.0297256	0.0222142	0.0247906	0.0301797	0.0270476	0.0203724	0.0436404	0.0167247
	Mossy_cells	0.0129534	0.0133874	0.0104418	0.00605831	0.0141006	0.00903016	0.00770519	0.00712106	0.0140952	0.011391	0.00895188	0.00592334
	Cajal_like	0.00666173	0.00365112	0.0120482	0.0246119	0.00838415	0.0133646	0.0164154	0.00271278	0.0148571	0.000876232	0.00261097	0.00243902
	artifact	0.0266469	0.0438134	0.0140562	0.0132526	0.0221037	0.0225754	0.0157454	0.0179722	0.016	0.0276013	0.0258784	0.0278746
