# Supplementary material for: Erythropoietin re-wires cognition-associated transcriptional networks
Source: Nat Commun. 2023 Aug 21;14:4777. doi: 10.1038/s41467-023-40332-8 (PMC10442354; doi:10.1038/s41467-023-40332-8)
Supplement: Supplementary file 12 — Source Data file [file 41467_2023_40332_MOESM12_ESM.zip › NCOMMS-23-07919-T_SourceData_Supplementary_Figure_7c.xlsx]

## Sheet: Sheet1
	A1	A2	A3	A4	A5	A6	B10	B11	B12	B7	B8	B9
CA1	17.9899	16.3784	18.5524	17.2399	28.8698	15.9582	17.0769	16.7302	15.2249	14.2117	26.1258	19.759
CA1_superficial	9.64824	7.01933	14.5143	9.02519	10.1455	7.49129	9.23892	12.7668	7.16995	13.3605	16.4706	12.5703
CA1_retroHippo	3.08208	5.05256	4.99048	3.32968	2.68557	2.92683	2.72624	4.11585	4.22612	3.73797	2.31237	4.05622
CA1_young	8.37521	3.73008	6.93333	2.95728	4.51324	2.5784	7.57289	10.2134	7.13383	4.95929	3.61055	7.63052
CA2	1.44054	1.52594	3.39048	1.73056	4.81164	3.24042	2.04468	2.01982	2.65487	1.96151	3.48884	2.85141
CA3_dorsal	9.58124	8.00271	19.3905	7.82037	12.4207	11.2544	7.76221	14.7485	11.071	14.2117	16.998	20.6827
CA3_ventral	1.34003	0.474737	0.114286	0.591457	0.149198	0.940767	0.870882	0.152439	1.82409	0.259067	0.040568	0.843373
CA3_young	1.87605	1.55985	2.09524	2.67251	4.28944	1.56794	2.8777	1.63872	1.3184	3.21984	4.38134	1.80723
Newly_formed	23.4506	38.3181	12.9905	32.2453	7.3853	37.5261	25.5964	16.0823	28.9326	20.9474	5.84178	13.0924
Newly_formed_Foxp2	11.1223	6.40895	6.01905	8.43373	4.28944	6.9338	11.8137	6.36433	8.23551	8.51221	4.86815	7.22892
Granule	5.62814	5.73076	3.80952	7.9299	10.332	4.28571	5.6418	7.73628	5.49034	7.2909	7.26166	3.69478
chandelier	2.47906	3.01797	2.70476	2.03724	4.36404	1.67247	2.38546	2.97256	2.22142	2.7017	2.51521	2.12851
mossy	0.770519	0.712106	1.40952	1.1391	0.895188	0.592334	0.605831	1.41006	0.903016	1.29534	1.33874	1.04418
unch	3.21608	2.0685	3.08571	2.84775	4.84894	3.03136	3.78644	3.04878	3.594	3.33087	4.74645	2.61044
	A1	A2	A3	A4	A5	A6	B10	B11	B12	B7	B8	B9
CA1_layer1	27.6382	23.3978	33.0667	26.2651	39.0153	23.4495	26.3158	29.497	22.3948	27.5722	42.5963	32.3293
CA1_layer2	3.08208	5.05256	4.99048	3.32968	2.68557	2.92683	2.72624	4.11585	4.22612	3.73797	2.31237	4.05622
CA1_New	2.17755	1.93286	2.74286	1.09529	2.98396	1.49826	1.32526	3.9253	2.49232	1.99852	2.23124	2.4498
CA2	1.44054	1.52594	3.39048	1.73056	4.81164	3.24042	2.04468	2.01982	2.65487	1.96151	3.48884	2.85141
CA3	9.58124	8.00271	19.3905	7.82037	12.4207	11.2544	7.76221	14.7485	11.071	14.2117	16.998	20.6827
CA3_new	3.21608	2.03459	2.20952	3.26396	4.43864	2.50871	3.74858	1.79116	3.1425	3.4789	4.42191	2.6506
Newly_formed	39.196	45.846	22.7429	41.4896	11.1899	44.9477	41.8402	27.2104	41.5568	30.607	10.8316	24.3373
unch	3.14908	2.47542	2.05714	3.81161	6.60201	3.37979	3.14275	3.73476	2.51038	4.47816	5.63895	2.57028
Granule	5.62814	5.73076	3.80952	7.9299	10.332	4.28571	5.6418	7.73628	5.49034	7.2909	7.26166	3.69478
chandelier	2.47906	3.01797	2.70476	2.03724	4.36404	1.67247	2.38546	2.97256	2.22142	2.7017	2.51521	2.12851
mossy	0.770519	0.712106	1.40952	1.1391	0.895188	0.592334	0.605831	1.41006	0.903016	1.29534	1.33874	1.04418
other	1.64154	0.271278	1.48571	0.0876232	0.261097	0.243902	2.46119	0.838415	1.33646	0.666173	0.365112	1.20482

## Sheet: Sheet2
	p_val	avg_log2FC	pct.1	pct.2	p_val_adj	cluster	gene
Mef2c1	0	2.02166	0.991	0.423	0	New_born_migrating_superficial	Mef2c
Unc5d2	0	1.9932	0.966	0.364	0	New_born_migrating_superficial	Unc5d
Rgs6	0	1.8418	0.874	0.366	0	New_born_migrating_superficial	Rgs6
Pdzrn3	0	1.77627	0.86	0.243	0	New_born_migrating_superficial	Pdzrn3
Car10	0	1.73875	0.982	0.514	0	New_born_migrating_superficial	Car10
Nrg11	0	1.73661	0.999	0.72	0	New_born_migrating_superficial	Nrg1
Pcdh151	0	1.55397	0.918	0.445	0	New_born_migrating_superficial	Pcdh15
Pde7b	0	1.55366	0.704	0.166	0	New_born_migrating_superficial	Pde7b
Prr16	0	1.4836	0.815	0.301	0	New_born_migrating_superficial	Prr16
Cux21	0	1.42115	0.705	0.143	0	New_born_migrating_superficial	Cux2
Il1rapl1	0	1.41246	0.998	0.943	0	New_born_migrating_superficial	Il1rapl1
Lingo21	0	1.36517	0.982	0.733	0	New_born_migrating_superficial	Lingo2
Gpc6	0	1.36039	0.782	0.301	0	New_born_migrating_superficial	Gpc6
Ptprd	0	1.35406	1	0.93	0	New_born_migrating_superficial	Ptprd
Lrrtm43	0	1.33241	0.982	0.738	0	New_born_migrating_superficial	Lrrtm4
Gria41	0	1.32766	0.976	0.603	0	New_born_migrating_superficial	Gria4
Brinp33	0	1.3264	0.796	0.357	0	New_born_migrating_superficial	Brinp3
Efna52	0	1.31597	0.775	0.272	0	New_born_migrating_superficial	Efna5
Sorbs21	0	1.26924	0.986	0.874	0	New_born_migrating_superficial	Sorbs2
Rasgrf21	0	1.24277	0.647	0.186	0	New_born_migrating_superficial	Rasgrf2
Cux11	0	1.21943	0.66	0.253	0	New_born_migrating_superficial	Cux1
Kcnh5	0	1.18385	0.549	0.219	0	New_born_migrating_superficial	Kcnh5
Negr11	0	1.1687	0.992	0.907	0	New_born_migrating_superficial	Negr1
Cntnap5a2	0	1.14313	0.869	0.586	0	New_born_migrating_superficial	Cntnap5a
Lrrc4c	0	1.10697	0.998	0.86	0	New_born_migrating_superficial	Lrrc4c
Gm153981	0	1.10119	0.614	0.264	0	New_born_migrating_superficial	Gm15398
Kctd162	0	1.09849	0.996	0.922	0	New_born_migrating_superficial	Kctd16
Ptprk1	0	1.08774	0.856	0.542	0	New_born_migrating_superficial	Ptprk
Fstl41	0	1.06274	0.881	0.504	0	New_born_migrating_superficial	Fstl4
Pdzd21	0	1.04505	0.7	0.301	0	New_born_migrating_superficial	Pdzd2
Dpp101	0	1.04162	0.997	0.502	0	New_born_migrating_superficial	Dpp10
Edil31	0	1.03627	0.93	0.521	0	New_born_migrating_superficial	Edil3
Cntn5	0	1.02673	0.912	0.491	0	New_born_migrating_superficial	Cntn5
Sgcz2	0	1.02194	0.97	0.458	0	New_born_migrating_superficial	Sgcz
Pdzrn4	0	1.01913	0.675	0.309	0	New_born_migrating_superficial	Pdzrn4
Tmem132d3	0	1.01899	0.761	0.373	0	New_born_migrating_superficial	Tmem132d
Frmd52	0	1.01582	0.858	0.482	0	New_born_migrating_superficial	Frmd5
Nwd22	0	1.00378	0.811	0.495	0	New_born_migrating_superficial	Nwd2
Atp1a1	0	1.00317	0.706	0.386	0	New_born_migrating_superficial	Atp1a1
Camk2d1	0	0.994783	0.723	0.28	0	New_born_migrating_superficial	Camk2d
B230216N24Rik	0	0.991963	0.532	0.216	0	New_born_migrating_superficial	B230216N24Rik
Gm165991	0	0.991333	0.563	0.23	0	New_born_migrating_superficial	Gm16599
Fhod31	0	0.989729	0.7	0.283	0	New_born_migrating_superficial	Fhod3
Rgs7	0	0.964249	0.996	0.957	0	New_born_migrating_superficial	Rgs7
Cobl1	0	0.961151	0.757	0.314	0	New_born_migrating_superficial	Cobl
Rora	0	0.942313	0.95	0.852	0	New_born_migrating_superficial	Rora
Arhgap10	0	0.939358	0.608	0.24	0	New_born_migrating_superficial	Arhgap10
Dlg1	0	0.928057	0.91	0.632	0	New_born_migrating_superficial	Dlg1
Grm3	0	0.919832	0.756	0.401	0	New_born_migrating_superficial	Grm3
Mapk4	0	0.917431	0.694	0.407	0	New_born_migrating_superficial	Mapk4
Pak7	0	0.913478	0.909	0.756	0	New_born_migrating_superficial	Pak7
R3hdm11	0	0.912343	0.991	0.979	0	New_born_migrating_superficial	R3hdm1
Camk2n1	0	0.901094	0.518	0.135	0	New_born_migrating_superficial	Camk2n1
Pparg	0	0.893922	0.514	0.145	0	New_born_migrating_superficial	Pparg
Plxdc21	0	0.887715	0.644	0.245	0	New_born_migrating_superficial	Plxdc2
Hecw11	0	0.882284	0.929	0.701	0	New_born_migrating_superficial	Hecw1
Mlip	0	0.866365	0.803	0.537	0	New_born_migrating_superficial	Mlip
Cdh12	0	0.84818	0.873	0.776	0	New_born_migrating_superficial	Cdh12
Cit2	0	0.831522	0.723	0.316	0	New_born_migrating_superficial	Cit
Numb1	0	0.830998	0.747	0.484	0	New_born_migrating_superficial	Numb
2022-09-11	0	0.815613	0.763	0.451	0	New_born_migrating_superficial	2022-09-11
Fgf12	0	0.815122	0.997	0.957	0	New_born_migrating_superficial	Fgf12
Kcnh11	0	0.810122	0.72	0.447	0	New_born_migrating_superficial	Kcnh1
Pcdh7	0	0.80017	0.932	0.682	0	New_born_migrating_superficial	Pcdh7
Necab1	0	0.792027	0.663	0.276	0	New_born_migrating_superficial	Necab1
Magi12	0	0.781158	0.821	0.49	0	New_born_migrating_superficial	Magi1
Fnbp1l	0	0.777424	0.789	0.445	0	New_born_migrating_superficial	Fnbp1l
Tafa21	0	0.775318	0.877	0.514	0	New_born_migrating_superficial	Tafa2
Nlk1	0	0.75482	0.869	0.713	0	New_born_migrating_superficial	Nlk
Ptn	0	0.750161	0.602	0.289	0	New_born_migrating_superficial	Ptn
Stxbp61	0	0.748873	0.514	0.158	0	New_born_migrating_superficial	Stxbp6
A830082K12Rik1	0	0.746837	0.595	0.307	0	New_born_migrating_superficial	A830082K12Rik
Syne1	0	0.73837	0.969	0.87	0	New_born_migrating_superficial	Syne1
D430041D05Rik1	0	0.737711	0.901	0.698	0	New_born_migrating_superficial	D430041D05Rik
Hecw2	0	0.733757	0.934	0.777	0	New_born_migrating_superficial	Hecw2
Cacna2d1	0	0.722773	0.995	0.951	0	New_born_migrating_superficial	Cacna2d1
Spats2l	0	0.718778	0.516	0.236	0	New_born_migrating_superficial	Spats2l
Satb21	0	0.717633	0.781	0.463	0	New_born_migrating_superficial	Satb2
Farp12	0	0.714304	0.734	0.407	0	New_born_migrating_superficial	Farp1
Arhgap32	0	0.698044	0.811	0.589	0	New_born_migrating_superficial	Arhgap32
Nectin31	0	0.686236	0.604	0.284	0	New_born_migrating_superficial	Nectin3
Lrrtm33	0	0.676458	0.79	0.41	0	New_born_migrating_superficial	Lrrtm3
Ntm1	0	0.674625	0.986	0.806	0	New_born_migrating_superficial	Ntm
Ctnna33	0	0.672572	0.824	0.457	0	New_born_migrating_superficial	Ctnna3
Gm40841	0	0.666365	0.542	0.248	0	New_born_migrating_superficial	Gm40841
Kcnb2	0	0.653594	0.993	0.921	0	New_born_migrating_superficial	Kcnb2
Cntn31	0	0.63504	0.935	0.785	0	New_born_migrating_superficial	Cntn3
Pcsk21	0	0.632444	0.989	0.963	0	New_born_migrating_superficial	Pcsk2
Rims2	0	0.624622	0.971	0.926	0	New_born_migrating_superficial	Rims2
Ptprt3	0	0.621256	0.826	0.375	0	New_born_migrating_superficial	Ptprt
Celf2	0	0.600445	1	0.999	0	New_born_migrating_superficial	Celf2
Grm7	0	0.592248	1	0.995	0	New_born_migrating_superficial	Grm7
Arpp211	0	0.558823	0.999	0.989	0	New_born_migrating_superficial	Arpp21
Dock3	0	0.55459	0.962	0.864	0	New_born_migrating_superficial	Dock3
Cntn43	4.3081e-305	0.735007	0.89	0.671	1.16047e-300	New_born_migrating_superficial	Cntn4
Dcx	5.61516e-304	0.645762	0.504	0.23	1.51255e-299	New_born_migrating_superficial	Dcx
Prkacb	4.72889e-303	0.661596	0.569	0.289	1.27382e-298	New_born_migrating_superficial	Prkacb
Zfp804b1	4.2951e-298	0.71799	0.501	0.217	1.15697e-293	New_born_migrating_superficial	Zfp804b
Pknox2	1.66116e-294	0.696252	0.678	0.407	4.47466e-290	New_born_migrating_superficial	Pknox2
Csgalnact1	7.52399e-294	0.669719	0.517	0.244	2.02674e-289	New_born_migrating_superficial	Csgalnact1
Rfx32	1.57291e-292	0.858402	0.691	0.415	4.23696e-288	New_born_migrating_superficial	Rfx3
Slc9a91	2.92426e-286	0.840996	0.74	0.53	7.87708e-282	New_born_migrating_superficial	Slc9a9
Cacng31	1.42366e-281	0.69788	0.69	0.439	3.83492e-277	New_born_migrating_superficial	Cacng3
Lcorl	3.08198e-281	0.846326	0.623	0.378	8.30192e-277	New_born_migrating_superficial	Lcorl
Sorbs2os1	5.53682e-278	0.695316	0.627	0.377	1.49145e-273	New_born_migrating_superficial	Sorbs2os
Nyap21	2.72436e-276	0.67752	0.816	0.632	7.33862e-272	New_born_migrating_superficial	Nyap2
Slc39a101	3.63473e-271	0.620703	0.513	0.261	9.79087e-267	New_born_migrating_superficial	Slc39a10
Lrfn5	2.28721e-268	0.504559	0.998	0.981	6.16105e-264	New_born_migrating_superficial	Lrfn5
Gpr158	1.01449e-266	0.6571	0.947	0.883	2.73274e-262	New_born_migrating_superficial	Gpr158
Ntrk2	1.71481e-261	0.660596	0.934	0.866	4.6192e-257	New_born_migrating_superficial	Ntrk2
Pam	7.08205e-256	0.610657	0.872	0.722	1.90769e-251	New_born_migrating_superficial	Pam
Sorcs12	2.32713e-253	0.736224	0.593	0.317	6.26858e-249	New_born_migrating_superficial	Sorcs1
Rasgef1b1	8.03808e-246	0.581087	0.782	0.526	2.16522e-241	New_born_migrating_superficial	Rasgef1b
Stx1a	7.67027e-241	0.601814	0.572	0.327	2.06614e-236	New_born_migrating_superficial	Stx1a
Ncald1	1.13374e-240	0.545134	0.74	0.451	3.05395e-236	New_born_migrating_superficial	Ncald
Ildr2	1.38834e-236	0.584998	0.659	0.42	3.73977e-232	New_born_migrating_superficial	Ildr2
Thrb2	1.42279e-235	0.538361	0.876	0.692	3.83258e-231	New_born_migrating_superficial	Thrb
Osbpl1a	9.5158e-234	0.6095	0.698	0.472	2.56327e-229	New_born_migrating_superficial	Osbpl1a
Tshz31	5.58321e-232	0.500156	0.61	0.314	1.50395e-227	New_born_migrating_superficial	Tshz3
Lrrk2	4.16132e-225	0.638557	0.514	0.283	1.12094e-220	New_born_migrating_superficial	Lrrk2
Rps6ka31	9.63314e-224	0.610482	0.73	0.526	2.59488e-219	New_born_migrating_superficial	Rps6ka3
Spred1	2.36106e-218	0.638959	0.666	0.458	6.35999e-214	New_born_migrating_superficial	Spred1
Cacnb41	3.55603e-217	0.50484	0.936	0.804	9.57887e-213	New_born_migrating_superficial	Cacnb4
Kirrel32	1.07573e-215	0.566721	0.852	0.602	2.89768e-211	New_born_migrating_superficial	Kirrel3
Maml32	2.39646e-215	0.650204	0.518	0.272	6.45533e-211	New_born_migrating_superficial	Maml3
Etv6	1.81908e-214	0.636568	0.521	0.298	4.90005e-210	New_born_migrating_superficial	Etv6
Pde8b	7.66257e-214	0.620814	0.767	0.588	2.06407e-209	New_born_migrating_superficial	Pde8b
Pitpnm2	3.02915e-211	0.55329	0.593	0.355	8.15961e-207	New_born_migrating_superficial	Pitpnm2
Homer11	1.00552e-209	0.762298	0.836	0.708	2.70857e-205	New_born_migrating_superficial	Homer1
Dnm32	4.51225e-202	0.54468	0.701	0.46	1.21546e-197	New_born_migrating_superficial	Dnm3
Naaladl2	6.32496e-194	0.574759	0.692	0.475	1.70376e-189	New_born_migrating_superficial	Naaladl2
Elmo12	1.1241e-192	0.666088	0.506	0.267	3.02798e-188	New_born_migrating_superficial	Elmo1
Gm46367	3.23284e-187	0.554374	0.531	0.315	8.70831e-183	New_born_migrating_superficial	Gm46367
Slc2a131	2.2119e-183	0.646604	0.726	0.539	5.95819e-179	New_born_migrating_superficial	Slc2a13
Frmd61	7.82069e-182	0.669759	0.575	0.378	2.10666e-177	New_born_migrating_superficial	Frmd6
Tacc1	7.73077e-181	0.539491	0.75	0.568	2.08244e-176	New_born_migrating_superficial	Tacc1
Lin7a2	2.55401e-180	0.563775	0.635	0.428	6.87973e-176	New_born_migrating_superficial	Lin7a
Flrt2	2.82139e-180	0.555428	0.772	0.603	7.59997e-176	New_born_migrating_superficial	Flrt2
Wdr17	7.47397e-175	0.622963	0.767	0.63	2.01326e-170	New_born_migrating_superficial	Wdr17
Nol4	1.0458e-174	0.534637	0.832	0.744	2.81707e-170	New_born_migrating_superficial	Nol4
Rapgef53	4.78783e-160	0.513985	0.863	0.74	1.2897e-155	New_born_migrating_superficial	Rapgef5
Smarca21	6.00032e-159	0.612546	0.593	0.419	1.61631e-154	New_born_migrating_superficial	Smarca2
Magi32	2.8172e-155	0.545916	0.657	0.474	7.58869e-151	New_born_migrating_superficial	Magi3
Prmt8	7.93405e-154	0.546619	0.616	0.437	2.13719e-149	New_born_migrating_superficial	Prmt8
Ncam22	4.26924e-152	0.522713	0.854	0.664	1.15001e-147	New_born_migrating_superficial	Ncam2
Nrn1	2.29409e-133	0.542989	0.564	0.402	6.17958e-129	New_born_migrating_superficial	Nrn1
Ppme1	2.55038e-132	0.56729	0.539	0.38	6.86997e-128	New_born_migrating_superficial	Ppme1
Spock31	1.46797e-99	0.544482	0.5	0.34	3.95427e-95	New_born_migrating_superficial	Spock3
