# Supplementary material for: Erythropoietin re-wires cognition-associated transcriptional networks
Source: Nat Commun. 2023 Aug 21;14:4777. doi: 10.1038/s41467-023-40332-8 (PMC10442354; doi:10.1038/s41467-023-40332-8)
Supplement: Supplementary file 12 — Source Data file [file 41467_2023_40332_MOESM12_ESM.zip › NCOMMS-23-07919-T_SourceData_Figure_6_Differential expression violinplots jittered boxplots]

#######

proportion <- prop.table(table(Idents(pbmc), pbmc$orig.ident), margin = 2)*100

 library(ggplot2)
library(reshape2)
library(scales)


data_summary <- 
function(data, varname, groupnames){
  require(plyr)
  summary_func <- function(x, col){
    c(mean = mean(x[[col]], na.rm=TRUE),
      sd = sd(x[[col]], na.rm=TRUE)/sqrt(length(x[[col]])))
  }
data_sum<-ddply(data, groupnames, .fun=summary_func,
                  varname)
  data_sum <- rename(data_sum, c("mean" = varname))
 return(data_sum)
}


candi <- as.matrix(proportion)

df <- melt(candi[13,])

df$variable <- c(rep("Epo", 6), rep("Placebo", 6))

df2 <- data_summary(df, varname="value", groupnames=c("variable"))
df2


  p <- ggplot(df, aes(variable, value, color=variable))+ 
  geom_boxplot(lwd=0.5, alpha=0.5, color=c("red2", "steelblue2" ), fill=c("red2", "steelblue2" ))+
  geom_jitter(position=position_jitter(0.01),alpha=0.9, pch=19, size=4) + 
   scale_color_manual(values=c("maroon", "midnightblue" )) +
  guides(fill = FALSE, color = FALSE, linetype = FALSE, shape = FALSE) +
  theme_classic()    
  p+scale_color_manual(values=c("maroon", "midnightblue" )) + theme_minimal()
dev.off()
   
   
   png("boxplot_jitter_New_born_migrating-deep_Sox5_EPO_PL.png",  width = 12.7, height = 12.8, units = "cm", res = 600, pointsize = 12)
   p+scale_color_manual(values=c("maroon", "midnightblue")) + theme_minimal()
   dev.off()
   
   

p<- ggplot(df2, aes(x=variable, y=value, fill=sd)) + 
  geom_bar(stat="identity", color="black",  fill= c("red2", "steelblue2" ),
           alpha = 1,position=position_dodge()) +
  geom_errorbar(aes(ymin=value-sd, ymax=value+sd), width=.3,
                 position=position_dodge(.9)) + theme_classic()
p
dev.off()
              
 png("barplot_New_born_migrating-deep_Sox5_EPO_PL.png",  width = 9.7, height = 12.8, units = "cm", res = 600, pointsize = 12)
p
dev.off()


#p-value = 0.05714
df <- df[c(1,2,3,4,6,7,8,10,11,12),]
df2 <- data_summary(df, varname="value", groupnames=c("variable"))


  p <- ggplot(df, aes(variable, value, color=variable))+ 
  geom_boxplot(lwd=0.5, alpha=0.5, color=c("red2", "steelblue2" ), fill=c("red2", "steelblue2" ))+
  geom_jitter(position=position_jitter(0.01),alpha=0.9, pch=19, size=4) + 
   scale_color_manual(values=c("maroon", "midnightblue" )) +
  guides(fill = FALSE, color = FALSE, linetype = FALSE, shape = FALSE) +
  theme_classic()    
  p+scale_color_manual(values=c("maroon", "midnightblue" )) + theme_minimal()
dev.off()
   
   
   png("OR_boxplot_jitterNew_born_migrating-deep_Sox5_EPO_PL.png",  width = 12.7, height = 12.8, units = "cm", res = 600, pointsize = 12)
   p+scale_color_manual(values=c("maroon", "midnightblue")) + theme_minimal()
   dev.off()
   
   

p<- ggplot(df2, aes(x=variable, y=value, fill=sd)) + 
  geom_bar(stat="identity", color="black",  fill= c("red2", "steelblue2" ),
           alpha = 1,position=position_dodge()) +
  geom_errorbar(aes(ymin=value-sd, ymax=value+sd), width=.3,
                 position=position_dodge(.9)) + theme_classic()
p
dev.off()
              
 png("OR_barplot_New_born_migrating-deep_Sox5_EPO_PL.png",  width = 9.7, height = 12.8, units = "cm", res = 600, pointsize = 12)
p
dev.off()


######### "Cux1", "Cux2","Nrgn"


VlnPlot(pbmc, c("Homer1"), ncol=2, col=c("red2","steelblue2"), idents=c("CA1_dorsal", "CA2", "CA3_dorsal", "New_born_migrating_superficial", "New_born_migrating_serotonin_firing", "New_born_migrating_superficial_Sox5"), split.by="type", split.plot=TRUE)


p <- ggplot(df, aes(variable, value, color=variable))+ 
  geom_boxplot(lwd=0.5, alpha=0.5, color=c("red2", "steelblue2" ), fill=c("red2", "steelblue2" ))+
  geom_jitter(position=position_jitter(0.01),alpha=0.9, pch=19, size=4) + 
  scale_color_manual(values=c("maroon", "midnightblue" )) +
  guides(fill = FALSE, color = FALSE, linetype = FALSE, shape = FALSE) +
  theme_classic()    
  p+scale_color_manual(values=c("maroon", "midnightblue" )) + theme_minimal()
  dev.off()
  
   png("boxplot_jitter_Granule_cells_EPO_PL.png",  width = 12.7, height = 12.8, units = "cm", res = 600, pointsize = 12)
   p+scale_color_manual(values=c("maroon", "midnightblue")) + theme_minimal()
   dev.off()
   
   
p<- ggplot(df2, aes(x=variable, y=value, fill=sd)) + 
  geom_bar(stat="identity", color="black",  fill= c("red2", "steelblue2" ),
           alpha = 1,position=position_dodge()) +
  geom_errorbar(aes(ymin=value-sd, ymax=value+sd), width=.3,
                 position=position_dodge(.9)) + theme_classic()
                 
                 
 png("barplot_Granule_cells_EPO_PL.png",  width = 9.7, height = 12.8, units = "cm", res = 600, pointsize = 12)
p

dev.off()


##########


 png("ViolinPlot_DEG_Nrgn_EPO_PLO.png",  width = 24.7, height = 22.8, units = "cm", res = 600, pointsize = 12)
 VlnPlot(pbmc, c("Nrgn"),  col=c("red2","steelblue2"), idents=c("CA1_dorsal", "CA2", "CA3_dorsal", "New_born_migrating_superficial", "New_born_migrating_serotonin_firing", "New_born_migrating_superficial_Sox5"), split.by="type", split.plot=TRUE, pt.size=0) + NoLegend()
dev.off()
