# Supplementary material for: Erythropoietin re-wires cognition-associated transcriptional networks
Source: Nat Commun. 2023 Aug 21;14:4777. doi: 10.1038/s41467-023-40332-8 (PMC10442354; doi:10.1038/s41467-023-40332-8)
Supplement: Supplementary file 12 — Source Data file [file 41467_2023_40332_MOESM12_ESM.zip › NCOMMS-23-07919-T_SourceData_Fig7.xlsx]

## Sheet: Figure 7b
Figure 7b
		Capacitance (pF)
	Cells	Placebo (old)	Placebo (new)	EPO (old)	EPO (new)
	1	51.9864	25.0194	11.76	34.93		Table Analyzed	Capacitance (pF) PL/EPO
	2	26.5537	15.767	218.75	44.62
	3	33.1732	36.695	213.21	307.61		Two-way ANOVA	Ordinary
	4	26.5809	53.4898	83.1	23.52		Alpha	0.05
	5	68.7523	136.982	264.43	168.65
	6	146.851	149.557	238.36	131.44		Source of Variation	% of total variation	P value	P value summary
	7	119.544	148.468	436.73	278.61		Interaction	3.267	0.0745	ns
	8	87.1864	221.963	158.38	285.41		Neuron Age	2.334	0.1306	ns
	9	160.811	258.939	153.65	65.69		Treatment	3.535	0.0637	ns
	10	166.379	99.0259	212.09	317.31
	11	135.384	112.065	94.16	105.31
	12	121.587	120.31	96.46	46.1		Tukey's multiple comparisons test	Adjusted P Value	P value summary
	13	81.522	179.78	105.31	231.83
	14	31.0405	203.144	177.1	99.43		PL (old) vs. EPO (old)	0.0724	ns
	15	140.89	71.5239	119.24	17.43		PL(old) vs. PL (new)	0.9975	ns
	16	343.381	21.263	190.84	61.18		PL (old) vs. EPO (new)	0.9946	ns
	17	149.822	93.4516	317.67	202.56		EPO (old) vs. PL (new)	0.0828	ns
	18	131.282	115.557	393.45	123.06		EPO (old) vs. EPO (new)	0.0809	ns
	19	70.1835	79.0917	117.67	67.05		PL (new) vs. EPO (new)	>0.9999	ns
	20	84.9143	97.9184	101.49	158.58
	21		30.897	88.65	86.12
	22		289.019	72.81	86.61
	23		133.593		15.34
	24		82.8321		82.86
	25		72.524		57.82
	26				24.97
	27				30.83
	28				72.81
	Mean	108.891	113.955	175.696	115.274
	n	20	25	22	28
	SD	72.5821	73.1179	106.16	93.3077

## Sheet: Figure 7c
Figure 7c
		Input Resistance (MOhm)
	Cells	Placebo (old)	Placebo (new)	EPO (old)	EPO (new)
	1	148.99	543	100.9	318.18		Table Analyzed	Input Resistance (MOhm) PL/EPO
	2	232.57	295.344	124.42	145.55
	3	186.17	232.872	69	82.19		Two-way ANOVA	Ordinary
	4	199.81	202.092	153.89	332.87		Alpha	0.05
	5	165	130.512	42.86	43.42
	6	112.72	160.632	105.03	68.39		Source of Variation	% of total variation	P value	P value summary
	7	278.08	123.264	115.5	200.91		Interaction	0.5631	0.4837	ns
	8	130.76	87.4956	81.88	332.58		Neuron Age	13.26	0.0011	**
	9	93.815	144.372	75.21	232.63		Treatment	10.54	0.0033	**
	10	102.73	215.736	92.39	249.07
	11	160.5	485.208	117.07	96.67
	12	94.063	151.17	79.36	162.78		Tukey's multiple comparisons test	Adjusted P Value	P value summary
	13	151.92		133.49	73.89
	14	140.89		100.52	99.1		PL (old) vs. EPO (old)	0.3059	ns
	15	112		164.17	118.98		PL(old) vs. PL (new)	0.0493	*
	16	99.79		100.93	103.53		PL (old) vs. EPO (new)	0.9925	ns
	17	139.2		107.02	114.47		EPO (old) vs. PL (new)	0.0003	***
	18			120.67	115.46		EPO (old) vs. EPO (new)	0.1412	ns
	19			112.05	71.5		PL (new) vs. EPO (new)	0.0652	ns
	20			104.17	214.85
	21			33.36	172.18
	22			151.83	110.15
	23
	24
	25
	26
	27
	28
	Mean	149.942	230.975	103.896	157.243
	n	17	12	22	22
	SD	51.1104	144.066	32.6481	88.6929

## Sheet: Figure 7d
Figure 7d
		Resting Membrane Potential (mV)
	Cells	Placebo (old)	Placebo (new)	EPO (old)	EPO (new)
	1	-76	-70	-58	-71		Table Analyzed	RMP (mV) PL/EPO
	2	-74	-72	-61	-72
	3	-72	-76	-59	-61		Two-way ANOVA	Ordinary
	4	-71	-75	-65	-61		Alpha	0.05
	5	-45	-55	-66	-61
	6	-55	-50	-60	-61		Source of Variation	% of total variation	P value	P value summary
	7	-58	-58	-67	-62		Interaction	0.3593	0.5556	ns
	8	-60	-61	-72	-77		Neuron Age	1.958	0.1706	ns
	9	-65	-64	-74	-74		Treatment	0.3197	0.5782	ns
	10	-64	-62	-76	-70
	11	-63	-62	-72	-65
	12	-62	-63	-71	-65		Tukey's multiple comparisons test	Adjusted P Value	P value summary
	13	-63	-72	-71	-65
	14	-62	-65	-75	-75		PL (old) vs. EPO (old)	0.8553	ns
	15	-66	-67	-78	-77		PL(old) vs. PL (new)	0.5366	ns
	16	-52	-69	-61	-65		PL (old) vs. EPO (new)	0.5436	ns
	17	-71	-77	-66	-62		EPO (old) vs. PL (new)	0.9323	ns
	18	-76	-80	-63	-62		EPO (old) vs. EPO (new)	0.9379	ns
	19	-80	-72	-67	-75		PL (new) vs. EPO (new)	>0.9999	ns
	20	-81	-74	-65	-70
	21	-77	-74	-62	-76
	22		-81	-65	-76
	23		-77	-67	-75
	24		-76	-79	-75
	25		-81	-70	-75
	26			-72	-73
	27			-76
	28
	Mean	-66.3333	-69.32	-68.0741	-69.2692
	n	21	25	27	26
	SD	9.49386	8.33527	6.03149	6.08971

## Sheet: Figure 7e
Figure 7e
		Action Potential Threshold (mV)
	Cells	Placebo (old)	Placebo (new)	EPO (old)	EPO (new)
	1	-49.6371	-57.0103	-49.28	-44.05		Table Analyzed	AP Threshold (mV) PL/EPO
	2	-55.2213	-40.6584	-51.35	-40.75
	3	-51.7061	-53.8992	-49.86	-51.08		Two-way ANOVA	Ordinary
	4	-49.4136	-53.2992	-53.71	-47.72		Alpha	0.05
	5	-51.5962	-55.143	-36.83	-54.12
	6	-53.0407	-50.6407	-43.49	-54.72		Source of Variation	% of total variation	P value	P value summary
	7	-53.1064	-61.8657	-51.19	-57.2		Interaction	0.05134	0.8398	ns
	8	-48.0823	-49.4268	-49.38	-56.79		Neuron Age	0.0894	0.7897	ns
	9	-52.7451	-48.6417	-48.81	-46.88		Treatment	0.009231	0.9317	ns
	10	-51.6711	-33.257	-55.75	-44.89
	11	-54.3689	-50.188	-50.65	-41.46
	12	-47.4897	-53.1123	-50.23	-49.93		Tukey's multiple comparisons test	Adjusted P Value	P value summary
	13	-50.2515	-49.8381	-56.16	-42.83
	14	-49.7177	-46.8395	-53.7	-52.83		PL (old) vs. EPO (old)	0.997	ns
	15	-49.8095	-50.4087	-56.02	-50.66		PL(old) vs. PL (new)	0.9909	ns
	16		-56.573	-48.95	-54.65		PL (old) vs. EPO (new)	0.9947	ns
	17			-52.86	-53.32		EPO (old) vs. PL (new)	0.9992	ns
	18			-51.68	-57.86		EPO (old) vs. EPO (new)	>0.9999	ns
	19			-50.24	-52.41		PL (new) vs. EPO (new)	0.9998	ns
	20			-53.18	-52.09
	21			-54.13	-54.04
	22			-53.92	-50.76
	23			-50.46	-53.31
	24			-53.46	-54.4
	25			-42.74	-48.23
	26			-46.44	-53.9
	27			-59.13
	28
	Mean	-51.1905	-50.6751	-50.8741	-50.8031
	n	15	16	27	26
	SD	2.24256	6.67569	4.60591	4.84377

## Sheet: Figure 7f
Figure 7f
		Action Potential Amplitude (mV)
	Cells	Placebo (old)	Placebo (new)	EPO (old)	EPO (new)
	1	87.9715	93.011	71.58	99.46		Table Analyzed	AP Amplitude (mV) PL/EPO
	2	94.133	80.6601	95.45	95.53
	3	96.478	93.034	92	103.28		Two-way ANOVA	Ordinary
	4	92.725	90.859	100.29	94.3		Alpha	0.05
	5	96.1183	108.529	88.98	83.78
	6	101.677	105.046	89.28	111.52		Source of Variation	% of total variation	P value	P value summary
	7	104.227	112.547	103.1	72.43		Interaction	2.411	0.1588	ns
	8	96.9151	87.3713	101.8	87.77		Neuron Age	0.0748	0.8028	ns
	9	94.051	97.9168	101.54	88.4		Treatment	1.724	0.2326	ns
	10	97.4531	71.5136	108.21	74.77
	11	101.814	105.078	104.19	94.75
	12	76.9605	99.7758	90.38	97.75		Tukey's multiple comparisons test	Adjusted P Value	P value summary
	13	93.4274	105.378	88.6	99.96
	14	83.4571	99.0471	93.14	89.61		PL (old) vs. EPO (old)	0.9987	ns
	15	86.1214	99.9528	86.54	85.99		PL(old) vs. PL (new)	0.8817	ns
	16		85.7957	73.66	93.13		PL (old) vs. EPO (new)	0.7419	ns
	17			106.62	98.6		EPO (old) vs. PL (new)	0.9034	ns
	18			105.16	87.87		EPO (old) vs. EPO (new)	0.5173	ns
	19			100.47	85.09		PL (new) vs. EPO (new)	0.2498	ns
	20			93.33	78.33
	21			96.71	96.32
	22			98.35	91.13
	23			91.59	81.99
	24			89.4	90.31
	25			84.5	85.41
	26			91.44	87.88
	27			92.19
	28
	Mean	93.5686	95.9697	94.0185	90.5908
	n	15	16	27	26
	SD	7.3423	10.9039	8.97402	8.79437

## Sheet: Figure 7h
Figure 7h
		mEPSC Amplitude (pA)
	Cells	Placebo (old)	Placebo (new)	EPO (old)	EPO (new)
	1	8.635	14.543	9.859	32.117		Table Analyzed	mEPSC Amplitude (pA) PL/EPO
	2	7.599	13.312	9.511	31.341
	3	8.322	15.332	11.7874	16.144		Two-way ANOVA	Ordinary
	4	11.857	14.645	13.597	9.639		Alpha	0.05
	5	13.809	9.805	10.1551	15.431
	6	11.704	15.513	6.6974	12.634		Source of Variation	% of total variation	P value	P value summary
	7		9.03	8.3252	8.798		Interaction	3.934	0.2152	ns
	8		12.359	10.2385	20.6085		Neuron Age	19.15	0.0091	**
	9			8.1815	11.5474		Treatment	2.384	0.332	ns
	10				12.8993
	11
	12						Tukey's multiple comparisons test	Adjusted P Value	P value summary
	13
	14						PL (old) vs. EPO (old)	0.9976	ns
	15						PL(old) vs. PL (new)	0.7485	ns
	16						PL (old) vs. EPO (new)	0.066	ns
	17						EPO (old) vs. PL (new)	0.5579	ns
	18						EPO (old) vs. EPO (new)	0.0193	*
	19						PL (new) vs. EPO (new)	0.3498	ns
	20
	21
	22
	23
	24
	25
	26
	27
	28
	Mean	10.321	13.0674	9.8169	17.1159
	n	6	8	9	10
	SD	2.47734	2.48657	2.03686	8.41517

## Sheet: Figure 7i
Figure 7i
		mEPSC Frequency (Hz)
	Cells	Placebo (old)	Placebo (new)	EPO (old)	EPO (new)
	1	0.158	1.052	0.489	2.616		Table Analyzed	mEPSC Frequency (Hz) PL/EPO
	2	0.166	0.704	0.378	2.457
	3	0.133	4.5	0.22381	0.733		Two-way ANOVA	Ordinary
	4	4.588	4.47	0.5738	0.216		Alpha	0.05
	5	6.075	0.606	0.3467	1.386
	6	3.166	0.928	0.1667	0.621		Source of Variation	% of total variation	P value	P value summary
	7		0.865	0.2139	0.538		Interaction	5.413	0.1658	ns
	8		1.781	0.4121	2.6083		Neuron Age	0.4735	0.6772	ns
	9			0.2306	0.3167		Treatment	17.15	0.0171	*
	10				1.4063
	11
	12						Tukey's multiple comparisons test	Adjusted P Value	P value summary
	13
	14						PL (old) vs. EPO (old)	0.0578	ns
	15						PL(old) vs. PL (new)	0.9121	ns
	16						PL (old) vs. EPO (new)	0.4805	ns
	17						EPO (old) vs. PL (new)	0.1606	ns
	18						EPO (old) vs. EPO (new)	0.4966	ns
	19						PL (new) vs. EPO (new)	0.8404	ns
	20
	21
	22
	23
	24
	25
	26
	27
	28
	Mean	2.381	1.86325	0.337179	1.28983
	n	6	8	9	10
	SD	2.60899	1.65651	0.139141	0.960609

## Sheet: Figure7j
Figure 7j
		mEPSC Tau (ms)
	Cells	Placebo (old)	Placebo (new)	EPO (old)	EPO (new)
	1	11.4969	8.89861	10.2899	12.6488		Table Analyzed	mEPSC Tau (ms) PL/EPO
	2	7.4337	9.26724	9.34178	10.7416
	3	11.2132	3.37836	10.7689	3.64276		Two-way ANOVA	Ordinary
	4	9.21395	3.39265	5.03564	7.90701		Alpha	0.05
	5	10.6261	11.4419	12.1558	3.48243
	6	13.4718	17.6575	11.7253	6.46216		Source of Variation	% of total variation	P value	P value summary
	7		11.6537	9.29018	10.1962		Interaction	0.3243	0.7442	ns
	8		3.91935	12.1914	4.31205		Neuron Age	10.17	0.0754	ns
	9			8.48633	2.80606		Treatment	2.205	0.3974	ns
	10				10.1063
	11
	12						Tukey's multiple comparisons test	Adjusted P Value	P value summary
	13
	14						PL (old) vs. EPO (old)	0.9842	ns
	15						PL(old) vs. PL (new)	0.7536	ns
	16						PL (old) vs. EPO (new)	0.2688	ns
	17						EPO (old) vs. PL (new)	0.8887	ns
	18						EPO (old) vs. EPO (new)	0.3535	ns
	19						PL (new) vs. EPO (new)	0.8109	ns
	20
	21
	22
	23
	24
	25
	26
	27
	28
	Mean	10.5759	8.70117	9.92059	7.23054
	n	6	8	9	10
	SD	2.06744	5.01688	2.26159	3.5717

## Sheet: Figure7l
Figure 7l
		mIPSC Amplitude (pA)
	Cells	Placebo (old)	Placebo (new)	EPO (old)	EPO (new)
	1	35.682	34.292	35.309	14.443		Table Analyzed	mIPSC Amplitude (pA) PL/EPO
	2	34.171	24.446	11.058	33.641
	3	11.212	43.189	31.82	22.287		Two-way ANOVA	Ordinary
	4	12.585	37.762	35.543	27.994		Alpha	0.05
	5	14.389	54.983	23.028	24.7292
	6	41.27	52.934	30.053	36.6848		Source of Variation	% of total variation	P value	P value summary
	7	32.71		31.063	25.0639		Interaction	20.73	0.005	**
	8			47.174	34.4477		Neuron Age	3.992	0.1957	ns
	9			39.779	13.6197		Treatment	4.668	0.1627	ns
	10			33.445	14.4075
	11			29.302	34.544
	12			41.227			Tukey's multiple comparisons test	Adjusted P Value	P value summary
	13			21.7028
	14						PL (old) vs. EPO (old)	0.6526	ns
	15						PL(old) vs. PL (new)	0.0519	ns
	16						PL (old) vs. EPO (new)	0.9998	ns
	17						EPO (old) vs. PL (new)	0.2379	ns
	18						EPO (old) vs. EPO (new)	0.4939	ns
	19						PL (new) vs. EPO (new)	0.0238	*
	20
	21
	22
	23
	24
	25
	26
	27
	28
	Mean	26.0027	41.2677	31.5772	25.6238
	n	7	6	13	11
	SD	12.729	11.5916	9.29267	8.69961

## Sheet: Figure7m
Figure 7m
		mIPSC Frequency (Hz)
	Cells	Placebo (old)	Placebo (new)	EPO (old)	EPO (new)
	1	1.375	0.179	2.848	1.439		Table Analyzed	mIPSC Frequency (Hz) PL/EPO
	2	1.494	1.236	1.865	2.681
	3	0.483	0.65	3.066	2.722		Two-way ANOVA	Ordinary
	4	0.55	0.258	4.983	1.028		Alpha	0.05
	5	0.677	2.416	4.791	1.3444
	6	2.308	0.866	2.861	2.1375		Source of Variation	% of total variation	P value	P value summary
	7	1.7		1.428	0.6424		Interaction	2.965	0.2036	ns
	8			1.728	1.1167		Neuron Age	8.782	0.0325	*
	9			1.328	2.1611		Treatment	24.01	0.0008	***
	10			2.788	1.02
	11			2.4611	2.22
	12			2.5388			Tukey's multiple comparisons test	Adjusted P Value	P value summary
	13			3.5444
	14						PL (old) vs. EPO (old)	0.0044	**
	15						PL(old) vs. PL (new)	0.9372	ns
	16						PL (old) vs. EPO (new)	0.7263	ns
	17						EPO (old) vs. PL (new)	0.0012	**
	18						EPO (old) vs. EPO (new)	0.0265	*
	19						PL (new) vs. EPO (new)	0.3767	ns
	20
	21
	22
	23
	24
	25
	26
	27
	28
	Mean	1.22671	0.934167	2.78695	1.68292
	n	7	6	13	11
	SD	0.683111	0.824598	1.14069	0.724249

[truncated: 1 more sheets: Figure7n]
