# Supplementary material for: Erythropoietin re-wires cognition-associated transcriptional networks
Source: Nat Commun. 2023 Aug 21;14:4777. doi: 10.1038/s41467-023-40332-8 (PMC10442354; doi:10.1038/s41467-023-40332-8)
Supplement: Supplementary file 12 — Source Data file [file 41467_2023_40332_MOESM12_ESM.zip › NCOMMS-23-07919-T_SourceData__Figure2_Supple_1-2_Harmony Integration]

# Author : Manu
#date: 26/10/22
#Underprep


library(Seurat)

EPO_Placebo_seurat_object_normalized <- NormalizeData(EPO_Placebo_seurat_object) %>% FindVariableFeatures() %>% ScaleData() %>% RunPCA(verbose = FALSE)

library(harmony)


EPO_Placebo_seurat_object_harmonized <- RunHarmony(EPO_Placebo_seurat_object_normalized, group.by.vars = "orig.ident")
EPO_Placebo_seurat_object_harmonized <- FindNeighbors(EPO_Placebo_seurat_object_harmonized, reduction = "harmony", dims = 1:15)
EPO_Placebo_seurat_object_harmonized <- FindClusters(object = EPO_Placebo_seurat_object_harmonized, resolution = 0.5, graph.name="RNA_snn")
EPO_Placebo_seurat_object_harmonized <- RunUMAP(EPO_Placebo_seurat_object_harmonized, reduction = "harmony", dims = 1:15)
