# Supplementary material for: Erythropoietin re-wires cognition-associated transcriptional networks
Source: Nat Commun. 2023 Aug 21;14:4777. doi: 10.1038/s41467-023-40332-8 (PMC10442354; doi:10.1038/s41467-023-40332-8)
Supplement: Supplementary file 12 — Source Data file [file 41467_2023_40332_MOESM12_ESM.zip › NCOMMS-23-07919-T_SourceData_Figure_Supple_4-5-9_barplots_individual genes]

####################### This is a code used for all independent lineages to construct the Supplementary Figure 9
############### Here, it is showing how we got to the CA3, CA2
 data_summary
function(data, varname, groupnames){
  require(plyr)
  summary_func <- function(x, col){
    c(mean = mean(x[[col]], na.rm=TRUE),
      sd = sd(x[[col]], na.rm=TRUE)/sqrt(length(x[[col]])))
  }
data_sum<-ddply(data, groupnames, .fun=summary_func,
                  varname)
  data_sum <- rename(data_sum, c("mean" = varname))
 return(data_sum)
}
library(ggplot2)
library(reshape2)
library(scales)


nfms <- read.delim("CA3_dorsal_sct_Aggregate_expression_across_samples.tsv", row.names=1, header=T)
candis <- nfms[grep("Egr1|Egr3|Bdnf|Homer1|Nr4a1|Etv5|Per1|Rcan2|Sytl2", row.names(nfms)),]
candis <- candis[,c(2,4,5,7,8,9)]
candis
######## Bdnf
df <- melt(candis[1,])
df
df$variable <- as.character(c(rep("rEPO", 3), rep("Plasebo", 3)))
t.test(df[1:3,2], df[4:6,2])
df2 <- data_summary(df, varname="value", groupnames=c("variable"))
p<- ggplot(df2, aes(x=variable, y=value, fill=sd)) + 
  geom_bar(stat="identity", color="black",  fill= c("slateblue", "tomato" ),
           alpha = 1,position=position_dodge()) +
  geom_errorbar(aes(ymin=value-sd, ymax=value+sd), width=.3,
                 position=position_dodge(.9)) + theme_classic()
 png("barplot_CA3_Bdnf_expression_EPO_PLasebo.png",  width = 9.7, height = 12.8, units = "cm", res = 600, pointsize = 12)
p
dev.off()


############ Sytl2
df <- melt(candis[2,])
df
df$variable <- as.character(c(rep("rEPO", 3), rep("Plasebo", 3)))
t.test(df[1:3,2], df[4:6,2])
df2 <- data_summary(df, varname="value", groupnames=c("variable"))
p<- ggplot(df2, aes(x=variable, y=value, fill=sd)) + 
  geom_bar(stat="identity", color="black",  fill= c("slateblue", "tomato" ),
           alpha = 1,position=position_dodge()) +
  geom_errorbar(aes(ymin=value-sd, ymax=value+sd), width=.3,
                 position=position_dodge(.9)) + theme_classic()
 png("barplot_CA3_Sytl2_expression_EPO_PLasebo.png",  width = 9.7, height = 12.8, units = "cm", res = 600, pointsize = 12)
p
dev.off()
##Per1
df <- melt(candis[3,])
df
df$variable <- as.character(c(rep("rEPO", 3), rep("Plasebo", 3)))
t.test(df[1:3,2], df[4:6,2])
df2 <- data_summary(df, varname="value", groupnames=c("variable"))
p<- ggplot(df2, aes(x=variable, y=value, fill=sd)) + 
  geom_bar(stat="identity", color="black",  fill= c("slateblue", "tomato" ),
           alpha = 1,position=position_dodge()) +
  geom_errorbar(aes(ymin=value-sd, ymax=value+sd), width=.3,
                 position=position_dodge(.9)) + theme_classic()
 png("barplot_CA3_Per1_expression_EPO_PLasebo.png",  width = 9.7, height = 12.8, units = "cm", res = 600, pointsize = 12)
p
dev.off()
### Homer1
df <- melt(candis[4,])
df
df$variable <- as.character(c(rep("rEPO", 3), rep("Plasebo", 3)))
t.test(df[1:3,2], df[4:6,2])
df2 <- data_summary(df, varname="value", groupnames=c("variable"))
p<- ggplot(df2, aes(x=variable, y=value, fill=sd)) + 
  geom_bar(stat="identity", color="black",  fill= c("slateblue", "tomato" ),
           alpha = 1,position=position_dodge()) +
  geom_errorbar(aes(ymin=value-sd, ymax=value+sd), width=.3,
                 position=position_dodge(.9)) + theme_classic()
 png("barplot_CA3_Homer1_expression_EPO_PLasebo.png",  width = 9.7, height = 12.8, units = "cm", res = 600, pointsize = 12)
p
dev.off()
##### Egr3
df <- melt(candis[5,])
df
df$variable <- as.character(c(rep("rEPO", 3), rep("Plasebo", 3)))
t.test(df[1:3,2], df[4:6,2])
df2 <- data_summary(df, varname="value", groupnames=c("variable"))
p<- ggplot(df2, aes(x=variable, y=value, fill=sd)) + 
  geom_bar(stat="identity", color="black",  fill= c("slateblue", "tomato" ),
           alpha = 1,position=position_dodge()) +
  geom_errorbar(aes(ymin=value-sd, ymax=value+sd), width=.3,
                 position=position_dodge(.9)) + theme_classic()
 png("barplot_CA3_Egr3_expression_EPO_PLasebo.png",  width = 9.7, height = 12.8, units = "cm", res = 600, pointsize = 12)
p
dev.off()
####### Nr4a1
df <- melt(candis[6,])
df
df$variable <- as.character(c(rep("rEPO", 3), rep("Plasebo", 3)))
t.test(df[1:3,2], df[4:6,2])
df2 <- data_summary(df, varname="value", groupnames=c("variable"))
p<- ggplot(df2, aes(x=variable, y=value, fill=sd)) + 
  geom_bar(stat="identity", color="black",  fill= c("slateblue", "tomato" ),
           alpha = 1,position=position_dodge()) +
  geom_errorbar(aes(ymin=value-sd, ymax=value+sd), width=.3,
                 position=position_dodge(.9)) + theme_classic()
 png("barplot_CA3_Nr4a1_expression_EPO_PLasebo.png",  width = 9.7, height = 12.8, units = "cm", res = 600, pointsize = 12)
p
dev.off()
########## Etv5
df <- melt(candis[7,])
df
df$variable <- as.character(c(rep("rEPO", 3), rep("Plasebo", 3)))
t.test(df[1:3,2], df[4:6,2])
df2 <- data_summary(df, varname="value", groupnames=c("variable"))
p<- ggplot(df2, aes(x=variable, y=value, fill=sd)) + 
  geom_bar(stat="identity", color="black",  fill= c("slateblue", "tomato" ),
           alpha = 1,position=position_dodge()) +
  geom_errorbar(aes(ymin=value-sd, ymax=value+sd), width=.3,
                 position=position_dodge(.9)) + theme_classic()
 png("barplot_CA3_Etv5_expression_EPO_PLasebo.png",  width = 9.7, height = 12.8, units = "cm", res = 600, pointsize = 12)
p
dev.off()
############ Egr1
df <- melt(candis[9,])
df
df$variable <- as.character(c(rep("rEPO", 3), rep("Plasebo", 3)))
t.test(df[1:3,2], df[4:6,2])
df2 <- data_summary(df, varname="value", groupnames=c("variable"))
p<- ggplot(df2, aes(x=variable, y=value, fill=sd)) + 
  geom_bar(stat="identity", color="black",  fill= c("slateblue", "tomato" ),
           alpha = 1,position=position_dodge()) +
  geom_errorbar(aes(ymin=value-sd, ymax=value+sd), width=.3,
                 position=position_dodge(.9)) + theme_classic()
 png("barplot_CA3_Egr1_expression_EPO_PLasebo.png",  width = 9.7, height = 12.8, units = "cm", res = 600, pointsize = 12)
p
dev.off()


########################################### CA2 lineage
nfms <- read.delim("CA2_sct_Aggregate_expression_across_samples.tsv", row.names=1, header=T)
candis <- nfms[grep("Egr1|Egr3|Bdnf|Homer1|Nr4a1|Etv5|Per1|Rcan2|Sytl2", row.names(nfms)),]
candis <- candis[,c(2,4,5,7,8,9)]
candis
############ Bdnf
df <- melt(candis[1,])
df
df$variable <- as.character(c(rep("rEPO", 3), rep("Plasebo", 3)))
t.test(df[1:3,2], df[4:6,2])
df2 <- data_summary(df, varname="value", groupnames=c("variable"))
p<- ggplot(df2, aes(x=variable, y=value, fill=sd)) + 
  geom_bar(stat="identity", color="black",  fill= c("slateblue", "tomato" ),
           alpha = 1,position=position_dodge()) +
  geom_errorbar(aes(ymin=value-sd, ymax=value+sd), width=.3,
                 position=position_dodge(.9)) + theme_classic()
 png("barplot_CA2_Bdnf_expression_EPO_PLasebo.png",  width = 9.7, height = 12.8, units = "cm", res = 600, pointsize = 12)
p
dev.off()
############ Sytl2
df <- melt(candis[2,])
df
df$variable <- as.character(c(rep("rEPO", 3), rep("Plasebo", 3)))
t.test(df[1:3,2], df[4:6,2])
df2 <- data_summary(df, varname="value", groupnames=c("variable"))
p<- ggplot(df2, aes(x=variable, y=value, fill=sd)) + 
  geom_bar(stat="identity", color="black",  fill= c("slateblue", "tomato" ),
           alpha = 1,position=position_dodge()) +
  geom_errorbar(aes(ymin=value-sd, ymax=value+sd), width=.3,
                 position=position_dodge(.9)) + theme_classic()
 png("barplot_CA2_Sytl2_expression_EPO_PLasebo.png",  width = 9.7, height = 12.8, units = "cm", res = 600, pointsize = 12)
p
dev.off()
##Per1
df <- melt(candis[3,])
df
df$variable <- as.character(c(rep("rEPO", 3), rep("Plasebo", 3)))
t.test(df[1:3,2], df[4:6,2])
df2 <- data_summary(df, varname="value", groupnames=c("variable"))
p<- ggplot(df2, aes(x=variable, y=value, fill=sd)) + 
  geom_bar(stat="identity", color="black",  fill= c("slateblue", "tomato" ),
           alpha = 1,position=position_dodge()) +
  geom_errorbar(aes(ymin=value-sd, ymax=value+sd), width=.3,
                 position=position_dodge(.9)) + theme_classic()
 png("barplot_CA2_Per1_expression_EPO_PLasebo.png",  width = 9.7, height = 12.8, units = "cm", res = 600, pointsize = 12)
p
dev.off()
### Homer1
df <- melt(candis[4,])
df
df$variable <- as.character(c(rep("rEPO", 3), rep("Plasebo", 3)))
t.test(df[1:3,2], df[4:6,2])
df2 <- data_summary(df, varname="value", groupnames=c("variable"))
p<- ggplot(df2, aes(x=variable, y=value, fill=sd)) + 
  geom_bar(stat="identity", color="black",  fill= c("slateblue", "tomato" ),
           alpha = 1,position=position_dodge()) +
  geom_errorbar(aes(ymin=value-sd, ymax=value+sd), width=.3,
                 position=position_dodge(.9)) + theme_classic()
 png("barplot_CA2_Homer1_expression_EPO_PLasebo.png",  width = 9.7, height = 12.8, units = "cm", res = 600, pointsize = 12)
p
dev.off()
##### Egr3
df <- melt(candis[5,])
df
df$variable <- as.character(c(rep("rEPO", 3), rep("Plasebo", 3)))
t.test(df[1:3,2], df[4:6,2])
df2 <- data_summary(df, varname="value", groupnames=c("variable"))
p<- ggplot(df2, aes(x=variable, y=value, fill=sd)) + 
  geom_bar(stat="identity", color="black",  fill= c("slateblue", "tomato" ),
           alpha = 1,position=position_dodge()) +
  geom_errorbar(aes(ymin=value-sd, ymax=value+sd), width=.3,
                 position=position_dodge(.9)) + theme_classic()
 png("barplot_CA2_Egr3_expression_EPO_PLasebo.png",  width = 9.7, height = 12.8, units = "cm", res = 600, pointsize = 12)
p
dev.off()
####### Nr4a1
df <- melt(candis[6,])
df
df$variable <- as.character(c(rep("rEPO", 3), rep("Plasebo", 3)))
t.test(df[1:3,2], df[4:6,2])
df2 <- data_summary(df, varname="value", groupnames=c("variable"))
p<- ggplot(df2, aes(x=variable, y=value, fill=sd)) + 
  geom_bar(stat="identity", color="black",  fill= c("slateblue", "tomato" ),
           alpha = 1,position=position_dodge()) +
  geom_errorbar(aes(ymin=value-sd, ymax=value+sd), width=.3,
                 position=position_dodge(.9)) + theme_classic()
 png("barplot_CA2_Nr4a1_expression_EPO_PLasebo.png",  width = 9.7, height = 12.8, units = "cm", res = 600, pointsize = 12)
p
dev.off()
########## Etv5
df <- melt(candis[7,])
df
df$variable <- as.character(c(rep("rEPO", 3), rep("Plasebo", 3)))
t.test(df[1:3,2], df[4:6,2])
df2 <- data_summary(df, varname="value", groupnames=c("variable"))
p<- ggplot(df2, aes(x=variable, y=value, fill=sd)) + 
  geom_bar(stat="identity", color="black",  fill= c("slateblue", "tomato" ),
           alpha = 1,position=position_dodge()) +
  geom_errorbar(aes(ymin=value-sd, ymax=value+sd), width=.3,
                 position=position_dodge(.9)) + theme_classic()
 png("barplot_CA2_Etv5_expression_EPO_PLasebo.png",  width = 9.7, height = 12.8, units = "cm", res = 600, pointsize = 12)
p
dev.off()
############ Egr1
df <- melt(candis[9,])
df
df$variable <- as.character(c(rep("rEPO", 3), rep("Plasebo", 3)))
t.test(df[1:3,2], df[4:6,2])
df2 <- data_summary(df, varname="value", groupnames=c("variable"))
p<- ggplot(df2, aes(x=variable, y=value, fill=sd)) + 
  geom_bar(stat="identity", color="black",  fill= c("slateblue", "tomato" ),
           alpha = 1,position=position_dodge()) +
  geom_errorbar(aes(ymin=value-sd, ymax=value+sd), width=.3,
                 position=position_dodge(.9)) + theme_classic()
 png("barplot_CA2_Egr1_expression_EPO_PLasebo.png",  width = 9.7, height = 12.8, units = "cm", res = 600, pointsize = 12)
p
dev.off()
