# Supplementary material for: Erythropoietin re-wires cognition-associated transcriptional networks
Source: Nat Commun. 2023 Aug 21;14:4777. doi: 10.1038/s41467-023-40332-8 (PMC10442354; doi:10.1038/s41467-023-40332-8)
Supplement: Supplementary file 12 — Source Data file [file 41467_2023_40332_MOESM12_ESM.zip › NCOMMS-23-07919-T_SourceData_Figure_3e_and_f.xlsx]

## Sheet: Sheet1
	rhEPO samples	Placebo samples
CA1_dorsal	18.8809	17.6228
CA1_superficial	9.50469	11.1382
CA1_Retrohippo	3.64123	3.64592
New_born_CA1_deep_firing	1.96519	2.41617
CA2	2.55957	2.51368
CA3_dorsal	9.83133	11.7449
deep_layer_thin-CA3	1.11379	1.92318
New_born_Ventral_CA3_serotonin	0.615797	0.850534
New_born_CA3_superficial_Mbp	2.35074	2.34032
New_born_migrating_superficial	11.4324	6.88553
New_born_migrating_serotonin_firing	6.99331	6.20835
New_born_migrating_superficial_Sox5	4.88889	4.3556
New_born_migrating-deep_Sox5	3.02008	2.78997
Ventral_CA1_migrating	2.70415	4.49645
New_born_deep_Foxp2	6.31861	6.79343
Foxp2_Bnc2_prelineage	1.06024	1.14307
Granule_cells	6.42035	6.08917
chandelier_cell	2.63454	2.44867
Mossy_cells	0.931727	1.06723
Cajal_like	0.610442	1.181
artifact	2.52209	2.34574
