# Supplementary material for: Erythropoietin re-wires cognition-associated transcriptional networks
Source: Nat Commun. 2023 Aug 21;14:4777. doi: 10.1038/s41467-023-40332-8 (PMC10442354; doi:10.1038/s41467-023-40332-8)
Supplement: Supplementary file 12 — Source Data file [file 41467_2023_40332_MOESM12_ESM.zip › NCOMMS-23-07919-T_SourceData_Figure_3_Supple_3-4_proportion_plots_pyramidal]

library(Seurat)


pbmc <- readRDS("Singlets/Annotating_harmonised_Pyramidal_samples.rds")
levels(pbmc)
my_col <- c("orange", "hotpink4", "lightpink3", "gold",
            "navyblue", "darkorchid", "darkcyan", "turquoise", 
            "blue", "red", 
            "darkorange", "deeppink3", 
            "coral3", "slateblue", "forestgreen", 
                  "black", "slategrey", "plum", "khaki4",
                  "darksalmon", "white")
sample_proportion <- prop.table(table(Idents(pbmc), pbmc$orig.ident), margin = 2)

dat <- sample_proportion[,c(7:12,1:6)]

dat <- sample_proportion[,c(10:12,7:9,1:6)]


png("Final_Proportion_all_EPO_PL_samples_pyramidal_lineages_Normalized_V2.png",  width = 16.7, height = 18.8, units = "cm", res = 600, pointsize = 12)
barplot(as.matrix(dat), las=2, col=my_col, space=0.02)
dev.off()

savehistory("Proportion_all_EPO_PL_pyramidal.Rhistory")
